# Supplementary material for: Quantum control and Berry phase of electron spins in rotating levitated diamonds in high vacuum
Source: Nat Commun. 2024 Jun 13;15:5063. doi: 10.1038/s41467-024-49175-3 (PMC11176172; doi:10.1038/s41467-024-49175-3)
Supplement: Supplementary file 4 — Source Data [file 41467_2024_49175_MOESM4_ESM.zip]

Archive with 6 entries (5 files):
- Source Data/
- Source Data/Figure1.xlsx
- Source Data/Figure2.xlsx
- Source Data/Figure3.xlsx
- Source Data/Figure4.xlsx
- Source Data/Figure5.xlsx
