# Supplementary material for: Quantum control and Berry phase of electron spins in rotating levitated diamonds in high vacuum
Source: Nat Commun. 2024 Jun 13;15:5063. doi: 10.1038/s41467-024-49175-3 (PMC11176172; doi:10.1038/s41467-024-49175-3)
Supplement: Supplementary file 4 — Source Data [file 41467_2024_49175_MOESM4_ESM.zip › Source Data/Figure1.xlsx]

## Sheet: Figure1(d)
Frequency (kHz)	PSD_1.0E-1 Torr (V^2/Hz)	PSD_9.8E-6 Torr (V^2/Hz)
0.8	3.50606e-10	6.9791e-10
0.80004	4.36914e-10	4.42011e-10
0.80008	3.72847e-10	3.85499e-10
0.80012	3.94734e-10	3.50368e-10
0.80016	3.77168e-10	3.81597e-10
0.8002	3.80133e-10	3.86628e-10
0.80024	3.68186e-10	3.8928e-10
0.80028	3.75408e-10	3.81169e-10
0.80032	3.62437e-10	3.79329e-10
0.80036	3.70216e-10	3.83126e-10
0.8004	3.82524e-10	3.61233e-10
0.80044	3.8917e-10	3.62703e-10
0.80048	3.87441e-10	3.74964e-10
0.80052	3.96389e-10	3.78053e-10
0.80056	3.97057e-10	3.82582e-10
0.8006	3.92322e-10	3.90674e-10
0.80064	3.86994e-10	3.97064e-10
0.80068	3.88981e-10	3.81057e-10
0.80072	3.96143e-10	3.92954e-10
0.80076	4.02203e-10	3.88179e-10
0.8008	4.0985e-10	3.92741e-10
0.80084	4.21452e-10	3.8339e-10
0.80088	4.2762e-10	3.86519e-10
0.80092	4.21921e-10	3.82809e-10
0.80096	4.11476e-10	3.89672e-10
0.801	4.18558e-10	4.09895e-10
0.80104	4.29464e-10	3.94995e-10
0.80108	4.12338e-10	3.92651e-10
0.80112	4.173e-10	3.96857e-10
0.80116	4.13596e-10	3.95053e-10
0.8012	3.94793e-10	3.96656e-10
0.80124	3.89263e-10	3.91755e-10
0.80128	3.87832e-10	4.10979e-10
0.80132	3.95884e-10	3.99086e-10
0.80136	3.88353e-10	4.07463e-10
0.8014	3.84954e-10	4.04157e-10
0.80144	3.82645e-10	3.96739e-10
0.80148	3.67799e-10	3.8287e-10
0.80152	3.72326e-10	3.93157e-10
0.80156	3.76998e-10	3.77552e-10
0.8016	3.75174e-10	3.83618e-10
0.80164	3.7113e-10	3.77688e-10
0.80168	3.80775e-10	3.95468e-10
0.80172	3.86156e-10	3.90013e-10
0.80176	3.8668e-10	3.72298e-10
0.8018	3.73934e-10	3.76744e-10
0.80184	3.69824e-10	3.82427e-10
0.80188	3.89067e-10	3.66915e-10
0.80192	3.73988e-10	3.80031e-10
0.80196	3.88029e-10	3.82283e-10
0.802	3.9601e-10	3.94979e-10
0.80204	4.05448e-10	3.69455e-10
0.80208	4.039e-10	3.75596e-10
0.80212	4.18335e-10	3.56228e-10
0.80216	4.16454e-10	3.5261e-10
0.8022	4.20178e-10	3.67027e-10
0.80224	4.26306e-10	3.62583e-10
0.80228	4.06188e-10	3.53966e-10
0.80232	3.98229e-10	3.62997e-10
0.80236	3.87279e-10	3.68821e-10
0.8024	3.94498e-10	3.63124e-10
0.80244	3.89812e-10	3.4064e-10
0.80248	3.94334e-10	3.5766e-10
0.80252	3.91771e-10	3.54466e-10
0.80256	4.01182e-10	3.59294e-10
0.8026	4.05726e-10	3.55179e-10
0.80264	3.9591e-10	3.53565e-10
0.80268	4.09307e-10	3.53958e-10
0.80272	4.03779e-10	3.49241e-10
0.80276	4.00297e-10	3.26459e-10
0.8028	3.9057e-10	3.46255e-10
0.80284	3.89293e-10	3.39107e-10
0.80288	3.77907e-10	3.47224e-10
0.80292	3.94426e-10	3.58376e-10
0.80296	4.04283e-10	3.51544e-10
0.803	3.99415e-10	3.57467e-10
0.80304	3.96745e-10	3.62759e-10
0.80308	4.02362e-10	3.59295e-10
0.80312	4.03323e-10	3.59434e-10
0.80316	4.02944e-10	3.65243e-10
0.8032	4.02386e-10	3.70355e-10
0.80324	4.07011e-10	3.76564e-10
0.80328	4.18288e-10	3.82953e-10
0.80332	4.07545e-10	3.86591e-10
0.80336	3.99484e-10	3.90095e-10
0.8034	4.0032e-10	3.97894e-10
0.80344	3.92604e-10	3.98726e-10
0.80348	3.87031e-10	3.96441e-10
0.80352	3.7458e-10	4.04461e-10
0.80356	3.85898e-10	4.03921e-10
0.8036	3.85994e-10	4.13743e-10
0.80364	3.94667e-10	4.11971e-10
0.80368	3.76996e-10	4.06181e-10
0.80372	3.71935e-10	4.13063e-10
0.80376	3.73461e-10	4.11912e-10
0.8038	3.78123e-10	4.14324e-10
0.80384	3.73077e-10	4.11073e-10
0.80388	3.70212e-10	4.06377e-10
0.80392	3.63092e-10	4.05748e-10
0.80396	3.57432e-10	4.08583e-10
0.804	3.56753e-10	3.9046e-10
0.80404	3.44864e-10	3.9318e-10
0.80408	3.55692e-10	3.91188e-10
0.80412	3.60296e-10	3.87981e-10
0.80416	3.58767e-10	3.81154e-10
0.8042	3.7676e-10	3.67447e-10
0.80424	3.72445e-10	3.66957e-10
0.80428	3.84265e-10	3.57226e-10
0.80432	3.70939e-10	3.46892e-10
0.80436	3.72037e-10	3.44627e-10
0.8044	3.70796e-10	3.5411e-10
0.80444	3.73365e-10	3.46662e-10
0.80448	3.69271e-10	3.33789e-10
0.80452	3.82652e-10	3.39576e-10
0.80456	3.91256e-10	3.402e-10
0.8046	3.90866e-10	3.52605e-10
0.80464	3.97382e-10	3.54275e-10
0.80468	4.0027e-10	3.48624e-10
0.80472	4.08084e-10	3.57312e-10
0.80476	4.06362e-10	3.60455e-10
0.8048	3.99773e-10	3.54471e-10
0.80484	3.88021e-10	3.56164e-10
0.80488	3.86424e-10	3.52558e-10
0.80492	3.95918e-10	3.61415e-10
0.80496	3.78613e-10	3.60702e-10
0.805	3.83634e-10	3.65275e-10
0.80504	3.89306e-10	3.7499e-10
0.80508	3.90322e-10	3.7621e-10
0.80512	3.92735e-10	3.77594e-10
0.80516	3.86294e-10	3.68102e-10
0.8052	3.92809e-10	3.66476e-10
0.80524	3.91281e-10	3.6964e-10
0.80528	3.72311e-10	3.65554e-10
0.80532	3.56357e-10	3.60574e-10
0.80536	3.65583e-10	3.56101e-10
0.8054	3.73898e-10	3.538e-10
0.80544	3.80341e-10	3.5771e-10
0.80548	3.9027e-10	3.6146e-10
0.80552	3.8131e-10	3.50588e-10
0.80556	3.97466e-10	3.48364e-10
0.8056	4.08342e-10	3.40979e-10
0.80564	4.18298e-10	3.44481e-10
0.80568	4.12774e-10	3.44993e-10
0.80572	4.09225e-10	3.52236e-10
0.80576	4.11552e-10	3.44136e-10
0.8058	3.96276e-10	3.39623e-10
0.80584	3.90815e-10	3.41009e-10
0.80588	3.82865e-10	3.3549e-10
0.80592	4.10165e-10	3.4178e-10
0.80596	4.09338e-10	3.52958e-10
0.806	4.08472e-10	3.53935e-10
0.80604	4.19046e-10	3.53733e-10
0.80608	4.43874e-10	3.47424e-10
0.80612	4.35831e-10	3.50332e-10
0.80616	4.30617e-10	3.50599e-10
0.8062	4.25525e-10	3.53952e-10
0.80624	4.2327e-10	3.41534e-10
0.80628	4.24476e-10	3.43582e-10
0.80632	4.25712e-10	3.40795e-10
0.80636	4.1595e-10	3.48088e-10
0.8064	4.16408e-10	3.51053e-10
0.80644	4.05138e-10	3.61279e-10
0.80648	4.00558e-10	3.59268e-10
0.80652	3.97991e-10	3.5631e-10
0.80656	4.05705e-10	3.50233e-10
0.8066	4.19782e-10	3.50937e-10
0.80664	4.24778e-10	3.54091e-10
0.80668	4.03266e-10	3.5089e-10
0.80672	4.08569e-10	3.48618e-10
0.80676	4.02484e-10	3.47267e-10
0.8068	4.16855e-10	3.5705e-10
0.80684	4.0393e-10	3.62099e-10
0.80688	3.98949e-10	3.56942e-10
0.80692	3.93127e-10	3.5437e-10
0.80696	3.91433e-10	3.53158e-10
0.807	3.8456e-10	3.51792e-10
0.80704	3.85442e-10	3.63727e-10
0.80708	3.77448e-10	3.64379e-10
0.80712	3.87593e-10	3.61794e-10
0.80716	3.88611e-10	3.6194e-10
0.8072	4.02015e-10	3.49311e-10
0.80724	4.1347e-10	3.46932e-10
0.80728	4.12664e-10	3.68678e-10
0.80732	4.24702e-10	3.69476e-10
0.80736	4.08378e-10	3.73663e-10
0.8074	4.07729e-10	3.82293e-10
0.80744	4.13774e-10	3.87906e-10
0.80748	4.05324e-10	3.86323e-10
0.80752	4.1822e-10	3.84664e-10
0.80756	4.02969e-10	3.76215e-10
0.8076	3.96989e-10	3.80153e-10
0.80764	3.94284e-10	3.8856e-10
0.80768	3.99776e-10	3.76628e-10
0.80772	4.0665e-10	3.76547e-10
0.80776	3.99785e-10	3.72768e-10
0.8078	3.96043e-10	3.6156e-10
0.80784	3.99972e-10	3.67503e-10
0.80788	3.9871e-10	3.68844e-10
0.80792	3.90973e-10	3.61509e-10
0.80796	3.87935e-10	3.63142e-10
0.808	3.90552e-10	3.67623e-10
0.80804	3.8892e-10	3.49436e-10
0.80808	3.82989e-10	3.51774e-10
0.80812	3.9204e-10	3.45011e-10
0.80816	3.86787e-10	3.38375e-10
0.8082	3.77369e-10	3.44956e-10
0.80824	3.82351e-10	3.49551e-10
0.80828	3.86433e-10	3.55923e-10
0.80832	3.943e-10	3.56033e-10
0.80836	3.97158e-10	3.51095e-10
0.8084	4.08699e-10	3.32432e-10
0.80844	4.12553e-10	3.40407e-10
0.80848	4.08278e-10	3.36703e-10
0.80852	4.07934e-10	3.45684e-10
0.80856	4.13161e-10	3.56381e-10
0.8086	4.11187e-10	3.55672e-10
0.80864	4.02945e-10	3.50635e-10
0.80868	4.01422e-10	3.48692e-10
0.80872	4.06205e-10	3.43227e-10
0.80876	4.00201e-10	3.50338e-10
0.8088	4.06267e-10	3.5454e-10
0.80884	3.95271e-10	3.60475e-10
0.80888	3.89184e-10	3.57411e-10
0.80892	3.96075e-10	3.56899e-10
0.80896	3.94967e-10	3.43103e-10
0.809	3.95725e-10	3.39987e-10
0.80904	3.84706e-10	3.41706e-10
0.80908	3.74608e-10	3.39275e-10
0.80912	3.67254e-10	3.52733e-10
0.80916	3.78981e-10	3.61444e-10
0.8092	3.62582e-10	3.64741e-10
0.80924	3.62588e-10	3.89505e-10
0.80928	3.77115e-10	4.10354e-10
0.80932	3.7557e-10	4.0421e-10
0.80936	3.73712e-10	4.00655e-10
0.8094	4.02458e-10	4.05002e-10
0.80944	4.05598e-10	4.24888e-10
0.80948	3.9123e-10	4.27123e-10
0.80952	3.85229e-10	4.36603e-10
0.80956	3.76227e-10	4.36006e-10
0.8096	3.8392e-10	4.30556e-10
0.80964	4.01785e-10	4.33148e-10
0.80968	3.92519e-10	4.31965e-10
0.80972	3.99092e-10	4.33194e-10
0.80976	3.9738e-10	4.37339e-10
0.8098	4.04214e-10	4.48684e-10
0.80984	4.06829e-10	4.47558e-10
0.80988	4.22707e-10	4.46975e-10
0.80992	4.19413e-10	4.48938e-10
0.80996	4.32662e-10	4.44923e-10
0.81	4.41909e-10	4.22084e-10
0.81004	4.37591e-10	3.98178e-10
0.81008	4.29834e-10	3.96547e-10
0.81012	4.25811e-10	4.03944e-10
0.81016	4.04017e-10	4.13657e-10
0.8102	4.15964e-10	3.91197e-10
0.81024	4.28411e-10	3.98027e-10
0.81028	4.35869e-10	3.82476e-10
0.81032	4.46914e-10	3.8671e-10
0.81036	4.37251e-10	3.98658e-10
0.8104	4.2472e-10	3.95341e-10
0.81044	4.32783e-10	3.95787e-10
0.81048	4.32645e-10	4.04607e-10
0.81052	4.31602e-10	4.09609e-10
0.81056	4.21694e-10	3.95767e-10
0.8106	4.1857e-10	3.91285e-10
0.81064	4.1049e-10	3.84393e-10
0.81068	3.97837e-10	3.80863e-10
0.81072	3.99798e-10	3.91425e-10
0.81076	3.91308e-10	3.92719e-10
0.8108	3.89295e-10	4.08047e-10
0.81084	3.95179e-10	4.13363e-10
0.81088	3.89786e-10	4.11774e-10
0.81092	3.84518e-10	3.9964e-10
0.81096	3.72839e-10	4.0909e-10
0.811	3.63988e-10	4.00756e-10
0.81104	3.58622e-10	4.02389e-10
0.81108	3.6278e-10	4.06066e-10
0.81112	3.66551e-10	3.96743e-10
0.81116	3.73564e-10	3.94975e-10
0.8112	3.69149e-10	4.01992e-10
0.81124	3.6516e-10	3.94267e-10
0.81128	3.68179e-10	3.93026e-10
0.81132	3.68246e-10	3.97821e-10
0.81136	3.68395e-10	4.00808e-10
0.8114	3.66167e-10	4.0457e-10
0.81144	3.72974e-10	4.05333e-10
0.81148	3.60089e-10	4.04492e-10
0.81152	3.61416e-10	4.00655e-10
0.81156	3.54435e-10	3.79157e-10
0.8116	3.54713e-10	3.76251e-10
0.81164	3.74268e-10	3.72926e-10
0.81168	3.77618e-10	3.79267e-10
0.81172	3.82417e-10	3.71127e-10
0.81176	3.83242e-10	3.76676e-10
0.8118	3.86849e-10	3.77428e-10
0.81184	3.82924e-10	3.66648e-10
0.81188	3.80996e-10	3.7429e-10
0.81192	3.67058e-10	3.82938e-10
0.81196	3.69961e-10	3.72905e-10
0.812	3.72626e-10	3.69902e-10
0.81204	3.67094e-10	3.73449e-10
0.81208	3.71446e-10	3.62393e-10
0.81212	3.7845e-10	3.62028e-10
0.81216	3.69992e-10	3.47222e-10
0.8122	3.56179e-10	3.4276e-10
0.81224	3.59427e-10	3.33016e-10
0.81228	3.54394e-10	3.57138e-10
0.81232	3.6351e-10	3.60227e-10
0.81236	3.55957e-10	3.63952e-10
0.8124	3.37678e-10	3.64578e-10
0.81244	3.33573e-10	3.54993e-10
0.81248	3.31452e-10	3.64458e-10
0.81252	3.32958e-10	3.67302e-10
0.81256	3.32921e-10	3.62305e-10
0.8126	3.40575e-10	3.79065e-10
0.81264	3.49119e-10	3.85546e-10
0.81268	3.56262e-10	3.86936e-10
0.81272	3.60019e-10	3.81104e-10
0.81276	3.59389e-10	3.76927e-10
0.8128	3.60254e-10	3.88564e-10
0.81284	3.65245e-10	4.00533e-10
0.81288	3.60095e-10	4.03808e-10
0.81292	3.76112e-10	4.00815e-10
0.81296	3.79677e-10	3.98741e-10
0.813	3.86635e-10	4.02425e-10
0.81304	3.90697e-10	3.90372e-10
0.81308	3.92984e-10	3.88974e-10
0.81312	4.05476e-10	3.84967e-10
0.81316	4.17268e-10	3.76903e-10
0.8132	4.20395e-10	3.82163e-10
0.81324	4.14757e-10	3.81686e-10
0.81328	4.10421e-10	3.78877e-10
0.81332	4.04528e-10	3.79224e-10
0.81336	3.99727e-10	3.76609e-10
0.8134	3.92582e-10	3.61678e-10
0.81344	3.95738e-10	3.61845e-10
0.81348	3.90821e-10	3.76896e-10
0.81352	3.82243e-10	3.80186e-10
0.81356	3.88856e-10	3.7331e-10
0.8136	3.81825e-10	3.75731e-10
0.81364	3.87286e-10	3.73053e-10
0.81368	3.87389e-10	3.83085e-10
0.81372	3.99916e-10	3.87137e-10
0.81376	3.93814e-10	3.9278e-10
0.8138	3.80713e-10	3.85924e-10
0.81384	3.93513e-10	3.85924e-10
0.81388	3.92171e-10	3.85746e-10
0.81392	3.85869e-10	3.9491e-10
0.81396	3.99159e-10	4.07153e-10
0.814	4.05958e-10	3.9859e-10
0.81404	4.15e-10	3.88104e-10
0.81408	4.31598e-10	3.82903e-10
0.81412	4.28179e-10	3.97601e-10
0.81416	4.33288e-10	4.08316e-10
0.8142	4.27611e-10	4.09956e-10
0.81424	4.46935e-10	3.98983e-10
0.81428	4.4867e-10	3.99554e-10
0.81432	4.41557e-10	3.84318e-10
0.81436	4.51163e-10	3.69748e-10
0.8144	4.54785e-10	3.77042e-10
0.81444	4.48621e-10	3.71932e-10
0.81448	4.61765e-10	3.79766e-10
0.81452	4.69085e-10	3.96866e-10
0.81456	4.8086e-10	3.98476e-10
0.8146	4.58849e-10	4.06006e-10
0.81464	4.58901e-10	3.99755e-10
0.81468	4.73809e-10	4.08702e-10
0.81472	4.70061e-10	4.03453e-10
0.81476	4.7185e-10	4.03777e-10
0.8148	4.75706e-10	4.08549e-10
0.81484	4.58475e-10	4.15582e-10
0.81488	4.5522e-10	3.86063e-10
0.81492	4.50458e-10	3.78825e-10
0.81496	4.4912e-10	3.74673e-10
0.815	4.32333e-10	3.79115e-10
0.81504	4.46302e-10	3.76045e-10
0.81508	4.42465e-10	3.80596e-10
0.81512	4.52143e-10	3.93446e-10
0.81516	4.42287e-10	3.88666e-10
0.8152	4.31182e-10	3.86665e-10
0.81524	4.06672e-10	3.83176e-10
0.81528	3.96015e-10	3.56687e-10
0.81532	3.87983e-10	3.59097e-10
0.81536	3.92189e-10	3.52648e-10
0.8154	3.94111e-10	3.55475e-10
0.81544	3.76166e-10	3.42764e-10
0.81548	3.70787e-10	3.31551e-10
0.81552	3.57797e-10	3.37222e-10
0.81556	3.47169e-10	3.44489e-10
0.8156	3.62325e-10	3.52476e-10
0.81564	3.53345e-10	3.60482e-10
0.81568	3.50299e-10	3.60452e-10
0.81572	3.57745e-10	3.60051e-10
0.81576	3.50648e-10	3.66761e-10
0.8158	3.33114e-10	3.82512e-10
0.81584	3.33447e-10	3.67141e-10
0.81588	3.11529e-10	3.52759e-10
0.81592	3.27669e-10	3.60451e-10
0.81596	3.36446e-10	3.63522e-10
0.816	3.51772e-10	3.71104e-10
0.81604	3.63752e-10	3.76366e-10
0.81608	3.82543e-10	3.7124e-10
0.81612	3.70658e-10	3.70682e-10
0.81616	3.61019e-10	3.69667e-10
0.8162	3.8173e-10	3.72545e-10
0.81624	3.91975e-10	3.75827e-10
0.81628	3.84627e-10	3.78469e-10
0.81632	3.782e-10	3.82947e-10
0.81636	3.69689e-10	3.80613e-10
0.8164	3.716e-10	3.7774e-10
0.81644	3.70349e-10	3.82675e-10
0.81648	3.69278e-10	3.90195e-10
0.81652	3.77838e-10	4.07115e-10
0.81656	4.02471e-10	3.97098e-10
0.8166	4.14026e-10	4.14043e-10
0.81664	4.1849e-10	4.21689e-10
0.81668	3.98365e-10	4.17047e-10
0.81672	4.0367e-10	4.23973e-10
0.81676	3.92153e-10	4.13473e-10
0.8168	3.84253e-10	4.04679e-10
0.81684	3.78287e-10	4.26231e-10
0.81688	3.86741e-10	4.33278e-10
0.81692	3.99023e-10	4.41261e-10
0.81696	3.93369e-10	4.40361e-10
0.817	3.81985e-10	4.46534e-10
0.81704	3.99223e-10	4.48405e-10
0.81708	4.02768e-10	4.46634e-10
0.81712	4.04527e-10	4.39472e-10
0.81716	4.06832e-10	4.4387e-10
0.8172	4.165e-10	4.55353e-10
0.81724	4.10121e-10	4.50744e-10
0.81728	4.14947e-10	4.38024e-10
0.81732	3.96159e-10	4.3423e-10
0.81736	3.88598e-10	4.30462e-10
0.8174	3.82985e-10	4.23131e-10
0.81744	3.92436e-10	4.17068e-10
0.81748	4.04853e-10	4.11235e-10
0.81752	3.96462e-10	4.13141e-10
0.81756	3.97459e-10	4.22259e-10
0.8176	3.92621e-10	3.9781e-10
0.81764	3.91828e-10	3.93001e-10
0.81768	3.88822e-10	3.85002e-10
0.81772	3.96516e-10	3.83163e-10
0.81776	3.90417e-10	3.70817e-10
0.8178	3.75892e-10	3.76679e-10
0.81784	3.86106e-10	3.72933e-10
0.81788	3.90737e-10	3.73439e-10
0.81792	3.96797e-10	3.74572e-10
0.81796	4.00798e-10	3.5636e-10
0.818	3.99712e-10	3.66184e-10
0.81804	3.92742e-10	3.68697e-10
0.81808	4.01145e-10	3.63675e-10
0.81812	3.96625e-10	3.7291e-10
0.81816	4.14692e-10	3.81225e-10
0.8182	4.09505e-10	3.92372e-10
0.81824	3.93131e-10	3.90744e-10
0.81828	3.97205e-10	3.87019e-10
0.81832	3.91887e-10	3.82098e-10
0.81836	3.96256e-10	3.94762e-10
0.8184	4.00234e-10	3.88149e-10
0.81844	3.92518e-10	3.98024e-10
0.81848	3.7189e-10	4.00212e-10
0.81852	3.79845e-10	4.27898e-10
0.81856	3.99913e-10	4.21198e-10
0.8186	4.13244e-10	4.15319e-10
0.81864	4.06775e-10	4.15534e-10
0.81868	4.15836e-10	4.12844e-10
0.81872	4.19544e-10	4.15629e-10
0.81876	4.18925e-10	4.01001e-10
0.8188	4.22859e-10	3.88283e-10
0.81884	4.25386e-10	3.8638e-10
0.81888	4.35984e-10	3.78585e-10
0.81892	4.18861e-10	3.76567e-10
0.81896	4.21171e-10	3.66575e-10
0.819	4.1591e-10	3.74896e-10
0.81904	4.3216e-10	3.76723e-10
0.81908	4.42845e-10	3.8902e-10
0.81912	4.35348e-10	3.82727e-10
0.81916	4.29504e-10	3.94824e-10
0.8192	4.42272e-10	3.82958e-10
0.81924	4.4462e-10	3.79567e-10
0.81928	4.37004e-10	3.59867e-10
0.81932	4.18579e-10	3.54228e-10
0.81936	4.05005e-10	3.56967e-10
0.8194	4.07412e-10	3.55341e-10
0.81944	3.92875e-10	3.47041e-10
0.81948	3.79383e-10	3.467e-10
0.81952	3.7973e-10	3.4361e-10
0.81956	3.71552e-10	3.45681e-10
0.8196	3.63057e-10	3.67103e-10
0.81964	3.68631e-10	3.61042e-10
0.81968	3.72851e-10	3.58688e-10
0.81972	3.77743e-10	3.58549e-10
0.81976	3.79879e-10	3.46003e-10
0.8198	3.61229e-10	3.52982e-10
0.81984	3.55377e-10	3.60305e-10
0.81988	3.50441e-10	3.65348e-10
0.81992	3.60042e-10	3.609e-10
0.81996	3.5488e-10	3.60345e-10
0.82	3.63075e-10	3.57932e-10
0.82004	3.75586e-10	3.56936e-10
0.82008	3.97899e-10	3.56372e-10
0.82012	3.81001e-10	3.63731e-10
0.82016	3.80826e-10	3.66577e-10
0.8202	3.86756e-10	3.80907e-10
0.82024	3.96189e-10	3.90248e-10
0.82028	3.94498e-10	4.05007e-10
0.82032	3.89364e-10	4.08101e-10
0.82036	3.97892e-10	4.03903e-10
0.8204	3.79612e-10	4.01064e-10
0.82044	3.87965e-10	4.063e-10
0.82048	3.87619e-10	4.07925e-10
0.82052	3.82726e-10	4.22861e-10
0.82056	3.89034e-10	4.20253e-10
0.8206	4.04161e-10	4.11369e-10
0.82064	4.1353e-10	4.0238e-10
0.82068	4.05082e-10	4.0107e-10
0.82072	4.03754e-10	4.07241e-10
0.82076	4.02092e-10	4.02527e-10
0.8208	3.93431e-10	4.02641e-10
0.82084	3.81741e-10	4.06313e-10
0.82088	3.91327e-10	3.95077e-10
0.82092	3.88931e-10	3.91248e-10
0.82096	3.96142e-10	3.99714e-10
0.821	3.87582e-10	3.98453e-10
0.82104	3.83605e-10	3.92357e-10
0.82108	3.97242e-10	3.91493e-10
0.82112	3.84769e-10	3.90899e-10
0.82116	3.88564e-10	3.93074e-10
0.8212	3.95841e-10	3.92614e-10
0.82124	3.95024e-10	4.02964e-10
0.82128	3.99652e-10	3.88715e-10
0.82132	4.05955e-10	3.83227e-10
0.82136	3.87064e-10	3.68668e-10
0.8214	3.82024e-10	3.7254e-10
0.82144	3.83086e-10	3.6596e-10
0.82148	3.76603e-10	3.61956e-10
0.82152	3.68861e-10	3.68006e-10
0.82156	3.71743e-10	3.67368e-10
0.8216	3.86493e-10	3.73524e-10
0.82164	3.93924e-10	3.79882e-10
0.82168	3.88209e-10	3.74408e-10
0.82172	3.89404e-10	3.53688e-10
0.82176	3.92472e-10	3.46972e-10
0.8218	4.01014e-10	3.34728e-10
0.82184	3.93327e-10	3.299e-10
0.82188	4.00755e-10	3.17539e-10
0.82192	4.14222e-10	3.19896e-10
0.82196	3.95847e-10	3.29057e-10
0.822	3.90099e-10	3.26468e-10
0.82204	3.97912e-10	3.28105e-10
0.82208	3.91234e-10	3.3542e-10
0.82212	4.00911e-10	3.37693e-10
0.82216	4.0061e-10	3.35236e-10
0.8222	3.97785e-10	3.3867e-10
0.82224	4.00003e-10	3.58171e-10
0.82228	3.90551e-10	3.59229e-10
0.82232	3.93081e-10	3.57443e-10
0.82236	3.77944e-10	3.43587e-10
0.8224	3.7766e-10	3.56547e-10
0.82244	3.80955e-10	3.74804e-10
0.82248	3.9218e-10	3.88343e-10
0.82252	3.92105e-10	3.79841e-10
0.82256	3.87246e-10	3.83566e-10
0.8226	3.77499e-10	3.83295e-10
0.82264	3.76236e-10	3.9673e-10
0.82268	3.74141e-10	3.93261e-10
0.82272	3.81869e-10	3.78927e-10
0.82276	3.88124e-10	3.83162e-10
0.8228	3.86367e-10	3.83912e-10
0.82284	3.87415e-10	3.7731e-10
0.82288	3.97365e-10	3.91343e-10
0.82292	3.94056e-10	3.91883e-10
0.82296	3.94992e-10	3.89079e-10
0.823	4.11186e-10	3.69939e-10
0.82304	4.21099e-10	3.70669e-10
0.82308	4.20009e-10	3.70612e-10
0.82312	4.25603e-10	3.91103e-10
0.82316	4.19661e-10	3.78983e-10
0.8232	4.3116e-10	3.6145e-10
0.82324	4.12844e-10	3.50506e-10
0.82328	4.15512e-10	3.6324e-10
0.82332	4.17449e-10	3.67654e-10
0.82336	4.31717e-10	3.73633e-10
0.8234	4.37132e-10	3.64974e-10
0.82344	4.19209e-10	3.6648e-10
0.82348	4.18304e-10	3.71326e-10
0.82352	4.09897e-10	3.59843e-10
0.82356	4.0965e-10	3.66956e-10
0.8236	4.12964e-10	3.59904e-10
0.82364	3.97911e-10	3.53022e-10
0.82368	4.02437e-10	3.45771e-10
0.82372	3.99937e-10	3.45688e-10
0.82376	3.85946e-10	3.44902e-10
0.8238	3.79465e-10	3.46091e-10
0.82384	3.68416e-10	3.54096e-10
0.82388	3.56087e-10	3.31958e-10
0.82392	3.51316e-10	3.30273e-10
0.82396	3.39943e-10	3.35757e-10
0.824	3.38807e-10	3.31594e-10
0.82404	3.30818e-10	3.20675e-10
0.82408	3.40782e-10	3.12002e-10
0.82412	3.4062e-10	2.99382e-10
0.82416	3.45295e-10	2.99248e-10
0.8242	3.68711e-10	2.92971e-10
0.82424	3.67115e-10	2.97562e-10
0.82428	3.82769e-10	3.0336e-10
0.82432	3.81665e-10	2.95561e-10
0.82436	3.81658e-10	2.96058e-10
0.8244	3.88906e-10	2.9444e-10
0.82444	3.92959e-10	2.9507e-10
0.82448	4.04189e-10	2.98634e-10
0.82452	4.01266e-10	3.01962e-10
0.82456	4.00119e-10	3.09613e-10
0.8246	4.0497e-10	3.08978e-10
0.82464	4.17063e-10	3.23511e-10
0.82468	4.27875e-10	3.34929e-10
0.82472	4.33059e-10	3.34056e-10
0.82476	4.36367e-10	3.43192e-10
0.8248	4.43997e-10	3.55273e-10
0.82484	4.26924e-10	3.76305e-10
0.82488	4.24522e-10	3.81945e-10
0.82492	4.09717e-10	3.91025e-10
0.82496	3.93519e-10	4.1496e-10
0.825	3.87775e-10	4.0811e-10
0.82504	3.76885e-10	3.99049e-10
0.82508	3.795e-10	3.98786e-10
0.82512	3.70155e-10	4.08142e-10
0.82516	3.80896e-10	4.2912e-10
0.8252	3.88486e-10	4.41365e-10
0.82524	3.93432e-10	4.5764e-10
0.82528	3.97505e-10	4.55355e-10
0.82532	4.14374e-10	4.49076e-10
0.82536	4.27041e-10	4.51023e-10
0.8254	4.14876e-10	4.41466e-10
0.82544	4.10618e-10	4.31265e-10
0.82548	4.05139e-10	4.32054e-10
0.82552	4.0444e-10	4.22472e-10
0.82556	3.99718e-10	4.08442e-10
0.8256	4.05934e-10	3.9636e-10
0.82564	4.01448e-10	4.00476e-10
0.82568	4.08125e-10	3.89527e-10
0.82572	4.11518e-10	3.8304e-10
0.82576	4.18568e-10	3.83343e-10
0.8258	4.13598e-10	4.03173e-10
0.82584	4.00663e-10	4.07621e-10
0.82588	4.01812e-10	4.03606e-10
0.82592	3.78496e-10	3.83238e-10
0.82596	3.62859e-10	3.84264e-10
0.826	3.6622e-10	3.63387e-10
0.82604	3.60597e-10	3.69218e-10
0.82608	3.43556e-10	3.69559e-10
0.82612	3.42703e-10	3.6861e-10
0.82616	3.52642e-10	3.75667e-10
0.8262	3.56672e-10	3.72072e-10
0.82624	3.50118e-10	3.69137e-10
0.82628	3.40145e-10	3.68042e-10
0.82632	3.47364e-10	3.74566e-10
0.82636	3.6673e-10	3.6756e-10
0.8264	3.74761e-10	3.60907e-10
0.82644	3.64163e-10	3.70427e-10
0.82648	3.6905e-10	3.67273e-10
0.82652	3.6956e-10	3.83312e-10
0.82656	3.79553e-10	3.76904e-10
0.8266	3.85524e-10	3.77572e-10
0.82664	3.89838e-10	3.79403e-10
0.82668	3.97527e-10	3.70459e-10
0.82672	3.9642e-10	3.64149e-10
0.82676	3.83455e-10	3.73392e-10
0.8268	3.93845e-10	3.58331e-10
0.82684	4.0524e-10	3.54577e-10
0.82688	3.90918e-10	3.58048e-10
0.82692	3.88221e-10	3.63692e-10
0.82696	3.85543e-10	3.63048e-10
0.827	4.01723e-10	3.59499e-10
0.82704	4.05403e-10	3.69565e-10
0.82708	4.0037e-10	3.60361e-10
0.82712	3.90143e-10	3.66275e-10
0.82716	3.86592e-10	3.68864e-10
0.8272	3.79334e-10	3.66438e-10
0.82724	3.67522e-10	3.58202e-10
0.82728	3.6448e-10	3.45046e-10
0.82732	3.73109e-10	3.35036e-10
0.82736	3.73478e-10	3.2763e-10
0.8274	3.6398e-10	3.39452e-10
0.82744	3.52416e-10	3.4436e-10
0.82748	3.66214e-10	3.44703e-10
0.82752	3.70385e-10	3.40182e-10
0.82756	3.72869e-10	3.61673e-10
0.8276	3.69161e-10	3.68024e-10
0.82764	3.73627e-10	3.60069e-10
0.82768	3.67452e-10	3.61547e-10
0.82772	3.59402e-10	3.63146e-10
0.82776	3.65348e-10	3.68045e-10
0.8278	3.64314e-10	3.73593e-10
0.82784	3.76754e-10	3.9747e-10
0.82788	3.72013e-10	3.93051e-10
0.82792	3.69061e-10	3.86642e-10
0.82796	3.82879e-10	3.91993e-10
0.828	3.99142e-10	3.9275e-10
0.82804	4.08239e-10	3.87464e-10
0.82808	3.99336e-10	4.12586e-10
0.82812	3.98194e-10	4.29099e-10
0.82816	4.18033e-10	4.1833e-10
0.8282	4.30712e-10	4.26346e-10
0.82824	4.30324e-10	4.35144e-10
0.82828	4.17086e-10	4.4487e-10
0.82832	4.04383e-10	4.3142e-10
0.82836	4.10115e-10	4.3175e-10
0.8284	4.06657e-10	4.34904e-10
0.82844	4.04763e-10	4.19316e-10
0.82848	4.15824e-10	4.23452e-10
0.82852	4.15567e-10	4.18988e-10
0.82856	4.15382e-10	4.08127e-10
0.8286	4.0186e-10	4.01363e-10
0.82864	3.9547e-10	4.0076e-10
0.82868	3.9306e-10	4.0198e-10
0.82872	4.04627e-10	3.96044e-10
0.82876	3.98344e-10	3.92159e-10
0.8288	3.87727e-10	3.88583e-10
0.82884	3.82088e-10	3.63744e-10
0.82888	3.84585e-10	3.70461e-10
0.82892	3.80748e-10	3.74275e-10
0.82896	3.6957e-10	3.73173e-10
0.829	3.66879e-10	3.67654e-10
0.82904	3.78082e-10	3.54572e-10
0.82908	3.91374e-10	3.64169e-10
0.82912	3.88125e-10	3.59607e-10
0.82916	3.8891e-10	3.53983e-10
0.8292	3.88408e-10	3.74126e-10
0.82924	3.81955e-10	3.85439e-10
0.82928	3.68742e-10	3.87707e-10
0.82932	3.74923e-10	3.82683e-10
0.82936	3.92026e-10	3.67167e-10
0.8294	3.96522e-10	3.67341e-10
0.82944	3.98122e-10	3.73137e-10
0.82948	3.89476e-10	3.63037e-10
0.82952	3.85628e-10	3.61176e-10
0.82956	4.00472e-10	3.66544e-10
0.8296	4.17116e-10	3.68796e-10
0.82964	4.16706e-10	3.50725e-10
0.82968	4.14119e-10	3.6549e-10
0.82972	4.21163e-10	3.59778e-10
0.82976	4.12338e-10	3.51002e-10
0.8298	4.17361e-10	3.5468e-10
0.82984	4.10499e-10	3.46759e-10
0.82988	4.02578e-10	3.57062e-10
0.82992	4.00502e-10	3.61298e-10
0.82996	4.10653e-10	3.42983e-10
0.83	4.09147e-10	3.18697e-10
0.83004	4.03189e-10	3.21356e-10
0.83008	4.00878e-10	3.3212e-10
0.83012	4.04907e-10	3.43143e-10
0.83016	4.04707e-10	3.52761e-10
0.8302	4.09868e-10	3.62494e-10
0.83024	4.10855e-10	3.76771e-10
0.83028	4.09482e-10	3.86021e-10
0.83032	3.90289e-10	4.01542e-10
0.83036	3.68735e-10	3.93029e-10
0.8304	3.84028e-10	4.02165e-10
0.83044	3.7917e-10	3.87192e-10
0.83048	3.86892e-10	3.94319e-10
0.83052	3.83863e-10	4.00009e-10
0.83056	3.72186e-10	4.24409e-10
0.8306	3.7751e-10	4.21913e-10
0.83064	3.90336e-10	4.13743e-10
0.83068	3.97122e-10	4.04333e-10
0.83072	3.92817e-10	4.07223e-10
0.83076	3.97362e-10	4.17088e-10
0.8308	4.02147e-10	4.24491e-10
0.83084	3.92773e-10	4.18759e-10
0.83088	3.85161e-10	4.14677e-10
0.83092	3.89811e-10	4.08681e-10
0.83096	3.91589e-10	4.12491e-10
0.831	3.8573e-10	4.03943e-10
0.83104	3.941e-10	4.07205e-10
0.83108	3.93873e-10	3.85565e-10
0.83112	4.04648e-10	4.08484e-10
0.83116	3.96436e-10	4.18037e-10
0.8312	4.04929e-10	4.18484e-10
0.83124	4.11446e-10	4.11131e-10
0.83128	4.15287e-10	4.06298e-10
0.83132	4.30396e-10	3.82652e-10
0.83136	4.23721e-10	3.87678e-10
0.8314	4.18722e-10	3.83749e-10
0.83144	4.18214e-10	3.97895e-10
0.83148	4.18742e-10	3.93966e-10
0.83152	4.12413e-10	3.89546e-10
0.83156	4.10264e-10	3.7999e-10
0.8316	4.14234e-10	3.74977e-10
0.83164	4.04657e-10	3.72176e-10
0.83168	4.00511e-10	3.71197e-10
0.83172	3.99624e-10	3.72781e-10
0.83176	4.0256e-10	3.75058e-10
0.8318	3.93663e-10	3.67065e-10
0.83184	3.97331e-10	3.75471e-10
0.83188	3.90273e-10	3.59715e-10
0.83192	3.86533e-10	3.41892e-10
0.83196	3.67591e-10	3.32122e-10
0.832	3.49477e-10	3.27764e-10
0.83204	3.58372e-10	3.32102e-10
0.83208	3.44254e-10	3.25317e-10
0.83212	3.54158e-10	3.23636e-10
0.83216	3.50372e-10	3.34592e-10
0.8322	3.428e-10	3.28817e-10
0.83224	3.37149e-10	3.34071e-10
0.83228	3.47693e-10	3.30882e-10
0.83232	3.64918e-10	3.25291e-10
0.83236	3.66402e-10	3.32457e-10
0.8324	3.61343e-10	3.32661e-10
0.83244	3.50413e-10	3.34778e-10
0.83248	3.46991e-10	3.3434e-10
0.83252	3.58315e-10	3.4164e-10
0.83256	3.69358e-10	3.38891e-10
0.8326	3.66262e-10	3.41003e-10
0.83264	3.62828e-10	3.51604e-10
0.83268	3.54514e-10	3.53703e-10
0.83272	3.73186e-10	3.86044e-10
0.83276	3.76167e-10	3.88974e-10
0.8328	3.64883e-10	4.03385e-10
0.83284	3.72983e-10	4.05738e-10
0.83288	3.54943e-10	4.09547e-10
0.83292	3.67544e-10	3.95654e-10
0.83296	3.75622e-10	3.89885e-10
0.833	3.80099e-10	3.84333e-10
0.83304	3.74285e-10	3.8947e-10
0.83308	3.64195e-10	4.06119e-10
0.83312	3.6125e-10	4.03159e-10
0.83316	3.66213e-10	4.04979e-10
0.8332	3.83749e-10	4.00275e-10
0.83324	4.03092e-10	3.91699e-10
0.83328	3.85737e-10	3.8514e-10
0.83332	3.71498e-10	3.94298e-10
0.83336	3.79873e-10	3.90745e-10
0.8334	3.84897e-10	3.85687e-10
0.83344	3.81336e-10	3.86393e-10
0.83348	3.67645e-10	3.5499e-10
0.83352	3.67562e-10	3.56733e-10
0.83356	3.77922e-10	3.44609e-10
0.8336	3.78396e-10	3.4857e-10
0.83364	3.81119e-10	3.47448e-10
0.83368	3.67084e-10	3.53248e-10
0.83372	3.70806e-10	3.52638e-10
0.83376	3.72039e-10	3.5586e-10
0.8338	3.75985e-10	3.54958e-10
0.83384	3.87249e-10	3.45152e-10
0.83388	3.98469e-10	3.45231e-10
0.83392	4.00948e-10	3.45697e-10
0.83396	4.05923e-10	3.41953e-10
0.834	3.90665e-10	3.42141e-10
0.83404	4.064e-10	3.31011e-10
0.83408	4.25491e-10	3.17745e-10
0.83412	4.25533e-10	3.14893e-10
0.83416	4.33321e-10	3.08632e-10
0.8342	4.51343e-10	3.18524e-10
0.83424	4.61646e-10	3.28697e-10
0.83428	4.73818e-10	3.25924e-10
0.83432	4.68998e-10	3.12993e-10
0.83436	4.69794e-10	3.17216e-10
0.8344	4.78725e-10	3.23722e-10
0.83444	4.7451e-10	3.22685e-10
0.83448	4.65751e-10	3.33706e-10
0.83452	4.58648e-10	3.43455e-10
0.83456	4.50565e-10	3.55901e-10
0.8346	4.38196e-10	3.51535e-10
0.83464	4.34845e-10	3.53409e-10
0.83468	4.31336e-10	3.58924e-10
0.83472	4.33577e-10	3.67753e-10
0.83476	4.47033e-10	3.6828e-10
0.8348	4.46822e-10	3.8347e-10
0.83484	4.3052e-10	3.92931e-10
0.83488	4.28915e-10	3.94605e-10
0.83492	4.25941e-10	3.86634e-10
0.83496	4.14105e-10	3.73656e-10
0.835	4.10971e-10	3.77483e-10
0.83504	3.98175e-10	3.85283e-10
0.83508	4.02545e-10	4.06775e-10
0.83512	3.86371e-10	4.07171e-10
0.83516	3.81406e-10	3.95673e-10
0.8352	3.95032e-10	3.95338e-10
0.83524	3.96147e-10	3.90653e-10
0.83528	3.96754e-10	3.778e-10
0.83532	3.96454e-10	3.62268e-10
0.83536	3.9216e-10	3.68754e-10
0.8354	3.96549e-10	3.59953e-10
0.83544	3.98071e-10	3.51836e-10
0.83548	4.02436e-10	3.55019e-10
0.83552	3.90803e-10	3.46876e-10
0.83556	3.78033e-10	3.51557e-10
0.8356	3.71935e-10	3.50404e-10
0.83564	3.84937e-10	3.5471e-10
0.83568	3.94415e-10	3.7678e-10
0.83572	4.04057e-10	3.74062e-10
0.83576	3.97777e-10	3.58157e-10
0.8358	3.94195e-10	3.58551e-10
0.83584	3.90605e-10	3.5572e-10
0.83588	4.14367e-10	3.46393e-10
0.83592	4.16899e-10	3.5649e-10
0.83596	4.17642e-10	3.51683e-10
0.836	4.16271e-10	3.60855e-10
0.83604	4.40975e-10	3.77689e-10
0.83608	4.41608e-10	4.01644e-10
0.83612	4.49277e-10	4.04865e-10
0.83616	4.48606e-10	4.08187e-10
0.8362	4.48544e-10	4.13728e-10
0.83624	4.35641e-10	4.14891e-10
0.83628	4.24044e-10	4.28284e-10
0.83632	4.21633e-10	4.22742e-10
0.83636	4.49854e-10	4.16161e-10
0.8364	4.42597e-10	4.18792e-10
0.83644	4.21243e-10	3.99077e-10
0.83648	4.1193e-10	4.00398e-10
0.83652	4.31405e-10	3.98925e-10
0.83656	4.34651e-10	3.94436e-10
0.8366	4.40317e-10	3.9523e-10
0.83664	4.40036e-10	3.91899e-10
0.83668	4.28782e-10	3.83072e-10
0.83672	4.16737e-10	3.95928e-10
0.83676	4.30186e-10	3.92271e-10
0.8368	4.16751e-10	3.85759e-10
0.83684	4.12808e-10	3.72693e-10
0.83688	4.02998e-10	3.76411e-10
0.83692	4.00865e-10	3.76528e-10
0.83696	4.07822e-10	3.71469e-10
0.837	4.03866e-10	3.60551e-10
0.83704	4.1663e-10	3.4835e-10
0.83708	4.13413e-10	3.45334e-10
0.83712	3.94166e-10	3.51505e-10
0.83716	3.89469e-10	3.44581e-10
0.8372	3.96844e-10	3.54362e-10
0.83724	3.92719e-10	3.54383e-10
0.83728	3.68118e-10	3.79217e-10
0.83732	3.71061e-10	3.70277e-10
0.83736	3.6554e-10	3.59051e-10
0.8374	3.44822e-10	3.67992e-10
0.83744	3.55709e-10	3.63818e-10
0.83748	3.76436e-10	3.58248e-10
0.83752	3.66539e-10	3.44307e-10
0.83756	3.55698e-10	3.39476e-10
0.8376	3.58397e-10	3.32967e-10
0.83764	3.62707e-10	3.26599e-10
0.83768	3.59938e-10	3.397e-10
0.83772	3.60428e-10	3.41572e-10
0.83776	3.61429e-10	3.42709e-10
0.8378	3.50105e-10	3.40924e-10
0.83784	3.5682e-10	3.34578e-10
0.83788	3.646e-10	3.28891e-10
0.83792	3.66793e-10	3.3148e-10
0.83796	3.6239e-10	3.26184e-10
0.838	3.65453e-10	3.24818e-10
0.83804	3.96009e-10	3.02735e-10
0.83808	3.95703e-10	3.2318e-10
0.83812	3.93258e-10	3.24657e-10
0.83816	4.05651e-10	3.29102e-10
0.8382	4.03301e-10	3.40335e-10
0.83824	3.83027e-10	3.44101e-10
0.83828	3.84729e-10	3.49747e-10
0.83832	3.94597e-10	3.39117e-10
0.83836	4.10003e-10	3.48985e-10
0.8384	4.11288e-10	3.49434e-10
0.83844	4.17869e-10	3.43255e-10
0.83848	4.15625e-10	3.49611e-10
0.83852	4.328e-10	3.44661e-10
0.83856	4.37603e-10	3.49274e-10
0.8386	4.43037e-10	3.5127e-10
0.83864	4.36575e-10	3.67862e-10
0.83868	4.34264e-10	3.68813e-10
0.83872	4.4723e-10	3.73641e-10
0.83876	4.51081e-10	3.7684e-10
0.8388	4.38672e-10	3.76337e-10
0.83884	4.50724e-10	3.58697e-10
0.83888	4.47836e-10	3.54517e-10
0.83892	4.40409e-10	3.45149e-10
0.83896	4.3817e-10	3.34857e-10
0.839	4.51063e-10	3.22867e-10
0.83904	4.64705e-10	3.22265e-10
0.83908	4.63401e-10	3.27539e-10
0.83912	4.48098e-10	3.14331e-10
0.83916	4.48262e-10	3.11592e-10
0.8392	4.43255e-10	3.19593e-10
0.83924	4.33254e-10	3.17929e-10
0.83928	4.16628e-10	3.25795e-10
0.83932	4.1297e-10	3.21333e-10
0.83936	4.09874e-10	3.20437e-10
0.8394	4.09076e-10	3.2117e-10
0.83944	4.10609e-10	3.31285e-10
0.83948	3.99603e-10	3.30582e-10
0.83952	4.01265e-10	3.31424e-10
0.83956	3.9538e-10	3.31061e-10
0.8396	3.95281e-10	3.35717e-10
0.83964	3.97526e-10	3.46339e-10
0.83968	4.03642e-10	3.60557e-10
0.83972	4.06264e-10	3.63299e-10
0.83976	3.88956e-10	3.78755e-10
0.8398	3.71622e-10	3.89471e-10
0.83984	3.7327e-10	3.96205e-10
0.83988	3.74356e-10	4.056e-10
0.83992	3.71595e-10	4.05686e-10
0.83996	3.74802e-10	3.95009e-10
0.84	3.70728e-10	3.91814e-10
0.84004	3.59588e-10	3.93524e-10
0.84008	3.6465e-10	3.97097e-10
0.84012	3.63361e-10	3.93877e-10
0.84016	3.53476e-10	3.79228e-10
0.8402	3.46927e-10	3.67205e-10
0.84024	3.48332e-10	3.7433e-10
0.84028	3.55898e-10	3.78848e-10
0.84032	3.48509e-10	3.91149e-10
0.84036	3.38284e-10	3.89522e-10
0.8404	3.38662e-10	3.87438e-10
0.84044	3.41996e-10	3.73014e-10
0.84048	3.38949e-10	3.7305e-10
0.84052	3.55996e-10	3.64571e-10
0.84056	3.64246e-10	3.54468e-10
0.8406	3.55784e-10	3.50749e-10
0.84064	3.64373e-10	3.4101e-10
0.84068	3.74278e-10	3.51513e-10
0.84072	3.75903e-10	3.51197e-10
0.84076	3.93035e-10	3.49643e-10
0.8408	4.12673e-10	3.51349e-10
0.84084	4.04914e-10	3.46209e-10
0.84088	3.97103e-10	3.5321e-10
0.84092	4.05981e-10	3.58922e-10
0.84096	4.1491e-10	3.58244e-10
0.841	4.15081e-10	3.51892e-10
0.84104	4.23036e-10	3.47923e-10
0.84108	4.29702e-10	3.39012e-10
0.84112	4.37177e-10	3.54176e-10
0.84116	4.35396e-10	3.69062e-10
0.8412	4.2401e-10	3.70714e-10
0.84124	4.19314e-10	3.75242e-10
0.84128	4.10658e-10	3.82601e-10
0.84132	4.17923e-10	3.90743e-10
0.84136	4.16825e-10	3.9493e-10
0.8414	4.14093e-10	4.01234e-10
0.84144	4.06466e-10	3.97419e-10
0.84148	3.9979e-10	3.97057e-10
0.84152	3.88449e-10	3.905e-10
0.84156	3.73611e-10	3.90716e-10
0.8416	3.9418e-10	3.95057e-10
0.84164	4.0501e-10	3.97479e-10
0.84168	3.98329e-10	3.91722e-10
0.84172	3.96512e-10	3.9042e-10
0.84176	4.0717e-10	3.84122e-10
0.8418	3.872e-10	3.72908e-10
0.84184	3.86712e-10	3.77566e-10
0.84188	3.86657e-10	3.63204e-10
0.84192	3.93898e-10	3.41977e-10
0.84196	3.94988e-10	3.47499e-10
0.842	4.01237e-10	3.58314e-10
0.84204	3.97017e-10	3.50213e-10
0.84208	3.82483e-10	3.48268e-10
0.84212	3.77829e-10	3.4862e-10
0.84216	3.73455e-10	3.42673e-10
0.8422	3.69271e-10	3.44264e-10
0.84224	3.76797e-10	3.46318e-10
0.84228	3.81615e-10	3.59625e-10
0.84232	3.97214e-10	3.50197e-10
0.84236	3.9008e-10	3.61413e-10
0.8424	3.7889e-10	3.65074e-10
0.84244	3.8248e-10	3.70261e-10
0.84248	3.73426e-10	3.63799e-10
0.84252	3.69876e-10	3.62366e-10
0.84256	3.68123e-10	3.71869e-10
0.8426	3.62028e-10	3.63523e-10
0.84264	3.68041e-10	3.66307e-10
0.84268	3.63273e-10	3.67816e-10
0.84272	3.7173e-10	3.67377e-10
0.84276	3.7912e-10	3.5838e-10
0.8428	3.89043e-10	3.56418e-10
0.84284	3.81556e-10	3.47714e-10
0.84288	3.94837e-10	3.39523e-10
0.84292	3.88408e-10	3.41162e-10
0.84296	4.04518e-10	3.30763e-10
0.843	4.09639e-10	3.52832e-10
0.84304	3.9698e-10	3.44475e-10
0.84308	3.94827e-10	3.59702e-10
0.84312	3.80026e-10	3.44358e-10
0.84316	3.83429e-10	3.33278e-10
0.8432	3.81475e-10	3.27132e-10
0.84324	3.83761e-10	3.4834e-10
0.84328	3.77595e-10	3.4817e-10
0.84332	3.87167e-10	3.64618e-10
0.84336	3.87496e-10	3.6834e-10
0.8434	3.68083e-10	3.70638e-10
0.84344	3.66576e-10	3.72811e-10
0.84348	3.66752e-10	3.77296e-10
0.84352	3.66795e-10	3.75713e-10
0.84356	3.70561e-10	3.70946e-10
0.8436	3.92198e-10	3.71574e-10
0.84364	3.87665e-10	3.75849e-10
0.84368	4.00774e-10	3.8091e-10
0.84372	3.86709e-10	3.83374e-10
0.84376	3.76945e-10	3.60844e-10
0.8438	3.89095e-10	3.60499e-10
0.84384	3.79154e-10	3.45366e-10
0.84388	3.94987e-10	3.46142e-10
0.84392	4.02218e-10	3.51537e-10
0.84396	4.2367e-10	3.63048e-10
0.844	4.27184e-10	3.50126e-10
0.84404	4.32251e-10	3.67853e-10
0.84408	4.1849e-10	3.52565e-10
0.84412	4.35333e-10	3.54421e-10
0.84416	4.33161e-10	3.49573e-10
0.8442	4.36128e-10	3.41789e-10
0.84424	4.37869e-10	3.45662e-10
0.84428	4.25302e-10	3.36027e-10
0.84432	4.14605e-10	3.41759e-10
0.84436	4.05285e-10	3.53956e-10
0.8444	4.12153e-10	3.63e-10
0.84444	4.11743e-10	3.67904e-10
0.84448	4.10129e-10	3.7252e-10
0.84452	4.07546e-10	3.6719e-10
0.84456	4.02073e-10	3.71471e-10
0.8446	4.06147e-10	3.75529e-10
0.84464	3.98745e-10	3.7978e-10
0.84468	4.1167e-10	3.77112e-10
0.84472	3.95157e-10	3.81048e-10
0.84476	3.97164e-10	3.79946e-10
0.8448	3.96844e-10	3.69573e-10
0.84484	4.1153e-10	3.65407e-10
0.84488	4.05497e-10	3.68739e-10
0.84492	4.31288e-10	3.73014e-10
0.84496	4.46021e-10	3.7788e-10
0.845	4.38359e-10	3.60341e-10
0.84504	4.49555e-10	3.66364e-10
0.84508	4.50937e-10	3.65959e-10
0.84512	4.40462e-10	3.53809e-10
0.84516	4.2647e-10	3.52161e-10
0.8452	4.20481e-10	3.38708e-10
0.84524	4.25082e-10	3.31533e-10
0.84528	4.17194e-10	3.37299e-10
0.84532	4.15783e-10	3.4484e-10
0.84536	4.19844e-10	3.47042e-10
0.8454	4.20662e-10	3.46426e-10
0.84544	4.01839e-10	3.53953e-10
0.84548	4.05044e-10	3.42015e-10
0.84552	4.11333e-10	3.49717e-10
0.84556	4.03605e-10	3.54449e-10
0.8456	4.03896e-10	3.55456e-10
0.84564	4.14129e-10	3.5444e-10
0.84568	4.00283e-10	3.65067e-10
0.84572	3.99006e-10	3.63626e-10
0.84576	4.02938e-10	3.69e-10
0.8458	3.91943e-10	3.68586e-10
0.84584	4.06658e-10	3.64561e-10
0.84588	4.13847e-10	3.75092e-10
0.84592	4.29334e-10	3.58432e-10
0.84596	4.40898e-10	3.77691e-10
0.846	4.41366e-10	3.73972e-10
0.84604	4.52971e-10	3.77081e-10
0.84608	4.50628e-10	3.63039e-10
0.84612	4.41103e-10	3.68911e-10
0.84616	4.33525e-10	3.59982e-10
0.8462	4.42195e-10	3.53809e-10
0.84624	4.48874e-10	3.59e-10
0.84628	4.40868e-10	3.49486e-10
0.84632	4.46241e-10	3.48258e-10
0.84636	4.43747e-10	3.4783e-10
0.8464	4.27723e-10	3.52063e-10
0.84644	4.37755e-10	3.50806e-10
0.84648	4.24255e-10	3.54002e-10
0.84652	4.29413e-10	3.56918e-10
0.84656	4.35221e-10	3.5496e-10
0.8466	4.3719e-10	3.55982e-10
0.84664	4.34909e-10	3.41584e-10
0.84668	4.15226e-10	3.63767e-10
0.84672	4.15221e-10	3.47628e-10
0.84676	4.21417e-10	3.51083e-10
0.8468	4.19635e-10	3.52219e-10
0.84684	4.26193e-10	3.63178e-10
0.84688	4.35773e-10	3.6162e-10
0.84692	4.39065e-10	3.6706e-10
0.84696	4.42356e-10	3.58821e-10
0.847	4.35593e-10	3.58314e-10
0.84704	4.36895e-10	3.64827e-10
0.84708	4.38981e-10	3.67265e-10
0.84712	4.3114e-10	3.78974e-10
0.84716	4.26529e-10	3.75081e-10
0.8472	4.02646e-10	3.59796e-10
0.84724	3.98599e-10	3.66048e-10
0.84728	3.87534e-10	3.62583e-10
0.84732	3.96167e-10	3.77593e-10
0.84736	3.75292e-10	3.85259e-10
0.8474	3.75219e-10	3.94111e-10
0.84744	4.08859e-10	3.75883e-10
0.84748	4.03479e-10	3.79312e-10
0.84752	3.97154e-10	3.80845e-10
0.84756	3.81946e-10	3.70688e-10
0.8476	3.82603e-10	3.72231e-10
0.84764	3.69204e-10	3.75831e-10
0.84768	3.75588e-10	3.78187e-10
0.84772	3.60834e-10	3.99971e-10
0.84776	3.4839e-10	3.96573e-10
0.8478	3.46753e-10	3.91207e-10
0.84784	3.37875e-10	3.7822e-10
0.84788	3.43696e-10	3.81473e-10
0.84792	3.39888e-10	3.78043e-10
0.84796	3.46877e-10	3.80813e-10
0.848	3.4245e-10	3.74697e-10
0.84804	3.37314e-10	3.84198e-10
0.84808	3.16611e-10	3.77226e-10
0.84812	3.19226e-10	3.75423e-10
0.84816	3.319e-10	3.77528e-10
0.8482	2.99802e-10	3.86481e-10
0.84824	2.96616e-10	3.93874e-10
0.84828	3.10888e-10	4.02187e-10
0.84832	3.22965e-10	4.1562e-10
0.84836	3.29986e-10	4.00171e-10
0.8484	3.39883e-10	4.13079e-10
0.84844	3.42571e-10	4.05034e-10
0.84848	3.57394e-10	3.85928e-10
0.84852	3.75565e-10	3.92172e-10
0.84856	3.76582e-10	3.92277e-10
0.8486	3.72033e-10	3.97169e-10
0.84864	3.74113e-10	3.85786e-10
0.84868	3.874e-10	3.84056e-10
0.84872	3.89561e-10	3.94383e-10
0.84876	4.12278e-10	4.07106e-10
0.8488	4.19531e-10	3.9658e-10
0.84884	4.28749e-10	3.89363e-10
0.84888	4.28817e-10	3.90566e-10
0.84892	4.15433e-10	3.89249e-10
0.84896	4.28718e-10	3.89434e-10
0.849	4.34599e-10	3.7731e-10
0.84904	4.1539e-10	3.70141e-10
0.84908	4.15312e-10	3.82329e-10
0.84912	4.05102e-10	3.86632e-10
0.84916	4.06688e-10	3.62837e-10
0.8492	4.02281e-10	3.67582e-10
0.84924	3.90177e-10	3.7737e-10
0.84928	3.71803e-10	3.83354e-10
0.84932	3.66539e-10	3.81426e-10
0.84936	3.70216e-10	3.78428e-10
0.8494	3.67739e-10	3.83844e-10
0.84944	3.58138e-10	3.81638e-10
0.84948	3.67577e-10	3.69345e-10
0.84952	3.53861e-10	3.69396e-10
0.84956	3.47653e-10	3.78089e-10
0.8496	3.55558e-10	4.01199e-10
0.84964	3.67915e-10	4.12456e-10
0.84968	3.69166e-10	4.11935e-10
0.84972	3.61977e-10	4.16075e-10
0.84976	3.52695e-10	4.22162e-10
0.8498	3.63956e-10	4.25796e-10
0.84984	3.72355e-10	4.03621e-10
0.84988	3.64552e-10	4.08597e-10
0.84992	3.66421e-10	4.12496e-10
0.84996	3.62709e-10	4.20871e-10
0.85	3.73437e-10	4.12122e-10
0.85004	3.8293e-10	4.00083e-10
0.85008	3.87758e-10	4.10187e-10
0.85012	4.01663e-10	4.31731e-10
0.85016	4.02487e-10	4.35055e-10
0.8502	4.06101e-10	4.34571e-10
0.85024	3.97355e-10	4.32806e-10
0.85028	3.90832e-10	4.14066e-10
0.85032	3.9802e-10	4.01253e-10
0.85036	3.93446e-10	3.80609e-10
0.8504	3.87791e-10	3.62729e-10
0.85044	3.83941e-10	3.59083e-10
0.85048	3.98109e-10	3.53932e-10
0.85052	3.9504e-10	3.59516e-10
0.85056	3.82821e-10	3.54261e-10
0.8506	3.76555e-10	3.60289e-10
0.85064	3.80006e-10	3.51326e-10
0.85068	3.92813e-10	3.5834e-10
0.85072	3.90052e-10	3.55997e-10
0.85076	3.834e-10	3.62322e-10
0.8508	3.85529e-10	3.69375e-10
0.85084	3.9434e-10	3.61528e-10
0.85088	3.78382e-10	3.39384e-10
0.85092	3.80621e-10	3.28398e-10
0.85096	3.84703e-10	3.34242e-10
0.851	3.83622e-10	3.39425e-10
0.85104	3.93952e-10	3.38168e-10
0.85108	3.81989e-10	3.47705e-10
0.85112	3.80523e-10	3.46901e-10
0.85116	3.82318e-10	3.4667e-10
0.8512	3.99757e-10	3.45675e-10
0.85124	3.80646e-10	3.4134e-10
0.85128	3.90737e-10	3.4247e-10
0.85132	4.02439e-10	3.47432e-10
0.85136	4.08418e-10	3.4407e-10
0.8514	4.08219e-10	3.53574e-10
0.85144	3.83395e-10	3.5003e-10
0.85148	3.86765e-10	3.46188e-10
0.85152	3.80668e-10	3.5911e-10
0.85156	3.77972e-10	3.51054e-10
0.8516	3.80799e-10	3.64604e-10
0.85164	3.96576e-10	3.73625e-10
0.85168	3.91462e-10	3.81498e-10
0.85172	3.91383e-10	3.96228e-10
0.85176	3.98242e-10	4.06987e-10
0.8518	3.93486e-10	4.11329e-10
0.85184	4.14533e-10	4.02221e-10
0.85188	4.12125e-10	4.029e-10
0.85192	3.95707e-10	4.03615e-10
0.85196	3.81734e-10	4.02318e-10
0.852	3.86594e-10	3.96796e-10
0.85204	3.83007e-10	3.91883e-10
0.85208	3.71424e-10	3.87547e-10
0.85212	3.53202e-10	3.84841e-10
0.85216	3.6206e-10	3.8388e-10
0.8522	3.67485e-10	3.9381e-10
0.85224	3.73052e-10	4.05329e-10
0.85228	3.87821e-10	3.81421e-10
0.85232	3.83462e-10	3.76357e-10
0.85236	3.6878e-10	3.66529e-10
0.8524	3.64686e-10	3.65447e-10
0.85244	3.72641e-10	3.54746e-10
0.85248	3.68128e-10	3.4271e-10
0.85252	3.52825e-10	3.26936e-10
0.85256	3.54104e-10	3.36164e-10
0.8526	3.53722e-10	3.37423e-10
0.85264	3.57979e-10	3.53902e-10
0.85268	3.69672e-10	3.62494e-10
0.85272	3.68424e-10	3.69252e-10
0.85276	3.69622e-10	3.80329e-10
0.8528	3.70401e-10	3.76087e-10
0.85284	3.86301e-10	3.882e-10
0.85288	3.87796e-10	3.86935e-10
0.85292	3.83053e-10	3.93522e-10
0.85296	3.78767e-10	3.86017e-10
0.853	3.90897e-10	3.81178e-10
0.85304	3.85003e-10	3.95021e-10
0.85308	3.99316e-10	3.97181e-10
0.85312	4.14794e-10	3.90394e-10
0.85316	4.10874e-10	3.86282e-10
0.8532	4.08492e-10	3.98522e-10
0.85324	4.06894e-10	3.97338e-10
0.85328	4.10483e-10	3.97591e-10
0.85332	4.1358e-10	3.90666e-10
0.85336	4.05579e-10	3.92531e-10
0.8534	4.04344e-10	3.82097e-10
0.85344	4.03685e-10	3.7259e-10
0.85348	4.09356e-10	3.63919e-10
0.85352	4.13655e-10	3.58582e-10
0.85356	4.19032e-10	3.5602e-10
0.8536	4.01215e-10	3.40431e-10
0.85364	4.22525e-10	3.50489e-10
0.85368	4.24292e-10	3.42269e-10
0.85372	4.22614e-10	3.36342e-10
0.85376	4.10425e-10	3.2437e-10
0.8538	4.02939e-10	3.1761e-10
0.85384	3.97236e-10	3.23324e-10
0.85388	3.84549e-10	3.33906e-10
0.85392	3.86945e-10	3.30956e-10
0.85396	3.93258e-10	3.17209e-10
0.854	3.98767e-10	3.21838e-10
0.85404	4.07941e-10	3.23914e-10
0.85408	4.01923e-10	3.35983e-10
0.85412	3.99368e-10	3.45173e-10
0.85416	4.02302e-10	3.37308e-10
0.8542	4.08938e-10	3.43233e-10
0.85424	4.14224e-10	3.43574e-10
0.85428	4.13913e-10	3.4336e-10
0.85432	4.12689e-10	3.53678e-10
0.85436	4.2724e-10	3.62159e-10
0.8544	4.14222e-10	3.58585e-10
0.85444	4.07411e-10	3.60467e-10
0.85448	4.27572e-10	3.52326e-10
0.85452	4.26795e-10	3.7395e-10
0.85456	4.28416e-10	3.78034e-10
0.8546	4.2317e-10	3.68634e-10
0.85464	4.16683e-10	3.6667e-10
0.85468	4.06464e-10	3.76388e-10
0.85472	3.94489e-10	3.83531e-10
0.85476	3.93226e-10	3.8373e-10
0.8548	3.83972e-10	3.80256e-10
0.85484	3.8345e-10	3.7136e-10
0.85488	3.8581e-10	3.71925e-10
0.85492	3.87994e-10	3.63518e-10
0.85496	3.78106e-10	3.54513e-10
0.855	3.88365e-10	3.5559e-10
0.85504	3.91559e-10	3.5554e-10
0.85508	3.89859e-10	3.5502e-10
0.85512	3.782e-10	3.59087e-10
0.85516	3.76573e-10	3.53124e-10
0.8552	3.92864e-10	3.64305e-10
0.85524	3.82541e-10	3.74694e-10
0.85528	3.83319e-10	3.55275e-10
0.85532	3.83417e-10	3.45255e-10
0.85536	3.94353e-10	3.53013e-10
0.8554	4.01607e-10	3.5159e-10
0.85544	4.10502e-10	3.77587e-10
0.85548	4.17749e-10	3.81866e-10
0.85552	4.18722e-10	3.68652e-10
0.85556	4.31561e-10	3.79322e-10
0.8556	4.44223e-10	3.76953e-10
0.85564	4.41159e-10	3.71481e-10
0.85568	4.43111e-10	3.84879e-10
0.85572	4.40085e-10	3.9168e-10
0.85576	4.21485e-10	3.96196e-10
0.8558	4.27956e-10	4.04935e-10
0.85584	4.14055e-10	3.90118e-10
0.85588	4.34257e-10	3.78524e-10
0.85592	4.3131e-10	3.82749e-10
0.85596	4.20522e-10	3.67122e-10
0.856	4.19026e-10	3.61468e-10
0.85604	4.1253e-10	3.6793e-10
0.85608	4.22427e-10	3.71592e-10
0.85612	4.08227e-10	3.77917e-10
0.85616	4.12466e-10	3.83792e-10
0.8562	4.12741e-10	3.58745e-10
0.85624	4.1523e-10	3.56407e-10
0.85628	4.05676e-10	3.68039e-10
0.85632	3.92642e-10	3.59706e-10
0.85636	3.85897e-10	3.70216e-10
0.8564	3.85781e-10	3.72991e-10
0.85644	3.84442e-10	3.81905e-10
0.85648	3.97122e-10	3.83753e-10
0.85652	3.93923e-10	3.96494e-10
0.85656	3.76707e-10	3.85533e-10
0.8566	3.7951e-10	4.03142e-10
0.85664	3.64113e-10	4.0173e-10
0.85668	3.61702e-10	4.03804e-10
0.85672	3.57988e-10	4.12174e-10
0.85676	3.51706e-10	4.10656e-10
0.8568	3.7089e-10	4.06708e-10
0.85684	3.75975e-10	4.04926e-10
0.85688	3.85234e-10	3.96482e-10
0.85692	3.87726e-10	3.82389e-10
0.85696	3.77521e-10	3.80528e-10
0.857	3.76203e-10	3.74671e-10
0.85704	3.71618e-10	3.77606e-10
0.85708	3.68451e-10	3.81705e-10
0.85712	3.64344e-10	3.74498e-10
0.85716	3.6147e-10	3.77503e-10
0.8572	3.62896e-10	3.68175e-10
0.85724	3.55516e-10	3.59592e-10
0.85728	3.62707e-10	3.61614e-10
0.85732	3.89776e-10	3.69809e-10
0.85736	3.9493e-10	3.67195e-10
0.8574	3.96557e-10	3.78129e-10
0.85744	4.03877e-10	3.71204e-10
0.85748	4.01025e-10	3.69408e-10
0.85752	3.97116e-10	3.72512e-10
0.85756	3.83569e-10	3.73837e-10
0.8576	3.63684e-10	3.89394e-10
0.85764	3.71611e-10	3.92211e-10
0.85768	3.66168e-10	4.09943e-10
0.85772	3.73824e-10	4.13829e-10
0.85776	3.63846e-10	4.3015e-10
0.8578	3.78223e-10	4.23249e-10
0.85784	3.83291e-10	4.34316e-10
0.85788	3.8824e-10	4.40099e-10
0.85792	3.98134e-10	4.29199e-10
0.85796	3.89068e-10	4.21147e-10
0.858	3.85559e-10	4.26592e-10
0.85804	3.83916e-10	4.19877e-10
0.85808	3.55563e-10	4.14653e-10
0.85812	3.58734e-10	4.2221e-10
0.85816	3.50583e-10	4.16888e-10
0.8582	3.55906e-10	4.17105e-10
0.85824	3.56212e-10	4.08625e-10
0.85828	3.65306e-10	4.09991e-10
0.85832	3.6585e-10	4.15414e-10
0.85836	3.82903e-10	4.06239e-10
0.8584	3.81848e-10	4.15171e-10
0.85844	3.7347e-10	3.98055e-10
0.85848	3.67226e-10	4.05622e-10
0.85852	3.76466e-10	3.88997e-10
0.85856	3.81248e-10	3.84884e-10
0.8586	3.90164e-10	3.76197e-10
0.85864	3.84439e-10	3.71067e-10
0.85868	3.73055e-10	3.82822e-10
0.85872	4.05907e-10	3.85191e-10
0.85876	4.17347e-10	3.86711e-10
0.8588	4.16253e-10	3.7821e-10
0.85884	4.41437e-10	3.94542e-10
0.85888	4.48274e-10	3.7902e-10
0.85892	4.55108e-10	3.83003e-10
0.85896	4.51263e-10	3.82392e-10
0.859	4.60594e-10	3.85193e-10
0.85904	4.57014e-10	3.94677e-10
0.85908	4.63322e-10	3.99797e-10
0.85912	4.62326e-10	4.16732e-10
0.85916	4.52222e-10	4.06628e-10
0.8592	4.75279e-10	4.1731e-10
0.85924	4.7475e-10	4.0861e-10
0.85928	4.82291e-10	4.06793e-10
0.85932	4.76268e-10	4.106e-10
0.85936	4.65211e-10	4.09357e-10
0.8594	4.59522e-10	4.01333e-10
0.85944	4.67539e-10	4.14192e-10
0.85948	4.37473e-10	4.15968e-10
0.85952	4.22601e-10	4.26069e-10
0.85956	4.21535e-10	4.20984e-10
0.8596	4.01664e-10	4.02959e-10
0.85964	3.91412e-10	4.06221e-10
0.85968	3.87898e-10	3.98681e-10
0.85972	3.83711e-10	4.07515e-10
0.85976	3.89429e-10	4.10396e-10
0.8598	4.01978e-10	4.034e-10
0.85984	3.92557e-10	3.96388e-10
0.85988	3.7891e-10	3.80721e-10
0.85992	3.8135e-10	3.82466e-10
0.85996	3.67199e-10	3.778e-10
0.86	3.73557e-10	3.66764e-10
0.86004	3.78366e-10	3.68563e-10
0.86008	3.66512e-10	3.61079e-10
0.86012	3.70011e-10	3.69088e-10
0.86016	3.87287e-10	3.7567e-10
0.8602	3.8908e-10	3.60132e-10
0.86024	3.94366e-10	3.63311e-10
0.86028	4.05929e-10	3.50767e-10
0.86032	4.11411e-10	3.51066e-10
0.86036	4.14685e-10	3.53058e-10
0.8604	4.09253e-10	3.51581e-10
0.86044	4.0822e-10	3.51452e-10
0.86048	4.11041e-10	3.4765e-10
0.86052	4.1091e-10	3.57716e-10
0.86056	3.95085e-10	3.55083e-10
0.8606	3.90564e-10	3.56405e-10
0.86064	3.93654e-10	3.51632e-10
0.86068	3.91928e-10	3.45076e-10
0.86072	3.85305e-10	3.39925e-10
0.86076	3.90441e-10	3.48354e-10
0.8608	3.83399e-10	3.49665e-10
0.86084	3.90259e-10	3.61666e-10
0.86088	3.86999e-10	3.48221e-10
0.86092	3.7741e-10	3.56241e-10
0.86096	3.75901e-10	3.48884e-10
0.861	3.78697e-10	3.45967e-10
0.86104	3.79683e-10	3.4407e-10
0.86108	3.81508e-10	3.53389e-10
0.86112	3.72468e-10	3.62405e-10
0.86116	3.89738e-10	3.56931e-10
0.8612	4.0018e-10	3.70242e-10
0.86124	3.98305e-10	3.7414e-10
0.86128	3.9361e-10	3.75238e-10
0.86132	3.95245e-10	3.8335e-10
0.86136	4.07083e-10	3.75869e-10
0.8614	4.16111e-10	3.73719e-10
0.86144	4.21032e-10	3.85118e-10
0.86148	4.29305e-10	3.91118e-10
0.86152	4.27716e-10	3.90766e-10
0.86156	4.05767e-10	4.03535e-10
0.8616	4.04442e-10	3.95357e-10
0.86164	4.19666e-10	4.17426e-10
0.86168	4.14016e-10	3.97902e-10
0.86172	4.06095e-10	4.00009e-10
0.86176	3.98304e-10	4.03178e-10
0.8618	3.87278e-10	4.13627e-10
0.86184	3.80255e-10	4.05759e-10
0.86188	3.9389e-10	3.96592e-10
0.86192	3.91349e-10	4.0257e-10
0.86196	3.85025e-10	3.80565e-10
0.862	3.83064e-10	3.74888e-10
0.86204	3.77009e-10	3.58396e-10
0.86208	3.82728e-10	3.50385e-10
0.86212	3.76684e-10	3.56651e-10
0.86216	3.66244e-10	3.68889e-10
0.8622	3.61959e-10	3.64636e-10
0.86224	3.54947e-10	3.61446e-10
0.86228	3.52065e-10	3.62016e-10
0.86232	3.60017e-10	3.47258e-10
0.86236	3.65418e-10	3.53625e-10
0.8624	3.5856e-10	3.27036e-10
0.86244	3.57178e-10	3.39154e-10
0.86248	3.72388e-10	3.42415e-10
0.86252	3.72974e-10	3.50553e-10
0.86256	3.87678e-10	3.48328e-10
0.8626	3.90955e-10	3.51601e-10
0.86264	3.90451e-10	3.54743e-10
0.86268	3.85592e-10	3.57053e-10
0.86272	3.96308e-10	3.79426e-10
0.86276	4.0401e-10	3.89869e-10
0.8628	4.0292e-10	4.04396e-10
0.86284	4.02786e-10	4.09166e-10
0.86288	3.90261e-10	4.13172e-10
0.86292	3.89049e-10	4.06847e-10
0.86296	3.98089e-10	4.09805e-10
0.863	4.22446e-10	4.11493e-10
0.86304	4.22688e-10	4.05221e-10
0.86308	4.31668e-10	4.19529e-10
0.86312	4.44974e-10	4.22916e-10
0.86316	4.41747e-10	4.25836e-10
0.8632	4.48807e-10	4.15428e-10
0.86324	4.42871e-10	4.24698e-10
0.86328	4.45589e-10	4.09177e-10
0.86332	4.35724e-10	4.0754e-10
0.86336	4.27511e-10	4.19165e-10
0.8634	4.29159e-10	4.22285e-10
0.86344	4.21937e-10	4.1125e-10
0.86348	4.19525e-10	4.04812e-10
0.86352	4.20104e-10	3.83855e-10
0.86356	4.29352e-10	3.91821e-10
0.8636	4.31415e-10	3.92425e-10
0.86364	4.4852e-10	3.91577e-10
0.86368	4.4985e-10	3.86485e-10
0.86372	4.58184e-10	3.82017e-10
0.86376	4.33262e-10	3.76905e-10
0.8638	4.26658e-10	3.75238e-10
0.86384	4.33619e-10	3.61401e-10
0.86388	4.19496e-10	3.51552e-10
0.86392	4.15322e-10	3.62325e-10
0.86396	4.12462e-10	3.77952e-10
0.864	4.17055e-10	3.71637e-10
0.86404	4.14176e-10	3.89537e-10
0.86408	4.32284e-10	3.89019e-10
0.86412	4.35879e-10	3.75016e-10
0.86416	4.27709e-10	3.74176e-10
0.8642	4.40665e-10	3.90501e-10
0.86424	4.22682e-10	3.85642e-10
0.86428	4.19038e-10	4.14099e-10
0.86432	4.21235e-10	4.00111e-10
0.86436	4.22577e-10	3.97407e-10
0.8644	4.14297e-10	3.88577e-10
0.86444	4.15467e-10	3.9569e-10
0.86448	3.97176e-10	3.9383e-10
0.86452	3.96925e-10	4.03573e-10
0.86456	3.99926e-10	4.14397e-10
0.8646	3.79166e-10	4.19925e-10
0.86464	3.74928e-10	4.24101e-10
0.86468	3.7507e-10	4.21469e-10
0.86472	3.7891e-10	4.06915e-10
0.86476	3.72007e-10	4.01309e-10
0.8648	3.8501e-10	3.93915e-10
0.86484	3.62595e-10	3.88922e-10
0.86488	3.71012e-10	3.81192e-10
0.86492	3.69534e-10	3.79889e-10
0.86496	3.56774e-10	3.70056e-10
0.865	3.58935e-10	3.76522e-10
0.86504	3.6844e-10	3.70175e-10
0.86508	3.5704e-10	3.71391e-10
0.86512	3.51279e-10	3.73814e-10
0.86516	3.55946e-10	3.79482e-10
0.8652	3.51725e-10	3.73524e-10
0.86524	3.57811e-10	3.67623e-10
0.86528	3.64208e-10	3.63574e-10
0.86532	3.78729e-10	3.49813e-10
0.86536	3.82468e-10	3.50046e-10
0.8654	3.83835e-10	3.48091e-10
0.86544	3.83056e-10	3.46716e-10
0.86548	3.82933e-10	3.54565e-10
0.86552	3.78546e-10	3.62511e-10
0.86556	3.63953e-10	3.53855e-10
0.8656	3.66638e-10	3.66909e-10
0.86564	3.66749e-10	3.81129e-10
0.86568	3.6286e-10	3.75645e-10
0.86572	3.70709e-10	3.75862e-10
0.86576	3.7405e-10	3.78525e-10
0.8658	3.6484e-10	3.63021e-10
0.86584	3.70862e-10	3.51792e-10
0.86588	3.71836e-10	3.49753e-10
0.86592	3.70512e-10	3.42862e-10
0.86596	3.78252e-10	3.3735e-10
0.866	3.71464e-10	3.49097e-10
0.86604	3.66861e-10	3.42502e-10
0.86608	3.51117e-10	3.42479e-10
0.86612	3.48656e-10	3.43691e-10
0.86616	3.41995e-10	3.5117e-10
0.8662	3.48874e-10	3.49152e-10
0.86624	3.59124e-10	3.56875e-10
0.86628	3.52452e-10	3.54555e-10
0.86632	3.64064e-10	3.61318e-10
0.86636	3.63767e-10	3.56855e-10
0.8664	3.6264e-10	3.50743e-10
0.86644	3.6053e-10	3.54774e-10
0.86648	3.51861e-10	3.49675e-10
0.86652	3.54777e-10	3.39643e-10
0.86656	3.51321e-10	3.48274e-10
0.8666	3.41993e-10	3.49947e-10
0.86664	3.31838e-10	3.47919e-10
0.86668	3.39823e-10	3.4853e-10
0.86672	3.3821e-10	3.58647e-10
0.86676	3.47124e-10	3.57296e-10
0.8668	3.49567e-10	3.54591e-10
0.86684	3.65882e-10	3.60169e-10
0.86688	3.89426e-10	3.60092e-10
0.86692	4.08913e-10	3.54767e-10
0.86696	3.99322e-10	3.52402e-10
0.867	3.99541e-10	3.37298e-10
0.86704	4.16877e-10	3.49198e-10
0.86708	4.04937e-10	3.49172e-10
0.86712	4.1352e-10	3.653e-10
0.86716	4.03258e-10	3.60835e-10
0.8672	4.05939e-10	3.68625e-10
0.86724	4.02872e-10	3.74645e-10
0.86728	4.02009e-10	3.81594e-10
0.86732	4.04143e-10	3.97055e-10
0.86736	4.03975e-10	4.02702e-10
0.8674	4.10534e-10	4.11059e-10
0.86744	3.98756e-10	4.26495e-10
0.86748	4.04576e-10	4.22724e-10
0.86752	4.19575e-10	4.23029e-10
0.86756	4.34065e-10	4.3584e-10
0.8676	4.31185e-10	4.27828e-10
0.86764	4.22126e-10	4.33459e-10
0.86768	4.12331e-10	4.38058e-10
0.86772	4.1669e-10	4.42496e-10
0.86776	3.93024e-10	4.5225e-10
0.8678	3.86906e-10	4.34392e-10
0.86784	3.83663e-10	4.29133e-10
0.86788	3.76176e-10	4.08956e-10
0.86792	3.84935e-10	4.15691e-10
0.86796	3.81462e-10	4.12073e-10
0.868	3.90546e-10	4.08674e-10
0.86804	3.86414e-10	4.0499e-10
0.86808	3.97244e-10	3.89109e-10
0.86812	4.19874e-10	3.92005e-10
0.86816	4.26225e-10	3.8456e-10
0.8682	4.38092e-10	3.62091e-10
0.86824	4.32928e-10	3.63046e-10
0.86828	4.06135e-10	3.59353e-10
0.86832	3.93451e-10	3.58071e-10
0.86836	3.90144e-10	3.72907e-10
0.8684	3.97545e-10	3.58704e-10
0.86844	3.9687e-10	3.47581e-10
0.86848	4.17381e-10	3.39977e-10
0.86852	4.32942e-10	3.29892e-10
0.86856	4.45158e-10	3.21204e-10
0.8686	4.5326e-10	3.20847e-10
0.86864	4.66366e-10	3.24249e-10
0.86868	4.57386e-10	3.21715e-10
0.86872	4.70062e-10	3.14415e-10
0.86876	4.70232e-10	3.15998e-10
0.8688	4.87403e-10	3.17524e-10
0.86884	4.69603e-10	3.20366e-10
0.86888	4.64399e-10	3.20296e-10
0.86892	4.70552e-10	3.1974e-10
0.86896	4.68509e-10	3.36483e-10
0.869	4.70442e-10	3.48128e-10
0.86904	4.65041e-10	3.4542e-10
0.86908	4.57682e-10	3.4332e-10
0.86912	4.61234e-10	3.37122e-10
0.86916	4.4358e-10	3.51963e-10
0.8692	4.39904e-10	3.67397e-10
0.86924	4.41093e-10	3.81149e-10
0.86928	4.41196e-10	3.82499e-10
0.86932	4.33195e-10	4.0255e-10
0.86936	4.35945e-10	4.01898e-10
0.8694	4.20657e-10	3.99855e-10
0.86944	4.3568e-10	3.98716e-10
0.86948	4.3034e-10	3.9786e-10
0.86952	4.26709e-10	4.02374e-10
0.86956	4.10809e-10	3.95465e-10
0.8696	4.10904e-10	3.80434e-10
0.86964	3.98945e-10	3.68358e-10
0.86968	3.90098e-10	3.67784e-10
0.86972	3.9014e-10	3.66671e-10
0.86976	3.95122e-10	3.64351e-10
0.8698	4.03221e-10	3.68492e-10
0.86984	4.11453e-10	3.69467e-10
0.86988	3.98503e-10	3.79667e-10
0.86992	4.05973e-10	3.70805e-10
0.86996	4.1666e-10	3.58393e-10
0.87	4.03665e-10	3.4705e-10
0.87004	4.01448e-10	3.5068e-10
0.87008	4.08619e-10	3.50304e-10
0.87012	4.15159e-10	3.5004e-10
0.87016	4.21345e-10	3.54438e-10
0.8702	4.05405e-10	3.58946e-10
0.87024	4.01384e-10	3.57377e-10
0.87028	4.00676e-10	3.5541e-10
0.87032	4.11659e-10	3.61754e-10
0.87036	4.18945e-10	3.67577e-10
0.8704	4.32223e-10	3.69501e-10
0.87044	4.39894e-10	3.83194e-10
0.87048	4.47159e-10	3.86853e-10
0.87052	4.31697e-10	3.79828e-10
0.87056	4.34441e-10	3.76009e-10
0.8706	4.4061e-10	3.70911e-10
0.87064	4.47508e-10	3.57149e-10
0.87068	4.44504e-10	3.6007e-10
0.87072	4.38213e-10	3.62288e-10
0.87076	4.30555e-10	3.64558e-10
0.8708	4.25302e-10	3.62349e-10
0.87084	4.15799e-10	3.53471e-10
0.87088	3.98048e-10	3.55554e-10
0.87092	3.91423e-10	3.50355e-10
0.87096	4.06748e-10	3.60057e-10
0.871	4.19074e-10	3.64928e-10
0.87104	4.16003e-10	3.61167e-10
0.87108	4.02296e-10	3.69264e-10
0.87112	4.02775e-10	3.6564e-10
0.87116	3.99392e-10	3.7775e-10
0.8712	3.97073e-10	3.66923e-10
0.87124	3.80422e-10	3.62794e-10
0.87128	3.98828e-10	3.65326e-10
0.87132	3.88538e-10	3.72409e-10
0.87136	3.89565e-10	3.82871e-10
0.8714	3.87824e-10	3.9114e-10
0.87144	3.88111e-10	3.90915e-10
0.87148	3.84269e-10	3.82461e-10
0.87152	3.79588e-10	3.8626e-10
0.87156	3.78408e-10	3.90111e-10
0.8716	3.7031e-10	3.92834e-10
0.87164	3.70783e-10	3.97387e-10
0.87168	3.79389e-10	3.95694e-10
0.87172	3.81549e-10	3.82712e-10
0.87176	3.75462e-10	3.76882e-10
0.8718	3.81571e-10	3.7822e-10
0.87184	4.04481e-10	3.67994e-10
0.87188	3.99304e-10	3.76488e-10
0.87192	3.86391e-10	3.73171e-10
0.87196	3.82859e-10	3.78153e-10
0.872	3.80778e-10	3.85005e-10
0.87204	3.76335e-10	3.76096e-10
0.87208	3.80626e-10	3.67697e-10
0.87212	3.678e-10	3.58302e-10
0.87216	3.73039e-10	3.60677e-10
0.8722	3.64061e-10	3.69878e-10
0.87224	3.65445e-10	3.87488e-10
0.87228	3.7058e-10	3.86348e-10
0.87232	3.75124e-10	3.95276e-10
0.87236	3.8032e-10	3.9362e-10
0.8724	3.9347e-10	3.88111e-10
0.87244	4.00169e-10	3.92227e-10
0.87248	3.97132e-10	4.01333e-10
0.87252	3.95187e-10	4.01375e-10
0.87256	3.87771e-10	4.07439e-10
0.8726	3.68837e-10	4.1123e-10
0.87264	3.67948e-10	4.09311e-10
0.87268	3.72341e-10	4.08343e-10
0.87272	3.71328e-10	4.02909e-10
0.87276	3.75752e-10	4.03263e-10
0.8728	3.65391e-10	4.23313e-10
0.87284	3.69056e-10	4.25135e-10
0.87288	3.81043e-10	4.27359e-10
0.87292	3.75787e-10	4.25991e-10
0.87296	3.76434e-10	4.09374e-10
0.873	3.72983e-10	3.97169e-10
0.87304	3.69333e-10	3.98566e-10
0.87308	3.68413e-10	3.94956e-10
0.87312	3.69169e-10	3.96601e-10
0.87316	3.56325e-10	4.0079e-10
0.8732	3.38886e-10	3.95227e-10
0.87324	3.29001e-10	3.92975e-10
0.87328	3.31659e-10	4.01317e-10
0.87332	3.45338e-10	3.93531e-10
0.87336	3.45315e-10	3.86825e-10
0.8734	3.53424e-10	3.83295e-10
0.87344	3.5092e-10	3.80504e-10
0.87348	3.49338e-10	3.792e-10
0.87352	3.50073e-10	3.72785e-10
0.87356	3.64803e-10	3.63271e-10
0.8736	3.59694e-10	3.61372e-10
0.87364	3.50925e-10	3.60645e-10
0.87368	3.54247e-10	3.56648e-10
0.87372	3.70734e-10	3.60663e-10
0.87376	3.83214e-10	3.63224e-10
0.8738	3.95613e-10	3.63026e-10
0.87384	3.98088e-10	3.53958e-10
0.87388	4.04919e-10	3.43009e-10
0.87392	4.11734e-10	3.50286e-10
0.87396	4.14998e-10	3.60217e-10
0.874	4.11417e-10	3.54383e-10
0.87404	4.19144e-10	3.64083e-10
0.87408	4.30087e-10	3.66556e-10
0.87412	4.31275e-10	3.69136e-10
0.87416	4.32516e-10	3.68303e-10
0.8742	4.42173e-10	3.69103e-10
0.87424	4.35976e-10	3.71201e-10
0.87428	4.35993e-10	3.83346e-10
0.87432	4.21729e-10	3.7023e-10
0.87436	4.2035e-10	3.74772e-10
0.8744	4.20499e-10	3.69315e-10
0.87444	4.14267e-10	3.58471e-10
0.87448	3.95055e-10	3.59402e-10
0.87452	3.80794e-10	3.63736e-10
0.87456	3.75736e-10	3.54318e-10
0.8746	3.71859e-10	3.56459e-10
0.87464	3.82533e-10	3.65981e-10
0.87468	3.75413e-10	3.49764e-10
0.87472	3.75143e-10	3.50166e-10
0.87476	3.80469e-10	3.48484e-10
0.8748	3.69314e-10	3.29966e-10
0.87484	3.48248e-10	3.34746e-10
0.87488	3.56206e-10	3.39407e-10
0.87492	3.44783e-10	3.4874e-10
0.87496	3.43584e-10	3.64794e-10
0.875	3.47953e-10	3.55656e-10
0.87504	3.62471e-10	3.33654e-10
0.87508	3.67315e-10	3.40041e-10
0.87512	3.73274e-10	3.41544e-10
0.87516	3.76856e-10	3.38141e-10
0.8752	3.77292e-10	3.4876e-10
0.87524	3.90072e-10	3.45001e-10
0.87528	3.98299e-10	3.40142e-10
0.87532	3.98033e-10	3.43939e-10
0.87536	4.05328e-10	3.50566e-10
0.8754	3.88602e-10	3.4575e-10
0.87544	4.03768e-10	3.53385e-10
0.87548	4.09444e-10	3.49529e-10
0.87552	4.13108e-10	3.48134e-10
0.87556	4.12868e-10	3.56194e-10
0.8756	4.16194e-10	3.61088e-10
0.87564	4.15431e-10	3.51604e-10
0.87568	4.40309e-10	3.50488e-10
0.87572	4.42979e-10	3.40386e-10
0.87576	4.46165e-10	3.44822e-10
0.8758	4.28341e-10	3.46335e-10
0.87584	4.35505e-10	3.48136e-10
0.87588	4.36468e-10	3.41102e-10
0.87592	4.30024e-10	3.59084e-10
0.87596	4.28793e-10	3.53036e-10
0.876	4.40579e-10	3.5705e-10
0.87604	4.45745e-10	3.54968e-10
0.87608	4.39611e-10	3.56357e-10
0.87612	4.32728e-10	3.51136e-10
0.87616	4.3688e-10	3.55201e-10
0.8762	4.28523e-10	3.79973e-10
0.87624	4.25148e-10	3.78353e-10
0.87628	4.17007e-10	3.89262e-10
0.87632	4.20857e-10	3.81568e-10
0.87636	4.15758e-10	3.86444e-10
0.8764	4.14177e-10	3.89747e-10
0.87644	4.18019e-10	3.8262e-10
0.87648	4.11798e-10	3.80582e-10
0.87652	4.16238e-10	3.78927e-10
0.87656	4.3049e-10	3.7849e-10
0.8766	4.22078e-10	3.97587e-10
0.87664	4.20618e-10	4.20718e-10
0.87668	4.2332e-10	4.12134e-10
0.87672	4.26661e-10	4.22797e-10
0.87676	4.09273e-10	4.25093e-10
0.8768	3.99568e-10	4.29516e-10
0.87684	4.08396e-10	4.32209e-10
0.87688	4.1579e-10	4.37523e-10
0.87692	4.22332e-10	4.27831e-10
0.87696	4.16412e-10	4.01975e-10
0.877	4.14308e-10	4.00572e-10
0.87704	4.31971e-10	3.90962e-10
0.87708	4.35935e-10	3.86298e-10
0.87712	4.49714e-10	3.8338e-10
0.87716	4.44703e-10	3.85217e-10
0.8772	4.19768e-10	3.89737e-10
0.87724	4.19124e-10	3.90406e-10
0.87728	4.23995e-10	3.89193e-10
0.87732	4.06062e-10	3.95847e-10
0.87736	4.05283e-10	3.67861e-10
0.8774	4.06762e-10	3.519e-10
0.87744	4.10931e-10	3.56196e-10
0.87748	4.06493e-10	3.51918e-10
0.87752	4.00469e-10	3.49719e-10
0.87756	4.04368e-10	3.58554e-10
0.8776	4.1003e-10	3.63153e-10
0.87764	3.98132e-10	3.55816e-10
0.87768	3.95695e-10	3.78051e-10
0.87772	4.05214e-10	3.76611e-10
0.87776	4.15107e-10	3.74491e-10
0.8778	4.00464e-10	3.79455e-10
0.87784	3.98824e-10	3.94199e-10
0.87788	3.90032e-10	3.77991e-10
0.87792	3.95969e-10	3.71933e-10
0.87796	3.96659e-10	3.72471e-10
0.878	3.96978e-10	3.66851e-10
0.87804	3.86141e-10	3.80848e-10
0.87808	3.91548e-10	3.86052e-10
0.87812	4.0047e-10	3.9134e-10
0.87816	3.97007e-10	3.87525e-10
0.8782	3.9665e-10	3.94495e-10
0.87824	3.99697e-10	3.95446e-10
0.87828	4.09542e-10	3.94883e-10
0.87832	4.18105e-10	3.93893e-10
0.87836	4.0671e-10	3.84391e-10
0.8784	4.26179e-10	3.91102e-10
0.87844	4.20573e-10	3.70173e-10
0.87848	4.09697e-10	3.76265e-10
0.87852	3.99155e-10	3.8389e-10
0.87856	4.06917e-10	3.76211e-10
0.8786	4.17005e-10	3.77451e-10
0.87864	4.12341e-10	3.81676e-10
0.87868	4.06699e-10	3.90759e-10
0.87872	4.1046e-10	3.92496e-10
0.87876	4.17959e-10	3.98661e-10
0.8788	4.19078e-10	3.88892e-10
0.87884	4.10594e-10	3.81511e-10
0.87888	4.07995e-10	3.95351e-10
0.87892	4.18627e-10	4.03003e-10
0.87896	4.17411e-10	3.86851e-10
0.879	4.26265e-10	3.91311e-10
0.87904	4.21091e-10	3.86378e-10
0.87908	4.14107e-10	3.82444e-10
0.87912	4.17201e-10	3.82448e-10
0.87916	4.0027e-10	3.772e-10
0.8792	3.9368e-10	3.86619e-10
0.87924	3.96906e-10	3.82327e-10
0.87928	3.97404e-10	3.81492e-10
0.87932	3.9907e-10	3.85732e-10
0.87936	3.95011e-10	3.72833e-10
0.8794	4.11481e-10	3.78603e-10
0.87944	4.02527e-10	3.64408e-10
0.87948	4.03329e-10	3.71656e-10
0.87952	3.91582e-10	3.66765e-10
0.87956	4.02332e-10	3.67808e-10
0.8796	4.16063e-10	3.67644e-10
0.87964	4.21106e-10	3.6e-10
0.87968	4.10741e-10	3.52399e-10
0.87972	3.97628e-10	3.5587e-10
0.87976	3.9039e-10	3.55117e-10
0.8798	3.98359e-10	3.66243e-10
0.87984	3.99118e-10	3.57524e-10
0.87988	3.90104e-10	3.58174e-10
0.87992	3.94917e-10	3.65277e-10
[truncated: 28,002 more rows]

## Sheet: Figure1(e)
MW frequency (kHz)	PL_1.0E1 Torr (a.u.)	PL_6.9E-6 Torr (a.u.)
2.8205	0.998827	0.999423
2.821	0.999083	0.999567
2.8215	0.998923	0.99954
2.822	0.999565	0.999382
2.8225	0.999695	0.999275
2.823	1.00053	0.999463
2.8235	1.00074	0.999448
2.824	1.00002	0.999686
2.8245	0.999291	0.999751
2.825	0.998332	0.999635
2.8255	0.998864	0.99926
2.826	0.999388	0.999193
2.8265	0.999608	0.999247
2.827	0.999782	1.00033
2.8275	0.999707	1.00094
2.828	0.999611	1.00114
2.8285	0.999728	1.00008
2.829	0.999615	0.999268
2.8295	0.999749	0.998991
2.83	0.999812	0.999492
2.8305	0.998799	0.999177
2.831	0.998875	0.999416
2.8315	0.998075	0.998884
2.832	0.999155	0.999476
2.8325	0.998854	0.999154
2.833	0.999488	0.999249
2.8335	0.998841	0.99869
2.834	0.998768	0.999143
2.8345	0.999118	0.999464
2.835	0.999602	0.999945
2.8355	1.00003	0.999733
2.836	0.998885	0.999414
2.8365	0.998406	0.999198
2.837	0.99758	0.998629
2.8375	0.997651	0.998522
2.838	0.99756	0.998496
2.8385	0.99773	0.998177
2.839	0.99755	0.998122
2.8395	0.997628	0.997946
2.84	0.997781	0.998028
2.8405	0.998206	0.99802
2.841	0.998592	0.998003
2.8415	0.998431	0.998337
2.842	0.998141	0.998469
2.8425	0.99815	0.998318
2.843	0.998221	0.998119
2.8435	0.997755	0.997989
2.844	0.996655	0.997879
2.8445	0.996832	0.997337
2.845	0.997178	0.996538
2.8455	0.997137	0.996156
2.846	0.996508	0.995854
2.8465	0.996035	0.995657
2.847	0.99619	0.995246
2.8475	0.995943	0.995284
2.848	0.99626	0.99565
2.8485	0.995947	0.995209
2.849	0.996116	0.994756
2.8495	0.995432	0.994002
2.85	0.995483	0.994248
2.8505	0.994831	0.994039
2.851	0.994827	0.993498
2.8515	0.994651	0.992559
2.852	0.99446	0.991917
2.8525	0.994321	0.991128
2.853	0.994097	0.990861
2.8535	0.99382	0.990459
2.854	0.993439	0.990324
2.8545	0.99254	0.989214
2.855	0.992028	0.989013
2.8555	0.991793	0.988478
2.856	0.99219	0.988814
2.8565	0.991385	0.988508
2.857	0.990886	0.988611
2.8575	0.989785	0.988154
2.858	0.990032	0.987606
2.8585	0.988854	0.987209
2.859	0.988365	0.987071
2.8595	0.987681	0.986952
2.86	0.987403	0.987046
2.8605	0.98718	0.986789
2.861	0.987695	0.986832
2.8615	0.987001	0.986694
2.862	0.98616	0.986887
2.8625	0.98507	0.98683
2.863	0.98474	0.987189
2.8635	0.984536	0.987293
2.864	0.984523	0.98793
2.8645	0.98477	0.988345
2.865	0.984319	0.988364
2.8655	0.984591	0.988138
2.866	0.984411	0.987183
2.8665	0.985119	0.987352
2.867	0.98467	0.986986
2.8675	0.985359	0.986624
2.868	0.985833	0.985742
2.8685	0.985434	0.985919
2.869	0.985376	0.986161
2.8695	0.985868	0.986366
2.87	0.986332	0.986136
2.8705	0.986731	0.986691
2.871	0.98604	0.987146
2.8715	0.985858	0.987476
2.872	0.985359	0.987003
2.8725	0.985095	0.987482
2.873	0.984588	0.987901
2.8735	0.98431	0.988576
2.874	0.984202	0.988682
2.8745	0.985004	0.988987
2.875	0.985342	0.989153
2.8755	0.985516	0.989281
2.876	0.985343	0.989241
2.8765	0.986069	0.990182
2.877	0.98651	0.990737
2.8775	0.987385	0.991641
2.878	0.987415	0.992227
2.8785	0.987488	0.992801
2.879	0.987213	0.993399
2.8795	0.987219	0.993442
2.88	0.988367	0.994082
2.8805	0.988788	0.994134
2.881	0.989355	0.994599
2.8815	0.989182	0.995169
2.882	0.989946	0.995652
2.8825	0.990825	0.996148
2.883	0.991039	0.996456
2.8835	0.991235	0.996363
2.884	0.991408	0.996361
2.8845	0.992254	0.99665
2.885	0.993345	0.997049
2.8855	0.993858	0.997742
2.886	0.994405	0.997567
2.8865	0.994182	0.997636
2.887	0.994684	0.997463
2.8875	0.994513	0.997914
2.888	0.995589	0.998224
2.8885	0.995735	0.997723
2.889	0.995952	0.99742
2.8895	0.995639	0.997675
2.89	0.996001	0.998516
2.8905	0.996968	0.999269
2.891	0.997277	0.999553
2.8915	0.997021	0.999134
2.892	0.996662	0.998412
2.8925	0.997052	0.998306
2.893	0.997614	0.998631
2.8935	0.997866	0.998893
2.894	0.99771	0.99894
2.8945	0.9976	0.999039
2.895	0.998496	0.999465
2.8955	0.999197	0.9999
2.896	0.999339	1.00014
2.8965	0.999379	0.999735
2.897	0.998771	0.999637
2.8975	0.999284	0.999866
2.898	0.99831	1.00023
2.8985	0.998264	0.999875
2.899	0.997696	0.999683
2.8995	0.998548	0.999103
2.9	0.997668	0.999427
2.9005	0.998048	0.999156
2.901	0.998034	0.999462
2.9015	0.99954	0.999129
2.902	0.999211	0.999846
2.9025	0.998985	0.999733
2.903	0.998678	0.999827
2.9035	0.998728	0.998841
2.904	0.999613	0.999301
2.9045	1.00017	0.999245
2.905	1.00039	0.999578
2.9055	1.00009	0.999474
2.906	0.999521	0.999896
2.9065	0.999698	1.0002
2.907	0.999263	0.999809
2.9075	0.999637	0.999957
2.908	0.999924	0.999802
2.9085	1.00042	1.00022
2.909	1.0007	0.999659
2.9095	1.00036	0.999642
2.91	1.00007	0.999465
2.9105	0.999928	0.999507
2.911	1.00004	0.999286
2.9115	1.0003	0.999479
2.912	1.0004	0.999738
2.9125	1.00006	1.00009
2.913	0.999729	1.00048
2.9135	0.999657	1.00037
2.914	0.999777	1.00032
2.9145	1.00077	0.999745
2.915	1.00002	0.999809
2.9155	1.001	1.00002
2.916	0.999986	1.00017
2.9165	1.00039	1.00002
2.917	0.999621	0.999754
2.9175	1.00014	0.999523
2.918	1.00005	1.00004
2.9185	1.00018	1.00026
2.919	1.00046	1.00081
2.9195	1.00051	1.00063
2.92	0.999342	1.00059

## Sheet: Figure1(f)
Pressure (Torr)	Temperature (K)	Errorbar (K)
6.8e-06	348.172	3.01803
9.2e-06	347.159	4.43172
3e-05	347.159	1.51937
0.0001	344.092	2.35411
0.001	337.844	1.15762
0.003	324.827	2.11131
0.0094	312.176	1.53606
0.103	298.668	2.15221
0.982	294.806	0.908721
9.87	301.197	1.87444
