# Supplementary material for: Quantum control and Berry phase of electron spins in rotating levitated diamonds in high vacuum
Source: Nat Commun. 2024 Jun 13;15:5063. doi: 10.1038/s41467-024-49175-3 (PMC11176172; doi:10.1038/s41467-024-49175-3)
Supplement: Supplementary file 4 — Source Data [file 41467_2024_49175_MOESM4_ESM.zip › Source Data/Figure2.xlsx]

## Sheet: Figure2(c)
Frequency (MHz)	PSD_0.1 MHz (V^2/Hz)	Frequency (MHz)	PSD_2 MHz (V^2/Hz)	Frequency (MHz)	PSD_4 MHz (V^2/Hz)	Frequency (MHz)	PSD_6 MHz (V^2/Hz)	Frequency (MHz)	PSD_8 MHz (V^2/Hz)	Frequency (MHz)	PSD_10 MHz (V^2/Hz)	Frequency (MHz)	PSD_12 MHz (V^2/Hz)	Frequency (MHz)	PSD_14 MHz (V^2/Hz)	Frequency (MHz)	PSD_16 MHz (V^2/Hz)	Frequency (MHz)	PSD_18 MHz (V^2/Hz)	Frequency (MHz)	PSD_20 MHz (V^2/Hz)
0.019994	9.35948e-13	2.01001	5.46756e-13	6.51001	3.91957e-13	9.99999	6.44794e-13	14	4.06631e-13	18	6.4212e-13	22	7.58761e-13	26	3.55198e-13	30	5.23811e-13	34	4.21e-13	38	4.8037e-13
0.02002	9.41955e-13	2.01003	5.65321e-13	6.51004	3.35851e-13	10	5.21098e-13	14	5.30988e-13	18	5.69434e-13	22	7.6703e-13	26	5.10233e-13	30	4.27589e-13	34	5.52667e-13	38	4.72484e-13
0.020046	8.46289e-13	2.01006	6.34093e-13	6.51006	3.75712e-13	10	4.43013e-13	14.0001	5.65824e-13	18.0001	5.04023e-13	22.0001	7.17802e-13	26.0001	6.12894e-13	30	4.57747e-13	34	5.25333e-13	38	5.43893e-13
0.020072	7.49355e-13	2.01009	5.45443e-13	6.51009	5.39768e-13	10.0001	3.7153e-13	14.0001	5.6431e-13	18.0001	5.03941e-13	22.0001	7.39656e-13	26.0001	6.53532e-13	30.0001	5.30506e-13	34.0001	5.28667e-13	38.0001	4.89649e-13
0.020098	6.77812e-13	2.01011	5.41549e-13	6.51011	6.23751e-13	10.0001	4.80228e-13	14.0001	5.07297e-13	18.0001	5.34366e-13	22.0001	5.89016e-13	26.0001	7.41799e-13	30.0001	7.0868e-13	34.0001	4.59667e-13	38.0001	5.59639e-13
0.020124	8.24558e-13	2.01014	5.97864e-13	6.51014	6.46446e-13	10.0001	6.51677e-13	14.0001	5.54821e-13	18.0001	6.14104e-13	22.0001	5.62782e-13	26.0001	6.33794e-13	30.0001	6.96802e-13	34.0001	5.73667e-13	38.0001	4.4776e-13
0.02015	8.95414e-13	2.01016	5.96771e-13	6.51017	7.38459e-13	10.0001	6.59565e-13	14.0002	5.10587e-13	18.0002	5.31396e-13	22.0002	4.61451e-13	26.0002	6.16087e-13	30.0002	7.14186e-13	34.0001	7.10333e-13	38.0001	4.48067e-13
0.020176	8.75251e-13	2.01019	5.75658e-13	6.51019	7.64547e-13	10.0002	6.78899e-13	14.0002	6.41913e-13	18.0002	5.00935e-13	22.0002	5.21575e-13	26.0002	4.31174e-13	30.0002	5.59922e-13	34.0002	6.93667e-13	38.0002	3.71227e-13
0.020202	7.98562e-13	2.01022	5.08639e-13	6.51022	9.00265e-13	10.0002	4.82863e-13	14.0002	7.59822e-13	18.0002	4.63765e-13	22.0002	5.88057e-13	26.0002	5.43921e-13	30.0002	6.3472e-13	34.0002	6.78667e-13	38.0002	4.65299e-13
0.020228	6.60474e-13	2.01024	5.08218e-13	6.51024	7.37754e-13	10.0002	5.36383e-13	14.0002	9.3433e-13	18.0002	6.47278e-13	22.0002	5.39812e-13	26.0002	4.81143e-13	30.0002	5.43954e-13	34.0002	6.37333e-13	38.0002	4.98398e-13
0.020254	6.01221e-13	2.01027	5.08803e-13	6.51027	6.80909e-13	10.0002	4.68965e-13	14.0003	9.08724e-13	18.0003	5.70598e-13	22.0003	5.27817e-13	26.0003	6.04155e-13	30.0003	5.68941e-13	34.0003	6.57333e-13	38.0002	6.37424e-13
0.02028	4.78629e-13	2.01029	4.57448e-13	6.5103	5.21038e-13	10.0003	4.79996e-13	14.0003	7.21007e-13	18.0003	5.67762e-13	22.0003	5.48783e-13	26.0003	4.69329e-13	30.0003	4.58874e-13	34.0003	7.67e-13	38.0003	6.41909e-13
0.020306	6.66636e-13	2.01032	5.94385e-13	6.51032	5.6395e-13	10.0003	4.77778e-13	14.0003	5.36967e-13	18.0003	4.88628e-13	22.0003	5.71047e-13	26.0003	4.56136e-13	30.0003	4.21887e-13	34.0003	6.96667e-13	38.0003	6.03156e-13
0.020332	7.99532e-13	2.01035	6.31379e-13	6.51035	5.51447e-13	10.0003	5.36111e-13	14.0003	4.37853e-13	18.0003	6.11407e-13	22.0003	6.09159e-13	26.0003	4.88374e-13	30.0003	6.03294e-13	34.0003	6.66333e-13	38.0003	5.35118e-13
0.020358	9.04032e-13	2.01037	5.79556e-13	6.51037	5.50843e-13	10.0004	6.29951e-13	14.0004	4.65342e-13	18.0004	6.94446e-13	22.0004	6.2037e-13	26.0004	5.78032e-13	30.0004	7.03242e-13	34.0004	5.77667e-13	38.0004	4.77565e-13
0.020384	7.35438e-13	2.0104	5.27287e-13	6.5104	5.27873e-13	10.0004	6.5666e-13	14.0004	4.99691e-13	18.0004	6.69762e-13	22.0004	6.96908e-13	26.0004	6.26586e-13	30.0004	6.73185e-13	34.0004	5.78e-13	38.0004	5.70653e-13
0.02041	6.35988e-13	2.01042	6.56546e-13	6.51043	5.69882e-13	10.0004	5.92526e-13	14.0004	5.07287e-13	18.0004	6.1261e-13	22.0004	7.75665e-13	26.0004	6.43096e-13	30.0004	5.71058e-13	34.0004	5.07e-13	38.0004	6.40096e-13
0.020436	6.56178e-13	2.01045	7.25946e-13	6.51045	5.9932e-13	10.0004	5.52348e-13	14.0005	4.75778e-13	18.0004	4.84683e-13	22.0004	6.5951e-13	26.0004	5.91199e-13	30.0004	5.57049e-13	34.0004	4.22e-13	38.0004	6.37416e-13
0.020462	8.07666e-13	2.01048	6.81716e-13	6.51048	5.46428e-13	10.0005	6.9948e-13	14.0005	4.60431e-13	18.0005	6.29346e-13	22.0005	5.21421e-13	26.0005	5.12867e-13	30.0005	6.04586e-13	34.0005	4.37e-13	38.0005	5.14313e-13
0.020488	6.98036e-13	2.0105	6.4729e-13	6.5105	5.23496e-13	10.0005	7.54269e-13	14.0005	4.62542e-13	18.0005	6.16997e-13	22.0005	4.75723e-13	26.0005	5.41813e-13	30.0005	5.4939e-13	34.0005	6.18e-13	38.0005	5.21495e-13
0.020514	5.25141e-13	2.01053	6.64064e-13	6.51053	4.97364e-13	10.0005	8.84646e-13	14.0005	5.03533e-13	18.0005	6.29594e-13	22.0005	5.51249e-13	26.0005	5.2734e-13	30.0005	4.71781e-13	34.0005	5.69e-13	38.0005	4.96184e-13
0.02054	4.65941e-13	2.01055	7.85193e-13	6.51056	4.51907e-13	10.0005	7.34463e-13	14.0006	4.86874e-13	18.0006	4.57681e-13	22.0005	6.41727e-13	26.0005	6.04863e-13	30.0005	6.92137e-13	34.0005	6.4e-13	38.0005	6.61016e-13
0.020566	5.26585e-13	2.01058	6.73511e-13	6.51058	3.88561e-13	10.0006	7.1432e-13	14.0006	4.83888e-13	18.0006	4.27458e-13	22.0006	6.2718e-13	26.0006	5.8298e-13	30.0006	7.6839e-13	34.0006	4.80333e-13	38.0006	5.68579e-13
0.020592	6.07606e-13	2.01061	6.85546e-13	6.51061	5.37694e-13	10.0006	6.6213e-13	14.0006	4.76418e-13	18.0006	3.93885e-13	22.0006	6.0126e-13	26.0006	7.10768e-13	30.0006	6.86722e-13	34.0006	5.97333e-13	38.0006	6.06757e-13
0.020618	5.36032e-13	2.01063	5.69425e-13	6.51063	5.24447e-13	10.0006	7.0325e-13	14.0006	4.30247e-13	18.0006	3.48849e-13	22.0006	6.21371e-13	26.0006	6.3382e-13	30.0006	4.96721e-13	34.0006	4.79333e-13	38.0006	4.85316e-13
0.020644	5.85223e-13	2.01066	5.4817e-13	6.51066	6.29747e-13	10.0006	7.07555e-13	14.0007	4.60753e-13	18.0007	3.29765e-13	22.0007	5.49328e-13	26.0006	6.61992e-13	30.0006	4.34631e-13	34.0006	5.18333e-13	38.0006	5.89132e-13
0.02067	6.00164e-13	2.01068	5.53618e-13	6.51069	3.62999e-13	10.0007	6.06357e-13	14.0007	4.80691e-13	18.0007	4.23513e-13	22.0007	5.71349e-13	26.0007	6.28739e-13	30.0007	6.61902e-13	34.0007	6.62333e-13	38.0007	6.4018e-13
0.020696	5.36384e-13	2.01071	6.04151e-13	6.51071	3.66048e-13	10.0007	5.5258e-13	14.0007	5.08923e-13	18.0007	4.00645e-13	22.0007	6.42e-13	26.0007	7.34158e-13	30.0007	7.21898e-13	34.0007	7.57667e-13	38.0007	6.19496e-13
0.020722	7.26031e-13	2.01074	6.26198e-13	6.51074	3.25472e-13	10.0007	6.0332e-13	14.0007	4.54008e-13	18.0007	4.65669e-13	22.0007	7.70855e-13	26.0007	6.28922e-13	30.0007	6.10536e-13	34.0007	8.86e-13	38.0007	5.78232e-13
0.020748	6.5146e-13	2.01076	5.19227e-13	6.51076	5.03648e-13	10.0007	6.66405e-13	14.0008	4.74124e-13	18.0008	4.32945e-13	22.0008	7.3762e-13	26.0008	6.49242e-13	30.0007	4.68099e-13	34.0007	6.79333e-13	38.0007	4.883e-13
0.020774	7.55719e-13	2.01079	4.80983e-13	6.51079	6.70224e-13	10.0008	6.79238e-13	14.0008	4.82849e-13	18.0008	5.5935e-13	22.0008	6.13768e-13	26.0008	4.82326e-13	30.0008	4.39089e-13	34.0008	6.65e-13	38.0008	4.82225e-13
0.0208	6.47971e-13	2.01081	5.0517e-13	6.51082	7.55061e-13	10.0008	5.89934e-13	14.0008	5.28397e-13	18.0008	5.51025e-13	22.0008	6.65171e-13	26.0008	5.24598e-13	30.0008	6.59168e-13	34.0008	4.69333e-13	38.0008	3.89365e-13
0.020826	6.76787e-13	2.01084	6.17307e-13	6.51084	7.21674e-13	10.0008	4.66788e-13	14.0008	4.72036e-13	18.0008	6.54073e-13	22.0008	6.25309e-13	26.0008	3.91192e-13	30.0008	6.58927e-13	34.0008	6.11333e-13	38.0008	4.13968e-13
0.020852	6.1877e-13	2.01087	5.935e-13	6.51087	6.02956e-13	10.0008	4.59825e-13	14.0009	4.82258e-13	18.0009	8.88377e-13	22.0009	6.43085e-13	26.0009	5.45608e-13	30.0009	6.82863e-13	34.0009	5.30667e-13	38.0008	4.54755e-13
0.020878	5.63194e-13	2.01089	5.93464e-13	6.51089	5.02314e-13	10.0009	5.00452e-13	14.0009	4.71701e-13	18.0009	9.43317e-13	22.0009	4.58751e-13	26.0009	4.77976e-13	30.0009	5.10162e-13	34.0009	6.77333e-13	38.0009	4.43506e-13
0.020904	6.23776e-13	2.01092	6.07822e-13	6.51092	5.62242e-13	10.0009	5.84597e-13	14.0009	5.31153e-13	18.0009	1.03096e-12	22.0009	4.95075e-13	26.0009	5.93918e-13	30.0009	5.34155e-13	34.0009	5.66e-13	38.0009	5.90613e-13
0.02093	6.91689e-13	2.01094	6.69748e-13	6.51095	6.67546e-13	10.0009	5.18127e-13	14.0009	5.7906e-13	18.0009	7.82372e-13	22.0009	5.47452e-13	26.0009	5.93346e-13	30.0009	5.03444e-13	34.0009	5.67667e-13	38.0009	6.28436e-13
0.020956	6.08051e-13	2.01097	6.46515e-13	6.51097	8.05719e-13	10.001	5.51376e-13	14.001	6.02177e-13	18.001	7.1639e-13	22.001	5.64441e-13	26.001	6.48858e-13	30.001	5.05309e-13	34.001	6.53333e-13	38.001	6.63984e-13
0.020982	5.52609e-13	2.011	6.31079e-13	6.511	8.15475e-13	10.001	7.40101e-13	14.001	5.25545e-13	18.001	5.78904e-13	22.001	4.97828e-13	26.001	5.67426e-13	30.001	4.56841e-13	34.001	6.00333e-13	38.001	5.11014e-13
0.021008	5.53431e-13	2.01102	6.26951e-13	6.51102	6.66187e-13	10.001	7.85161e-13	14.001	5.24417e-13	18.001	5.17293e-13	22.001	4.77923e-13	26.001	4.95277e-13	30.001	4.673e-13	34.001	7.49e-13	38.001	4.08319e-13
0.021034	6.34001e-13	2.01105	5.75117e-13	6.51105	5.7705e-13	10.001	7.08618e-13	14.0011	5.35129e-13	18.001	6.03797e-13	22.001	5.78156e-13	26.001	4.75365e-13	30.001	5.6121e-13	34.001	6.86e-13	38.001	4.5868e-13
0.02106	6.0148e-13	2.01107	6.62879e-13	6.51108	5.61408e-13	10.0011	5.48495e-13	14.0011	5.79284e-13	18.0011	5.01587e-13	22.0011	6.13509e-13	26.0011	5.45535e-13	30.0011	5.4926e-13	34.0011	6.94667e-13	38.0011	5.30449e-13
0.021086	6.05724e-13	2.0111	6.35694e-13	6.5111	7.95181e-13	10.0011	6.3481e-13	14.0011	6.27253e-13	18.0011	5.36018e-13	22.0011	6.40408e-13	26.0011	5.51346e-13	30.0011	5.33028e-13	34.0011	5.61e-13	38.0011	5.50822e-13
0.021112	6.24065e-13	2.01113	6.82692e-13	6.51113	7.71532e-13	10.0011	6.21263e-13	14.0011	5.98516e-13	18.0011	4.79833e-13	22.0011	6.7942e-13	26.0011	5.63027e-13	30.0011	4.98865e-13	34.0011	4.90333e-13	38.0011	5.46797e-13
0.021138	7.11686e-13	2.01115	5.29701e-13	6.51115	6.94203e-13	10.0011	6.5191e-13	14.0012	6.82613e-13	18.0012	5.56718e-13	22.0011	6.60919e-13	26.0011	6.1538e-13	30.0011	5.0142e-13	34.0011	5.46667e-13	38.0011	5.41669e-13
0.021164	7.14443e-13	2.01118	5.06298e-13	6.51118	5.84145e-13	10.0012	5.8484e-13	14.0012	5.96023e-13	18.0012	6.01235e-13	22.0012	7.63244e-13	26.0012	6.07596e-13	30.0012	5.75346e-13	34.0012	5.08e-13	38.0012	6.01399e-13
0.02119	7.12146e-13	2.0112	5.55937e-13	6.51121	7.03831e-13	10.0012	6.07021e-13	14.0012	6.12001e-13	18.0012	5.33161e-13	22.0012	6.63591e-13	26.0012	6.51108e-13	30.0012	5.59057e-13	34.0012	5.52333e-13	38.0012	5.68165e-13
0.021216	7.25642e-13	2.01123	6.27509e-13	6.51123	6.4525e-13	10.0012	5.16762e-13	14.0012	5.42319e-13	18.0012	5.4083e-13	22.0012	7.88209e-13	26.0012	5.66342e-13	30.0012	5.59972e-13	34.0012	4.84333e-13	38.0012	6.05391e-13
0.021242	6.51644e-13	2.01126	7.50979e-13	6.51126	5.89914e-13	10.0012	5.11209e-13	14.0013	5.63852e-13	18.0013	5.90365e-13	22.0013	6.29614e-13	26.0012	6.16379e-13	30.0012	6.64562e-13	34.0012	5.32e-13	38.0012	5.81159e-13
0.021268	7.44947e-13	2.01128	7.11092e-13	6.51128	3.89911e-13	10.0013	4.64612e-13	14.0013	5.85264e-13	18.0013	5.88034e-13	22.0013	5.80764e-13	26.0013	4.91443e-13	30.0013	7.81867e-13	34.0013	4.52333e-13	38.0013	5.63587e-13
0.021294	7.70767e-13	2.01131	6.29282e-13	6.51131	5.26135e-13	10.0013	5.24208e-13	14.0013	6.01523e-13	18.0013	5.07558e-13	22.0013	5.40652e-13	26.0013	4.83722e-13	30.0013	7.59995e-13	34.0013	4.78e-13	38.0013	5.15793e-13
0.02132	8.97934e-13	2.01133	5.7528e-13	6.51134	6.15803e-13	10.0013	5.07867e-13	14.0013	6.17561e-13	18.0013	4.69125e-13	22.0013	5.83411e-13	26.0013	3.77734e-13	30.0013	6.22658e-13	34.0013	4.92333e-13	38.0013	4.85742e-13
0.021346	9.61326e-13	2.01136	5.96127e-13	6.51136	7.26721e-13	10.0013	5.4072e-13	14.0014	6.66275e-13	18.0014	5.10438e-13	22.0014	5.62561e-13	26.0014	5.54343e-13	30.0013	5.14956e-13	34.0013	5.55e-13	38.0013	5.74254e-13
0.021372	9.08046e-13	2.01139	5.95769e-13	6.51139	7.03003e-13	10.0014	4.91223e-13	14.0014	6.53656e-13	18.0014	6.34779e-13	22.0014	4.62084e-13	26.0014	6.79947e-13	30.0014	5.51323e-13	34.0014	5.05e-13	38.0014	6.05003e-13
0.021398	7.59503e-13	2.01141	4.88638e-13	6.51141	6.55186e-13	10.0014	6.41536e-13	14.0014	7.00817e-13	18.0014	6.33234e-13	22.0014	4.75954e-13	26.0014	7.35443e-13	30.0014	5.24531e-13	34.0014	3.93333e-13	38.0014	6.38616e-13
0.021424	4.79772e-13	2.01144	5.38062e-13	6.51144	5.81642e-13	10.0014	6.80958e-13	14.0014	6.34284e-13	18.0014	7.37655e-13	22.0014	6.50398e-13	26.0014	6.11864e-13	30.0014	4.42032e-13	34.0014	4.28667e-13	38.0014	5.96475e-13
0.02145	4.98649e-13	2.01146	5.23491e-13	6.51147	4.9469e-13	10.0014	7.38522e-13	14.0015	5.61842e-13	18.0015	7.67081e-13	22.0015	6.38714e-13	26.0015	5.42247e-13	30.0015	5.36331e-13	34.0014	4.83e-13	38.0014	5.09876e-13
0.021476	5.44691e-13	2.01149	6.78775e-13	6.51149	4.3519e-13	10.0015	5.7416e-13	14.0015	4.6724e-13	18.0015	8.03065e-13	22.0015	6.55157e-13	26.0015	5.61478e-13	30.0015	5.92751e-13	34.0015	5.43667e-13	38.0015	4.61003e-13
0.021502	6.18157e-13	2.01152	6.383e-13	6.51152	6.83563e-13	10.0015	5.64746e-13	14.0015	5.92659e-13	18.0015	7.85779e-13	22.0015	4.81507e-13	26.0015	5.65434e-13	30.0015	6.17869e-13	34.0015	6.13667e-13	38.0015	5.04092e-13
0.021528	4.99447e-13	2.01154	6.65239e-13	6.51154	8.09229e-13	10.0015	6.03445e-13	14.0015	5.43277e-13	18.0015	5.93838e-13	22.0015	5.46746e-13	26.0015	5.88972e-13	30.0015	5.70726e-13	34.0015	6.70333e-13	38.0015	5.92059e-13
0.021554	4.35535e-13	2.01157	5.6873e-13	6.51157	8.06835e-13	10.0015	6.04259e-13	14.0016	6.94421e-13	18.0016	5.63312e-13	22.0016	4.8356e-13	26.0016	5.67061e-13	30.0016	4.99072e-13	34.0016	7.08e-13	38.0015	6.5895e-13
0.02158	5.68286e-13	2.01159	5.58418e-13	6.5116	6.28201e-13	10.0016	6.17244e-13	14.0016	6.59656e-13	18.0016	4.77236e-13	22.0016	5.58567e-13	26.0016	6.13532e-13	30.0016	5.42862e-13	34.0016	5.89667e-13	38.0016	6.2914e-13
0.021606	5.86097e-13	2.01162	5.5578e-13	6.51162	4.90745e-13	10.0016	5.98375e-13	14.0016	8.7653e-13	18.0016	6.4809e-13	22.0016	5.9458e-13	26.0016	5.2332e-13	30.0016	5.73766e-13	34.0016	4.92e-13	38.0016	6.67995e-13
0.021632	6.99428e-13	2.01165	7.51128e-13	6.51165	6.4294e-13	10.0016	5.57975e-13	14.0016	7.7832e-13	18.0016	8.73889e-13	22.0016	6.49612e-13	26.0016	5.30154e-13	30.0016	5.89153e-13	34.0016	4.79333e-13	38.0016	7.8476e-13
0.021658	5.98199e-13	2.01167	7.8809e-13	6.51167	5.55102e-13	10.0017	5.71424e-13	14.0017	7.47563e-13	18.0017	8.12332e-13	22.0017	5.55466e-13	26.0017	4.63895e-13	30.0017	5.49711e-13	34.0017	5.64333e-13	38.0017	7.3062e-13
0.021684	6.49212e-13	2.0117	8.04443e-13	6.5117	6.4025e-13	10.0017	6.60054e-13	14.0017	6.51645e-13	18.0017	6.65546e-13	22.0017	5.32913e-13	26.0017	5.74799e-13	30.0017	4.74478e-13	34.0017	6.34333e-13	38.0017	6.04848e-13
0.02171	6.16742e-13	2.01172	6.36607e-13	6.51173	5.25808e-13	10.0017	7.10605e-13	14.0017	6.00911e-13	18.0017	4.32248e-13	22.0017	4.35173e-13	26.0017	5.75233e-13	30.0017	6.24901e-13	34.0017	6.38333e-13	38.0017	5.90061e-13
0.021736	5.86911e-13	2.01175	4.4443e-13	6.51175	6.12706e-13	10.0017	7.22078e-13	14.0018	5.06267e-13	18.0017	4.83155e-13	22.0017	5.79473e-13	26.0017	8.05772e-13	30.0017	6.45505e-13	34.0017	5.77667e-13	38.0017	5.1045e-13
0.021762	6.29315e-13	2.01178	4.32728e-13	6.51178	5.83825e-13	10.0018	6.66533e-13	14.0018	4.73423e-13	18.0018	5.80575e-13	22.0018	5.44835e-13	26.0018	7.42443e-13	30.0018	6.09791e-13	34.0018	6.13e-13	38.0018	5.3424e-13
0.021788	5.83953e-13	2.0118	4.09407e-13	6.5118	6.43194e-13	10.0018	7.06567e-13	14.0018	5.31568e-13	18.0018	5.56939e-13	22.0018	6.11659e-13	26.0018	8.69052e-13	30.0018	5.06984e-13	34.0018	6.63667e-13	38.0018	4.33007e-13
0.021814	5.64242e-13	2.01183	7.07813e-13	6.51183	6.1118e-13	10.0018	6.1118e-13	14.0018	5.44474e-13	18.0018	6.95025e-13	22.0018	5.35375e-13	26.0018	6.00469e-13	30.0018	5.14999e-13	34.0018	5.79333e-13	38.0018	4.90189e-13
0.02184	5.71207e-13	2.01185	7.39049e-13	6.51186	5.68627e-13	10.0018	5.37531e-13	14.0019	5.81221e-13	18.0019	6.7537e-13	22.0018	5.69102e-13	26.0018	6.20044e-13	30.0018	7.20191e-13	34.0018	4.71333e-13	38.0018	4.51291e-13
0.021866	4.97677e-13	2.01188	8.01534e-13	6.51188	4.30687e-13	10.0019	5.71739e-13	14.0019	6.42117e-13	18.0019	6.69028e-13	22.0019	5.27869e-13	26.0019	4.34566e-13	30.0019	6.12819e-13	34.0019	3.65667e-13	38.0019	3.43916e-13
0.021892	6.71371e-13	2.01191	6.90197e-13	6.51191	5.62456e-13	10.0019	5.9767e-13	14.0019	6.24048e-13	18.0019	5.03708e-13	22.0019	7.40045e-13	26.0019	4.15139e-13	30.0019	5.40917e-13	34.0019	4.80667e-13	38.0019	3.30625e-13
0.021918	7.43915e-13	2.01193	6.83047e-13	6.51193	6.64249e-13	10.0019	7.17152e-13	14.0019	5.74395e-13	18.0019	5.31217e-13	22.0019	7.75335e-13	26.0019	4.69653e-13	30.0019	4.12678e-13	34.0019	5.34e-13	38.0019	3.49167e-13
0.021944	8.05449e-13	2.01196	6.66427e-13	6.51196	7.44021e-13	10.0019	6.70979e-13	14.002	4.76578e-13	18.002	7.50161e-13	22.002	9.61836e-13	26.0019	5.80757e-13	30.0019	4.01225e-13	34.0019	5.55667e-13	38.0019	5.3144e-13
0.02197	6.43009e-13	2.01198	7.17088e-13	6.51199	7.46241e-13	10.002	6.86526e-13	14.002	6.34333e-13	18.002	8.52747e-13	22.002	7.36601e-13	26.002	7.55434e-13	30.002	4.71375e-13	34.002	4.49667e-13	38.002	6.64015e-13
0.021996	4.77865e-13	2.01201	6.88705e-13	6.51201	6.22698e-13	10.002	4.84553e-13	14.002	6.24569e-13	18.002	7.84489e-13	22.002	7.36389e-13	26.002	7.83939e-13	30.002	4.16167e-13	34.002	4.18e-13	38.002	7.75756e-13
0.022022	6.62728e-13	2.01204	7.53537e-13	6.51204	7.23492e-13	10.002	5.01386e-13	14.002	6.92734e-13	18.002	5.6198e-13	22.002	5.61706e-13	26.002	7.80845e-13	30.002	4.86303e-13	34.002	5.58e-13	38.002	6.85671e-13
0.022048	6.28106e-13	2.01206	6.94505e-13	6.51206	5.21759e-13	10.002	4.59893e-13	14.0021	8.23935e-13	18.0021	4.83396e-13	22.0021	5.36994e-13	26.0021	6.52396e-13	30.002	4.39563e-13	34.002	5.10667e-13	38.002	6.32666e-13
0.022074	6.3387e-13	2.01209	6.2383e-13	6.51209	5.73446e-13	10.0021	5.68495e-13	14.0021	8.43467e-13	18.0021	5.63478e-13	22.0021	4.33613e-13	26.0021	5.01949e-13	30.0021	4.79242e-13	34.0021	5.6e-13	38.0021	5.1642e-13
0.0221	4.58448e-13	2.01211	4.51616e-13	6.51212	4.4476e-13	10.0021	4.88455e-13	14.0021	7.81292e-13	18.0021	5.63579e-13	22.0021	3.82072e-13	26.0021	6.38994e-13	30.0021	4.99425e-13	34.0021	4.87333e-13	38.0021	4.99254e-13
0.022126	4.61729e-13	2.01214	6.03789e-13	6.51214	6.35011e-13	10.0021	5.27256e-13	14.0021	6.34576e-13	18.0021	6.14284e-13	22.0021	5.65292e-13	26.0021	6.69694e-13	30.0021	5.37899e-13	34.0021	5.52e-13	38.0021	4.62888e-13
0.022152	5.142e-13	2.01217	7.11148e-13	6.51217	7.24544e-13	10.0021	5.57886e-13	14.0022	6.6304e-13	18.0022	5.21227e-13	22.0022	6.09025e-13	26.0022	7.22435e-13	30.0022	4.96989e-13	34.0022	4.99333e-13	38.0021	5.29547e-13
0.022178	5.88024e-13	2.01219	8.31587e-13	6.51219	7.48671e-13	10.0022	5.70353e-13	14.0022	6.57459e-13	18.0022	5.66589e-13	22.0022	6.50541e-13	26.0022	5.40771e-13	30.0022	4.28692e-13	34.0022	4.72e-13	38.0022	5.54755e-13
0.022204	6.75009e-13	2.01222	6.28515e-13	6.51222	5.98921e-13	10.0022	6.17705e-13	14.0022	5.54271e-13	18.0022	6.57805e-13	22.0022	5.23682e-13	26.0022	5.6662e-13	30.0022	4.46196e-13	34.0022	4.33e-13	38.0022	5.03488e-13
0.02223	6.46175e-13	2.01224	6.17384e-13	6.51225	4.49568e-13	10.0022	6.05856e-13	14.0022	4.82539e-13	18.0022	6.66664e-13	22.0022	4.71442e-13	26.0022	4.55265e-13	30.0022	4.81312e-13	34.0022	4.5e-13	38.0022	4.62952e-13
0.022256	5.72672e-13	2.01227	5.85324e-13	6.51227	3.89948e-13	10.0023	5.95862e-13	14.0023	5.01929e-13	18.0023	6.77593e-13	22.0023	5.09906e-13	26.0023	4.96912e-13	30.0023	5.51679e-13	34.0023	4.38667e-13	38.0023	4.37362e-13
0.022282	6.56706e-13	2.0123	6.88727e-13	6.5123	4.63031e-13	10.0023	5.84936e-13	14.0023	5.55341e-13	18.0023	6.68634e-13	22.0023	4.49074e-13	26.0023	4.46931e-13	30.0023	4.7004e-13	34.0023	4.45333e-13	38.0023	6.32113e-13
0.022308	6.40432e-13	2.01232	6.43343e-13	6.51232	5.93367e-13	10.0023	4.70764e-13	14.0023	6.43182e-13	18.0023	6.13395e-13	22.0023	5.67815e-13	26.0023	5.05984e-13	30.0023	4.92687e-13	34.0023	5.10333e-13	38.0023	5.93422e-13
0.022334	7.32466e-13	2.01235	6.05378e-13	6.51235	6.98948e-13	10.0023	5.79089e-13	14.0024	6.30883e-13	18.0023	6.01443e-13	22.0023	5.21586e-13	26.0023	5.49578e-13	30.0023	3.86844e-13	34.0023	6.03333e-13	38.0023	6.67377e-13
0.02236	6.36212e-13	2.01237	5.52039e-13	6.51238	6.58266e-13	10.0024	5.70257e-13	14.0024	5.10561e-13	18.0024	5.41781e-13	22.0024	4.84043e-13	26.0024	6.16434e-13	30.0024	4.58106e-13	34.0024	7.83667e-13	38.0024	5.88501e-13
0.022386	8.3204e-13	2.0124	6.09317e-13	6.5124	5.25189e-13	10.0024	5.43279e-13	14.0024	5.08482e-13	18.0024	6.92312e-13	22.0024	4.07362e-13	26.0024	7.48638e-13	30.0024	3.91243e-13	34.0024	7.71667e-13	38.0024	7.03245e-13
0.022412	8.15895e-13	2.01243	5.72576e-13	6.51243	4.52458e-13	10.0024	3.77095e-13	14.0024	6.19383e-13	18.0024	7.40777e-13	22.0024	4.87859e-13	26.0024	7.90438e-13	30.0024	4.61272e-13	34.0024	6.39e-13	38.0024	6.56878e-13
0.022438	7.77334e-13	2.01245	7.82738e-13	6.51245	5.06979e-13	10.0024	3.9442e-13	14.0025	6.64029e-13	18.0025	6.99274e-13	22.0024	4.99293e-13	26.0024	6.64494e-13	30.0024	4.76126e-13	34.0024	5.77333e-13	38.0024	6.47397e-13
0.022464	8.1177e-13	2.01248	7.18959e-13	6.51248	5.93036e-13	10.0025	4.82476e-13	14.0025	5.91473e-13	18.0025	5.49574e-13	22.0025	4.84071e-13	26.0025	5.33677e-13	30.0025	5.88261e-13	34.0025	5.35333e-13	38.0025	7.46322e-13
0.02249	9.28744e-13	2.0125	6.88188e-13	6.51251	6.26835e-13	10.0025	5.53157e-13	14.0025	4.49541e-13	18.0025	5.13173e-13	22.0025	5.26063e-13	26.0025	4.77517e-13	30.0025	6.94672e-13	34.0025	5.99667e-13	38.0025	6.73434e-13
0.022516	1.05071e-12	2.01253	5.63828e-13	6.51253	7.53412e-13	10.0025	4.68984e-13	14.0025	4.39186e-13	18.0025	5.4634e-13	22.0025	6.38506e-13	26.0025	5.00127e-13	30.0025	6.94933e-13	34.0025	4.83667e-13	38.0025	5.81523e-13
0.022542	9.48031e-13	2.01256	6.72263e-13	6.51256	7.26584e-13	10.0025	4.60532e-13	14.0026	3.89735e-13	18.0026	6.46542e-13	22.0026	6.52723e-13	26.0025	5.25771e-13	30.0025	6.45482e-13	34.0025	5.07333e-13	38.0025	3.91821e-13
0.022568	7.30153e-13	2.01258	7.53323e-13	6.51258	7.17697e-13	10.0026	5.89275e-13	14.0026	3.81682e-13	18.0026	5.82432e-13	22.0026	6.71233e-13	26.0026	4.92806e-13	30.0026	5.15953e-13	34.0026	5.85333e-13	38.0026	4.90631e-13
0.022594	6.20443e-13	2.01261	6.21144e-13	6.51261	5.30989e-13	10.0026	5.70045e-13	14.0026	4.03923e-13	18.0026	6.34158e-13	22.0026	6.52864e-13	26.0026	4.82429e-13	30.0026	4.97249e-13	34.0026	6.11667e-13	38.0026	5.22909e-13
0.02262	4.89481e-13	2.01263	4.76469e-13	6.51264	5.36318e-13	10.0026	7.53919e-13	14.0026	5.04653e-13	18.0026	7.49272e-13	22.0026	7.71641e-13	26.0026	4.47379e-13	30.0026	6.34105e-13	34.0026	5.98333e-13	38.0026	5.20566e-13
0.022646	5.39461e-13	2.01266	5.20639e-13	6.51266	6.24789e-13	10.0026	6.19315e-13	14.0027	5.80048e-13	18.0027	7.52416e-13	22.0027	5.60868e-13	26.0027	5.32917e-13	30.0026	6.16106e-13	34.0026	5.16333e-13	38.0026	4.79765e-13
0.022672	4.5155e-13	2.01269	5.20793e-13	6.51269	6.81505e-13	10.0027	7.6209e-13	14.0027	6.02693e-13	18.0027	8.20464e-13	22.0027	4.43459e-13	26.0027	5.17274e-13	30.0027	6.05189e-13	34.0027	5.44e-13	38.0027	4.9924e-13
0.022698	5.27738e-13	2.01271	5.49525e-13	6.51271	6.40325e-13	10.0027	5.32455e-13	14.0027	7.36532e-13	18.0027	7.52347e-13	22.0027	3.28065e-13	26.0027	5.77245e-13	30.0027	4.77633e-13	34.0027	5.09667e-13	38.0027	5.24483e-13
0.022724	4.27612e-13	2.01274	4.36984e-13	6.51274	6.71952e-13	10.0027	5.13458e-13	14.0027	7.05824e-13	18.0027	7.28199e-13	22.0027	4.89691e-13	26.0027	4.31438e-13	30.0027	5.52147e-13	34.0027	5.18333e-13	38.0027	5.29522e-13
0.02275	5.17249e-13	2.01276	3.92753e-13	6.51277	6.97724e-13	10.0027	3.83693e-13	14.0028	7.46353e-13	18.0028	5.67693e-13	22.0028	5.53643e-13	26.0028	6.83921e-13	30.0028	5.17597e-13	34.0027	4.27e-13	38.0027	5.46264e-13
0.022776	4.94749e-13	2.01279	5.02034e-13	6.51279	7.19215e-13	10.0028	3.56404e-13	14.0028	6.54983e-13	18.0028	4.4403e-13	22.0028	6.70563e-13	26.0028	6.13117e-13	30.0028	4.81201e-13	34.0028	4.4e-13	38.0028	5.58895e-13
0.022802	8.10097e-13	2.01282	7.16836e-13	6.51282	5.71409e-13	10.0028	4.0421e-13	14.0028	5.8294e-13	18.0028	3.86321e-13	22.0028	6.8641e-13	26.0028	7.29774e-13	30.0028	5.52933e-13	34.0028	3.72e-13	38.0028	6.96727e-13
0.022828	8.20072e-13	2.01284	9.09751e-13	6.51284	4.8805e-13	10.0028	4.62264e-13	14.0028	5.02469e-13	18.0028	4.17702e-13	22.0028	8.19941e-13	26.0028	5.10237e-13	30.0028	5.89769e-13	34.0028	4.72333e-13	38.0028	7.59518e-13
0.022854	8.60934e-13	2.01287	8.65573e-13	6.51287	4.87777e-13	10.0028	7.07203e-13	14.0029	5.22227e-13	18.0029	5.52503e-13	22.0029	7.99914e-13	26.0029	4.53313e-13	30.0029	6.09492e-13	34.0029	4.37e-13	38.0028	7.68126e-13
0.02288	6.30587e-13	2.01289	6.55255e-13	6.5129	5.33495e-13	10.0029	7.74632e-13	14.0029	5.85307e-13	18.0029	5.79951e-13	22.0029	8.62591e-13	26.0029	3.70894e-13	30.0029	5.18082e-13	34.0029	4.44667e-13	38.0029	7.05897e-13
0.022906	6.42352e-13	2.01292	5.86808e-13	6.51292	4.85643e-13	10.0029	7.84935e-13	14.0029	5.89456e-13	18.0029	5.74707e-13	22.0029	8.72249e-13	26.0029	4.53766e-13	30.0029	4.98353e-13	34.0029	4e-13	38.0029	6.41235e-13
0.022932	7.62882e-13	2.01295	5.99494e-13	6.51295	5.2649e-13	10.0029	6.6859e-13	14.0029	5.83097e-13	18.0029	4.45398e-13	22.0029	8.48747e-13	26.0029	6.15439e-13	30.0029	4.28988e-13	34.0029	5.21667e-13	38.0029	5.8142e-13
0.022958	8.04244e-13	2.01297	5.70149e-13	6.51297	5.17715e-13	10.003	5.64206e-13	14.003	7.17572e-13	18.003	4.85906e-13	22.003	7.74774e-13	26.003	6.40661e-13	30.003	4.49138e-13	34.003	5.4e-13	38.003	4.61426e-13
0.022984	8.05106e-13	2.013	5.89678e-13	6.513	5.77116e-13	10.003	5.93418e-13	14.003	7.22628e-13	18.003	5.822e-13	22.003	7.04815e-13	26.003	6.55123e-13	30.003	4.73511e-13	34.003	6.25e-13	38.003	4.5272e-13
0.02301	6.02943e-13	2.01302	5.582e-13	6.51303	5.78098e-13	10.003	6.21618e-13	14.003	6.52335e-13	18.003	5.83072e-13	22.003	5.74131e-13	26.003	6.39058e-13	30.003	4.41293e-13	34.003	4.92333e-13	38.003	4.76398e-13
0.023036	5.72577e-13	2.01305	6.40302e-13	6.51305	4.70035e-13	10.003	6.86776e-13	14.0031	5.01699e-13	18.003	5.3355e-13	22.003	4.59241e-13	26.003	6.82728e-13	30.003	4.79774e-13	34.003	5.51333e-13	38.003	5.88936e-13
0.023062	5.65648e-13	2.01308	5.06804e-13	6.51308	4.45609e-13	10.0031	6.4707e-13	14.0031	5.55894e-13	18.0031	5.35617e-13	22.0031	3.93525e-13	26.0031	7.07292e-13	30.0031	5.2051e-13	34.0031	4.42667e-13	38.0031	5.73098e-13
0.023088	5.38517e-13	2.0131	4.34363e-13	6.5131	3.75722e-13	10.0031	6.46931e-13	14.0031	6.34093e-13	18.0031	6.6062e-13	22.0031	4.64195e-13	26.0031	6.13778e-13	30.0031	6.31176e-13	34.0031	5e-13	38.0031	6.66248e-13
0.023114	5.59713e-13	2.01313	4.97867e-13	6.51313	4.74457e-13	10.0031	6.56691e-13	14.0031	7.45934e-13	18.0031	7.5774e-13	22.0031	4.98145e-13	26.0031	5.12646e-13	30.0031	7.02012e-13	34.0031	4.42667e-13	38.0031	6.94162e-13
0.02314	6.49055e-13	2.01315	6.40625e-13	6.51316	4.16983e-13	10.0031	7.10958e-13	14.0032	7.75113e-13	18.0032	6.12694e-13	22.0031	5.08815e-13	26.0031	4.1125e-13	30.0031	6.11398e-13	34.0031	4.83e-13	38.0031	7.08522e-13
0.023166	8.0957e-13	2.01318	6.36505e-13	6.51318	5.20285e-13	10.0032	7.22497e-13	14.0032	6.4574e-13	18.0032	6.04829e-13	22.0032	4.65137e-13	26.0032	5.79823e-13	30.0032	6.31427e-13	34.0032	5.07333e-13	38.0032	5.89959e-13
0.023192	8.10187e-13	2.01321	5.95997e-13	6.51321	5.83436e-13	10.0032	8.01916e-13	14.0032	5.08436e-13	18.0032	5.39512e-13	22.0032	4.41549e-13	26.0032	5.96242e-13	30.0032	4.90363e-13	34.0032	5.04667e-13	38.0032	5.219e-13
0.023218	8.8898e-13	2.01323	5.56949e-13	6.51323	7.35909e-13	10.0032	6.70559e-13	14.0032	4.14085e-13	18.0032	5.85446e-13	22.0032	4.71255e-13	26.0032	6.13312e-13	30.0032	5.50769e-13	34.0032	5e-13	38.0032	4.69378e-13
0.023244	8.86491e-13	2.01326	6.44354e-13	6.51326	6.56262e-13	10.0032	5.83519e-13	14.0033	5.50765e-13	18.0033	5.40014e-13	22.0033	4.73722e-13	26.0032	6.22551e-13	30.0032	5.36498e-13	34.0032	6.47333e-13	38.0032	4.14907e-13
0.02327	9.24729e-13	2.01328	6.33546e-13	6.51329	6.948e-13	10.0033	5.21787e-13	14.0033	5.68865e-13	18.0033	6.68846e-13	22.0033	5.36355e-13	26.0033	6.983e-13	30.0033	5.82496e-13	34.0033	7.89667e-13	38.0033	3.21015e-13
0.023296	7.04868e-13	2.01331	6.17943e-13	6.51331	6.42891e-13	10.0033	7.53455e-13	14.0033	7.10316e-13	18.0033	6.27057e-13	22.0033	5.74644e-13	26.0033	7.32062e-13	30.0033	6.30873e-13	34.0033	8.03667e-13	38.0033	3.70775e-13
0.023322	6.17666e-13	2.01334	5.88074e-13	6.51334	7.05792e-13	10.0033	7.8483e-13	14.0033	6.71705e-13	18.0033	6.2058e-13	22.0033	6.60853e-13	26.0033	5.81456e-13	30.0033	7.50471e-13	34.0033	5.58333e-13	38.0033	5.01564e-13
0.023348	5.57772e-13	2.01336	5.3388e-13	6.51336	5.30522e-13	10.0033	7.74465e-13	14.0034	7.62496e-13	18.0034	5.80043e-13	22.0034	6.05316e-13	26.0034	5.97307e-13	30.0033	7.24978e-13	34.0033	3.95667e-13	38.0033	6.39486e-13
0.023374	7.20902e-13	2.01339	5.37811e-13	6.51339	5.40439e-13	10.0034	6.64741e-13	14.0034	5.82981e-13	18.0034	6.10316e-13	22.0034	4.88815e-13	26.0034	6.49427e-13	30.0034	6.78682e-13	34.0034	4.64e-13	38.0034	6.1551e-13
0.0234	8.25047e-13	2.01341	4.91851e-13	6.51342	5.05371e-13	10.0034	7.04769e-13	14.0034	6.08958e-13	18.0034	5.14464e-13	22.0034	4.33127e-13	26.0034	6.34215e-13	30.0034	6.25222e-13	34.0034	6.08333e-13	38.0034	5.90901e-13
0.023426	1.13506e-12	2.01344	4.6494e-13	6.51344	6.41389e-13	10.0034	6.8565e-13	14.0034	4.88677e-13	18.0034	4.73429e-13	22.0034	5.03643e-13	26.0034	5.29498e-13	30.0034	6.87348e-13	34.0034	7.49667e-13	38.0034	5.07451e-13
0.023452	1.14689e-12	2.01347	6.24603e-13	6.51347	5.79635e-13	10.0034	6.80523e-13	14.0035	5.61304e-13	18.0035	4.67362e-13	22.0035	5.62542e-13	26.0035	4.66703e-13	30.0035	6.96903e-13	34.0035	5.70667e-13	38.0034	5.18094e-13
0.023478	1.0898e-12	2.01349	7.62267e-13	6.51349	4.97105e-13	10.0035	5.86192e-13	14.0035	4.88766e-13	18.0035	4.87796e-13	22.0035	5.89705e-13	26.0035	5.78389e-13	30.0035	5.97359e-13	34.0035	5.05333e-13	38.0035	4.56763e-13
0.023504	9.0038e-13	2.01352	8.5885e-13	6.51352	4.49648e-13	10.0035	5.94678e-13	14.0035	5.51307e-13	18.0035	4.67735e-13	22.0035	5.83341e-13	26.0035	5.57758e-13	30.0035	4.77657e-13	34.0035	3.14667e-13	38.0035	4.51242e-13
0.02353	7.87072e-13	2.01354	6.60382e-13	6.51355	4.49181e-13	10.0035	5.05468e-13	14.0035	6.38409e-13	18.0035	4.58274e-13	22.0035	5.3614e-13	26.0035	5.56897e-13	30.0035	3.92886e-13	34.0035	3.79e-13	38.0035	4.14489e-13
0.023556	6.72372e-13	2.01357	5.41627e-13	6.51357	4.77228e-13	10.0036	4.99183e-13	14.0036	6.28967e-13	18.0036	5.55517e-13	22.0036	5.12303e-13	26.0036	5.16085e-13	30.0036	3.86567e-13	34.0036	4.42e-13	38.0036	4.63127e-13
0.023582	6.56296e-13	2.0136	6.75911e-13	6.5136	4.85682e-13	10.0036	5.98035e-13	14.0036	6.1532e-13	18.0036	5.6758e-13	22.0036	4.65167e-13	26.0036	5.2598e-13	30.0036	4.76578e-13	34.0036	5.23667e-13	38.0036	4.74957e-13
0.023608	6.36143e-13	2.01362	6.43981e-13	6.51362	6.56409e-13	10.0036	6.94543e-13	14.0036	5.16721e-13	18.0036	7.73843e-13	22.0036	5.3671e-13	26.0036	5.11639e-13	30.0036	5.5974e-13	34.0036	5.15e-13	38.0036	5.54804e-13
0.023634	6.06076e-13	2.01365	6.06715e-13	6.51365	7.08125e-13	10.0036	6.89674e-13	14.0037	5.47969e-13	18.0036	7.67472e-13	22.0036	6.14099e-13	26.0036	5.01893e-13	30.0036	5.42292e-13	34.0036	5.18667e-13	38.0036	5.80211e-13
0.02366	5.9554e-13	2.01367	4.84972e-13	6.51368	6.81022e-13	10.0037	4.76107e-13	14.0037	6.11973e-13	18.0037	6.95795e-13	22.0037	5.72856e-13	26.0037	4.65013e-13	30.0037	4.24503e-13	34.0037	5.67667e-13	38.0037	6.25862e-13
0.023686	5.75844e-13	2.0137	5.20312e-13	6.5137	5.79519e-13	10.0037	3.82903e-13	14.0037	6.78955e-13	18.0037	4.85192e-13	22.0037	5.71567e-13	26.0037	4.48775e-13	30.0037	3.68315e-13	34.0037	6.77e-13	38.0037	6.85672e-13
0.023712	6.93421e-13	2.01373	7.60027e-13	6.51373	5.16912e-13	10.0037	3.69296e-13	14.0037	5.65329e-13	18.0037	5.88669e-13	22.0037	6.0492e-13	26.0037	3.37993e-13	30.0037	5.45565e-13	34.0037	5.85667e-13	38.0037	6.80632e-13
0.023738	7.21984e-13	2.01375	6.92725e-13	6.51375	5.51404e-13	10.0037	5.21921e-13	14.0038	6.14547e-13	18.0038	6.08243e-13	22.0037	7.18489e-13	26.0037	3.57351e-13	30.0037	6.15188e-13	34.0037	4.77667e-13	38.0037	6.26375e-13
0.023764	7.10574e-13	2.01378	7.21411e-13	6.51378	5.1362e-13	10.0038	6.87561e-13	14.0038	5.9342e-13	18.0038	5.64973e-13	22.0038	6.71619e-13	26.0038	4.27938e-13	30.0038	6.01103e-13	34.0038	4.29333e-13	38.0038	5.08327e-13
0.02379	7.27327e-13	2.0138	4.84457e-13	6.51381	6.02988e-13	10.0038	6.79002e-13	14.0038	6.47362e-13	18.0038	5.70449e-13	22.0038	6.56104e-13	26.0038	6.8144e-13	30.0038	4.90549e-13	34.0038	4.39e-13	38.0038	5.96672e-13
0.023816	6.24463e-13	2.01383	4.6586e-13	6.51383	5.70055e-13	10.0038	5.5124e-13	14.0038	5.34247e-13	18.0038	6.0827e-13	22.0038	5.35284e-13	26.0038	6.87815e-13	30.0038	4.80436e-13	34.0038	4.40333e-13	38.0038	5.65771e-13
0.023842	6.21985e-13	2.01386	3.9136e-13	6.51386	6.202e-13	10.0038	3.60617e-13	14.0039	5.39181e-13	18.0039	6.62021e-13	22.0039	5.30852e-13	26.0038	5.89387e-13	30.0038	5.51795e-13	34.0038	3.58333e-13	38.0038	7.67965e-13
0.023868	6.60309e-13	2.01388	5.05953e-13	6.51388	5.44852e-13	10.0039	3.93617e-13	14.0039	5.81936e-13	18.0039	6.12108e-13	22.0039	4.0543e-13	26.0039	4.22328e-13	30.0039	4.7203e-13	34.0039	4.39e-13	38.0039	6.04588e-13
0.023894	7.18609e-13	2.01391	5.1796e-13	6.51391	5.20935e-13	10.0039	4.12435e-13	14.0039	7.26175e-13	18.0039	6.96705e-13	22.0039	3.64723e-13	26.0039	4.9791e-13	30.0039	4.9074e-13	34.0039	4.85e-13	38.0039	6.30002e-13
0.02392	7.75439e-13	2.01393	5.44204e-13	6.51394	5.4884e-13	10.0039	4.51259e-13	14.0039	6.16161e-13	18.0039	6.88725e-13	22.0039	3.55579e-13	26.0039	5.64663e-13	30.0039	5.73552e-13	34.0039	5.84333e-13	38.0039	5.29481e-13
0.023946	6.5067e-13	2.01396	5.13004e-13	6.51396	6.28166e-13	10.0039	4.61069e-13	14.004	6.44387e-13	18.004	5.95736e-13	22.004	4.37479e-13	26.004	7.11797e-13	30.0039	5.93527e-13	34.0039	4.81333e-13	38.0039	5.97298e-13
0.023972	7.03842e-13	2.01399	5.59959e-13	6.51399	6.96865e-13	10.004	4.58956e-13	14.004	5.68807e-13	18.004	4.81561e-13	22.004	5.73949e-13	26.004	7.44281e-13	30.004	5.65733e-13	34.004	4.53667e-13	38.004	6.88433e-13
0.023998	8.86634e-13	2.01401	5.97087e-13	6.51401	5.84493e-13	10.004	4.65931e-13	14.004	6.13454e-13	18.004	6.72448e-13	22.004	5.43294e-13	26.004	7.32504e-13	30.004	6.51618e-13	34.004	4.59333e-13	38.004	6.11625e-13
0.024024	8.75828e-13	2.01404	6.01793e-13	6.51404	5.53794e-13	10.004	5.84938e-13	14.004	6.05395e-13	18.004	7.74522e-13	22.004	5.27209e-13	26.004	6.33022e-13	30.004	7.98623e-13	34.004	4.79e-13	38.004	6.46174e-13
0.02405	6.97935e-13	2.01406	6.06407e-13	6.51407	5.7392e-13	10.004	7.01829e-13	14.0041	6.39208e-13	18.0041	8.94516e-13	22.0041	4.61682e-13	26.0041	5.83279e-13	30.0041	8.07e-13	34.004	5.45667e-13	38.004	5.84512e-13
0.024076	5.20233e-13	2.01409	5.05201e-13	6.51409	5.34924e-13	10.0041	7.90043e-13	14.0041	6.91914e-13	18.0041	7.27842e-13	22.0041	5.10777e-13	26.0041	6.05804e-13	30.0041	5.66991e-13	34.0041	4.36667e-13	38.0041	6.53972e-13
0.024102	5.47933e-13	2.01412	5.95367e-13	6.51412	5.53979e-13	10.0041	7.34921e-13	14.0041	8.26215e-13	18.0041	7.5482e-13	22.0041	4.86506e-13	26.0041	5.89453e-13	30.0041	4.90463e-13	34.0041	4.28333e-13	38.0041	5.66095e-13
0.024128	6.2751e-13	2.01414	5.83005e-13	6.51414	4.20645e-13	10.0041	8.01754e-13	14.0041	8.35819e-13	18.0041	6.26895e-13	22.0041	4.82312e-13	26.0041	5.78364e-13	30.0041	5.32491e-13	34.0041	3.39667e-13	38.0041	5.95814e-13
0.024154	7.82586e-13	2.01417	5.92156e-13	6.51417	4.11663e-13	10.0041	8.16006e-13	14.0042	7.81744e-13	18.0042	5.36531e-13	22.0042	4.64932e-13	26.0042	6.41418e-13	30.0042	5.86552e-13	34.0042	4.84e-13	38.0041	5.39463e-13
0.02418	8.98497e-13	2.01419	4.20855e-13	6.5142	4.65769e-13	10.0042	6.73421e-13	14.0042	6.27373e-13	18.0042	3.4576e-13	22.0042	5.99759e-13	26.0042	6.23621e-13	30.0042	6.40548e-13	34.0042	5.42e-13	38.0042	6.78596e-13
0.024206	9.25901e-13	2.01422	4.74247e-13	6.51422	5.83598e-13	10.0042	5.40552e-13	14.0042	5.62469e-13	18.0042	4.08746e-13	22.0042	5.54176e-13	26.0042	6.15178e-13	30.0042	6.91094e-13	34.0042	7.84e-13	38.0042	8.33341e-13
0.024232	6.89917e-13	2.01425	6.02927e-13	6.51425	6.69339e-13	10.0042	4.47118e-13	14.0042	5.94684e-13	18.0042	5.05006e-13	22.0042	6.31145e-13	26.0042	4.99042e-13	30.0042	8.96539e-13	34.0042	7.28667e-13	38.0042	9.69981e-13
0.024258	6.62218e-13	2.01427	6.29742e-13	6.51427	5.13178e-13	10.0043	4.9529e-13	14.0043	6.32981e-13	18.0043	6.68682e-13	22.0043	5.54389e-13	26.0043	4.51919e-13	30.0043	7.15028e-13	34.0043	7.13667e-13	38.0043	8.38925e-13
0.024284	6.40795e-13	2.0143	6.2684e-13	6.5143	4.58171e-13	10.0043	4.43248e-13	14.0043	6.12765e-13	18.0043	7.77396e-13	22.0043	6.90886e-13	26.0043	4.38212e-13	30.0043	6.07638e-13	34.0043	6.17e-13	38.0043	7.53159e-13
0.02431	6.17964e-13	2.01432	5.86526e-13	6.51433	5.28674e-13	10.0043	4.52411e-13	14.0043	7.17636e-13	18.0043	8.73433e-13	22.0043	6.44236e-13	26.0043	5.28011e-13	30.0043	4.88762e-13	34.0043	7.55667e-13	38.0043	8.05448e-13
0.024336	5.83075e-13	2.01435	6.45854e-13	6.51435	5.5349e-13	10.0043	4.81371e-13	14.0044	6.31668e-13	18.0043	8.07864e-13	22.0043	5.82749e-13	26.0043	5.8829e-13	30.0043	6.80169e-13	34.0043	7.55667e-13	38.0043	7.36518e-13
0.024362	5.33725e-13	2.01438	6.48669e-13	6.51438	7.51969e-13	10.0044	5.21628e-13	14.0044	6.06716e-13	18.0044	6.6531e-13	22.0044	5.32079e-13	26.0044	5.9504e-13	30.0044	7.68648e-13	34.0044	7.01333e-13	38.0044	6.50537e-13
0.024388	6.27767e-13	2.0144	8.10078e-13	6.5144	7.84449e-13	10.0044	4.67443e-13	14.0044	4.54719e-13	18.0044	6.11633e-13	22.0044	5.76965e-13	26.0044	5.46207e-13	30.0044	6.88357e-13	34.0044	6.82e-13	38.0044	5.42383e-13
0.024414	5.46437e-13	2.01443	7.29049e-13	6.51443	7.82878e-13	10.0044	4.52907e-13	14.0044	6.94335e-13	18.0044	5.66393e-13	22.0044	5.79027e-13	26.0044	5.07681e-13	30.0044	6.07887e-13	34.0044	6.38e-13	38.0044	7.11086e-13
0.02444	5.71051e-13	2.01445	6.97669e-13	6.51446	6.13379e-13	10.0044	4.16012e-13	14.0045	7.15909e-13	18.0045	6.31671e-13	22.0044	5.90115e-13	26.0044	5.35211e-13	30.0044	5.54324e-13	34.0044	5.97667e-13	38.0044	7.26739e-13
0.024466	7.38247e-13	2.01448	6.05966e-13	6.51448	4.06052e-13	10.0045	5.3e-13	14.0045	7.88532e-13	18.0045	5.07137e-13	22.0045	6.8293e-13	26.0045	5.50791e-13	30.0045	5.38824e-13	34.0045	5.37667e-13	38.0045	7.54589e-13
0.024492	7.13377e-13	2.01451	6.98346e-13	6.51451	4.57217e-13	10.0045	4.76506e-13	14.0045	7.36895e-13	18.0045	6.30902e-13	22.0045	6.73185e-13	26.0045	7.09414e-13	30.0045	5.21646e-13	34.0045	5.73333e-13	38.0045	7.43672e-13
0.024518	6.6454e-13	2.01453	6.92849e-13	6.51453	4.73932e-13	10.0045	6.20983e-13	14.0045	7.53217e-13	18.0045	5.13396e-13	22.0045	6.57804e-13	26.0045	7.53379e-13	30.0045	5.2987e-13	34.0045	5.80667e-13	38.0045	6.47539e-13
0.024544	4.76496e-13	2.01456	6.9849e-13	6.51456	6.40718e-13	10.0045	6.39489e-13	14.0046	6.97677e-13	18.0046	5.75963e-13	22.0046	6.22352e-13	26.0045	7.53262e-13	30.0045	4.84347e-13	34.0045	4.44667e-13	38.0045	5.02792e-13
0.02457	5.96778e-13	2.01458	6.54364e-13	6.51459	6.17956e-13	10.0046	7.64961e-13	14.0046	5.47774e-13	18.0046	5.56982e-13	22.0046	5.54434e-13	26.0046	6.59919e-13	30.0046	5.9952e-13	34.0046	4.55333e-13	38.0046	5.48767e-13
0.024596	6.56315e-13	2.01461	6.21426e-13	6.51461	5.66968e-13	10.0046	7.94258e-13	14.0046	5.58413e-13	18.0046	5.57977e-13	22.0046	4.76155e-13	26.0046	5.939e-13	30.0046	5.32981e-13	34.0046	4.28333e-13	38.0046	6.43361e-13
0.024622	7.03215e-13	2.01464	4.99862e-13	6.51464	5.07931e-13	10.0046	7.30317e-13	14.0046	7.25949e-13	18.0046	5.67495e-13	22.0046	3.19206e-13	26.0046	6.38291e-13	30.0046	4.88606e-13	34.0046	4.81e-13	38.0046	6.68541e-13
0.024648	6.45276e-13	2.01466	4.98543e-13	6.51466	5.25558e-13	10.0046	7.70173e-13	14.0047	6.82467e-13	18.0047	5.27245e-13	22.0047	3.78235e-13	26.0047	6.54984e-13	30.0046	3.39426e-13	34.0046	5.01667e-13	38.0046	7.46541e-13
0.024674	7.18055e-13	2.01469	5.68482e-13	6.51469	5.7039e-13	10.0047	5.69761e-13	14.0047	6.4859e-13	18.0047	6.82776e-13	22.0047	5.28162e-13	26.0047	7.09851e-13	30.0047	5.72885e-13	34.0047	5.8e-13	38.0047	7.0685e-13
0.0247	6.69462e-13	2.01471	5.24643e-13	6.51472	5.11449e-13	10.0047	6.14214e-13	14.0047	4.43171e-13	18.0047	6.68323e-13	22.0047	4.9445e-13	26.0047	5.6823e-13	30.0047	6.61057e-13	34.0047	5.72e-13	38.0047	7.14623e-13
0.024726	7.56286e-13	2.01474	4.97517e-13	6.51474	4.5712e-13	10.0047	5.49843e-13	14.0047	5.49415e-13	18.0047	5.64816e-13	22.0047	4.73151e-13	26.0047	4.59892e-13	30.0047	6.94487e-13	34.0047	6.88667e-13	38.0047	5.62673e-13
0.024752	7.67777e-13	2.01477	4.25563e-13	6.51477	4.09504e-13	10.0047	5.76008e-13	14.0048	5.19122e-13	18.0048	5.08127e-13	22.0048	5.72912e-13	26.0048	3.9221e-13	30.0048	4.90325e-13	34.0048	7.37e-13	38.0047	5.45618e-13
0.024778	7.18661e-13	2.01479	3.99675e-13	6.51479	4.02789e-13	10.0048	4.43312e-13	14.0048	5.52531e-13	18.0048	7.26098e-13	22.0048	7.80408e-13	26.0048	5.46752e-13	30.0048	5.92851e-13	34.0048	7.64667e-13	38.0048	6.16528e-13
0.024804	6.97079e-13	2.01482	4.5898e-13	6.51482	4.2924e-13	10.0048	4.10959e-13	14.0048	5.09646e-13	18.0048	9.59503e-13	22.0048	8.94611e-13	26.0048	5.61698e-13	30.0048	5.61455e-13	34.0048	7.14333e-13	38.0048	5.8364e-13
0.02483	8.38032e-13	2.01484	4.58905e-13	6.51485	3.97175e-13	10.0048	6.43648e-13	14.0048	5.7337e-13	18.0048	8.8843e-13	22.0048	7.31646e-13	26.0048	5.89997e-13	30.0048	5.60954e-13	34.0048	6.3e-13	38.0048	6.5845e-13
0.024856	8.73142e-13	2.01487	5.80842e-13	6.51487	3.95498e-13	10.0049	7.93331e-13	14.0049	5.07056e-13	18.0049	5.99574e-13	22.0049	6.89843e-13	26.0049	5.59719e-13	30.0049	5.63721e-13	34.0049	5.79667e-13	38.0049	5.89969e-13
0.024882	7.99844e-13	2.0149	6.7939e-13	6.5149	4.8476e-13	10.0049	8.85306e-13	14.0049	5.51386e-13	18.0049	5.78665e-13	22.0049	7.53876e-13	26.0049	6.00148e-13	30.0049	5.87569e-13	34.0049	4.92667e-13	38.0049	4.53002e-13
0.024908	6.10931e-13	2.01492	8.79124e-13	6.51492	5.77654e-13	10.0049	6.81261e-13	14.0049	5.85035e-13	18.0049	6.53791e-13	22.0049	6.6145e-13	26.0049	5.9086e-13	30.0049	7.37047e-13	34.0049	4.56667e-13	38.0049	3.60219e-13
0.024934	7.10586e-13	2.01495	1.04385e-12	6.51495	6.05468e-13	10.0049	6.14002e-13	14.005	5.95133e-13	18.0049	8.38549e-13	22.0049	5.61812e-13	26.0049	5.78555e-13	30.0049	6.55435e-13	34.0049	5.66333e-13	38.0049	2.85487e-13
0.02496	7.53002e-13	2.01497	9.54238e-13	6.51498	6.32521e-13	10.005	5.70828e-13	14.005	4.99476e-13	18.005	6.86068e-13	22.005	4.52175e-13	26.005	5.04084e-13	30.005	7.78481e-13	34.005	4.67e-13	38.005	3.83056e-13
0.024986	8.57644e-13	2.015	7.91413e-13	6.515	6.0341e-13	10.005	5.92826e-13	14.005	3.99332e-13	18.005	7.39675e-13	22.005	5.74048e-13	26.005	6.379e-13	30.005	6.04989e-13	34.005	4.38667e-13	38.005	4.01535e-13
0.025012	7.13605e-13	2.01503	5.87227e-13	6.51503	6.64422e-13	10.005	7.38811e-13	14.005	3.67014e-13	18.005	6.40397e-13	22.005	6.44663e-13	26.005	6.79705e-13	30.005	5.79815e-13	34.005	3.59e-13	38.005	4.91072e-13
0.025038	7.38334e-13	2.01505	6.12655e-13	6.51505	6.83294e-13	10.005	6.5443e-13	14.0051	5.33062e-13	18.0051	6.03896e-13	22.005	5.9228e-13	26.005	6.82067e-13	30.005	5.11223e-13	34.005	5.05667e-13	38.005	5.6958e-13
0.025064	5.846e-13	2.01508	5.37967e-13	6.51508	6.25013e-13	10.0051	7.23195e-13	14.0051	4.97915e-13	18.0051	5.72008e-13	22.0051	7.52152e-13	26.0051	5.39309e-13	30.0051	6.47974e-13	34.0051	5.73e-13	38.0051	6.0186e-13
0.02509	8.40124e-13	2.0151	6.58262e-13	6.51511	5.67908e-13	10.0051	6.47541e-13	14.0051	6.81938e-13	18.0051	5.56226e-13	22.0051	7.79339e-13	26.0051	5.87779e-13	30.0051	7.16029e-13	34.0051	5.44e-13	38.0051	6.08217e-13
0.025116	8.46858e-13	2.01513	5.59851e-13	6.51513	4.62924e-13	10.0051	7.28396e-13	14.0051	5.17154e-13	18.0051	5.35709e-13	22.0051	7.05432e-13	26.0051	6.13419e-13	30.0051	6.45354e-13	34.0051	5.19333e-13	38.0051	5.52377e-13
0.025142	9.13575e-13	2.01516	5.48046e-13	6.51516	4.52287e-13	10.0051	5.49386e-13	14.0052	5.54029e-13	18.0052	4.53942e-13	22.0052	5.88249e-13	26.0051	6.74287e-13	30.0051	5.45064e-13	34.0051	4.78e-13	38.0051	5.58325e-13
0.025168	7.47463e-13	2.01518	4.30226e-13	6.51518	5.88546e-13	10.0052	4.4064e-13	14.0052	4.65301e-13	18.0052	4.51931e-13	22.0052	5.41865e-13	26.0052	5.09299e-13	30.0052	5.53407e-13	34.0052	6.01667e-13	38.0052	4.70175e-13
0.025194	7.89922e-13	2.01521	5.10916e-13	6.51521	6.2651e-13	10.0052	4.40855e-13	14.0052	5.81786e-13	18.0052	4.9649e-13	22.0052	6.34408e-13	26.0052	5.32625e-13	30.0052	5.1569e-13	34.0052	5.34333e-13	38.0052	4.54786e-13
0.02522	7.71815e-13	2.01523	6.98631e-13	6.51524	7.84866e-13	10.0052	6.60141e-13	14.0052	6.36835e-13	18.0052	5.47237e-13	22.0052	5.2308e-13	26.0052	4.53419e-13	30.0052	6.17882e-13	34.0052	5.24667e-13	38.0052	4.04609e-13
0.025246	9.26887e-13	2.01526	7.45965e-13	6.51526	6.66312e-13	10.0052	6.82282e-13	14.0053	6.12131e-13	18.0053	4.58956e-13	22.0053	4.91038e-13	26.0053	5.50504e-13	30.0052	6.09232e-13	34.0052	4.18e-13	38.0052	5.0124e-13
0.025272	9.17695e-13	2.01529	7.14833e-13	6.51529	6.7275e-13	10.0053	6.14509e-13	14.0053	6.00666e-13	18.0053	4.4831e-13	22.0053	5.36775e-13	26.0053	6.26916e-13	30.0053	6.69558e-13	34.0053	4.60667e-13	38.0053	5.35009e-13
0.025298	9.3842e-13	2.01531	6.27099e-13	6.51531	4.81609e-13	10.0053	4.49624e-13	14.0053	5.47621e-13	18.0053	3.78869e-13	22.0053	5.83983e-13	26.0053	6.56994e-13	30.0053	5.44849e-13	34.0053	4.65e-13	38.0053	5.65741e-13
0.025324	8.97045e-13	2.01534	5.35071e-13	6.51534	5.02276e-13	10.0053	5.05095e-13	14.0053	6.21194e-13	18.0053	4.82753e-13	22.0053	6.6341e-13	26.0053	5.35369e-13	30.0053	5.60291e-13	34.0053	5.3e-13	38.0053	5.11678e-13
0.02535	8.50485e-13	2.01536	5.64186e-13	6.51537	4.26764e-13	10.0053	5.71865e-13	14.0054	5.4447e-13	18.0054	5.10963e-13	22.0054	5.92549e-13	26.0054	5.32475e-13	30.0054	7.12646e-13	34.0053	5.1e-13	38.0053	5.37201e-13
0.025376	8.2007e-13	2.01539	6.3779e-13	6.51539	4.89588e-13	10.0054	6.62921e-13	14.0054	4.96309e-13	18.0054	5.22e-13	22.0054	5.72175e-13	26.0054	5.06766e-13	30.0054	7.25318e-13	34.0054	5.09333e-13	38.0054	5.83606e-13
0.025402	7.48637e-13	2.01542	8.69709e-13	6.51542	6.60562e-13	10.0054	6.24891e-13	14.0054	4.76827e-13	18.0054	5.00868e-13	22.0054	4.45652e-13	26.0054	6.00764e-13	30.0054	7.45362e-13	34.0054	5.26e-13	38.0054	5.77177e-13
0.025428	8.84744e-13	2.01544	8.4137e-13	6.51544	7.29086e-13	10.0054	5.34597e-13	14.0054	5.415e-13	18.0054	5.10132e-13	22.0054	4.55332e-13	26.0054	4.53105e-13	30.0054	5.30832e-13	34.0054	4.52333e-13	38.0054	5.0653e-13
0.025454	8.9243e-13	2.01547	8.11598e-13	6.51547	7.38002e-13	10.0054	5.32497e-13	14.0055	6.88551e-13	18.0055	6.30277e-13	22.0055	4.68129e-13	26.0055	5.5551e-13	30.0055	5.01297e-13	34.0055	6.09e-13	38.0054	4.64714e-13
0.02548	9.27364e-13	2.01549	7.87929e-13	6.5155	6.58704e-13	10.0055	6.51138e-13	14.0055	7.43867e-13	18.0055	6.44949e-13	22.0055	5.4057e-13	26.0055	6.22769e-13	30.0055	4.03524e-13	34.0055	6.00667e-13	38.0055	4.99199e-13
0.025506	7.58709e-13	2.01552	7.63289e-13	6.51552	6.43738e-13	10.0055	8.4115e-13	14.0055	6.00883e-13	18.0055	6.47431e-13	22.0055	4.86305e-13	26.0055	6.47728e-13	30.0055	4.56742e-13	34.0055	7.26e-13	38.0055	6.46063e-13
0.025532	7.41154e-13	2.01555	6.60552e-13	6.51555	7.39082e-13	10.0055	7.1913e-13	14.0055	5.94022e-13	18.0055	6.19315e-13	22.0055	5.21853e-13	26.0055	5.79716e-13	30.0055	4.64209e-13	34.0055	6.81e-13	38.0055	6.18676e-13
0.025558	6.5823e-13	2.01557	5.10138e-13	6.51557	6.47214e-13	10.0056	6.93317e-13	14.0056	4.43775e-13	18.0056	6.33951e-13	22.0056	5.42061e-13	26.0056	5.4074e-13	30.0056	5.81936e-13	34.0056	6.18667e-13	38.0056	6.15598e-13
0.025584	7.54151e-13	2.0156	5.82073e-13	6.5156	7.07136e-13	10.0056	5.36164e-13	14.0056	5.50049e-13	18.0056	5.96174e-13	22.0056	6.92618e-13	26.0056	6.29183e-13	30.0056	6.23651e-13	34.0056	5.52e-13	38.0056	6.32189e-13
0.02561	8.75446e-13	2.01562	6.43965e-13	6.51563	6.84578e-13	10.0056	6.10781e-13	14.0056	4.13268e-13	18.0056	5.53358e-13	22.0056	7.13666e-13	26.0056	5.61409e-13	30.0056	6.81863e-13	34.0056	4.90333e-13	38.0056	7.00667e-13
0.025636	9.02074e-13	2.01565	6.08103e-13	6.51565	6.55129e-13	10.0056	4.80606e-13	14.0057	4.25866e-13	18.0056	7.30202e-13	22.0056	7.16766e-13	26.0056	5.87695e-13	30.0056	7.36434e-13	34.0056	5.1e-13	38.0056	6.7826e-13
0.025662	8.56571e-13	2.01568	5.49403e-13	6.51568	5.97758e-13	10.0057	4.53584e-13	14.0057	3.47972e-13	18.0057	7.45806e-13	22.0057	7.09296e-13	26.0057	5.29746e-13	30.0057	7.87986e-13	34.0057	5.53667e-13	38.0057	6.59747e-13
0.025688	6.26484e-13	2.0157	5.90337e-13	6.5157	4.93641e-13	10.0057	4.52062e-13	14.0057	3.54154e-13	18.0057	7.08707e-13	22.0057	6.05825e-13	26.0057	6.81978e-13	30.0057	7.79125e-13	34.0057	5.36e-13	38.0057	7.46083e-13
0.025714	6.07906e-13	2.01573	6.66233e-13	6.51573	5.67091e-13	10.0057	5.49838e-13	14.0057	5.24082e-13	18.0057	4.98414e-13	22.0057	5.38373e-13	26.0057	7.30603e-13	30.0057	5.75175e-13	34.0057	5.79e-13	38.0057	7.69752e-13
0.02574	6.72377e-13	2.01575	5.82499e-13	6.51576	6.28044e-13	10.0057	5.76966e-13	14.0058	6.68087e-13	18.0058	4.34666e-13	22.0057	3.82743e-13	26.0057	7.51233e-13	30.0057	4.34434e-13	34.0057	6.61333e-13	38.0057	7.51679e-13
0.025766	7.28778e-13	2.01578	4.45023e-13	6.51578	6.41345e-13	10.0058	5.6254e-13	14.0058	7.74867e-13	18.0058	5.45922e-13	22.0058	4.98946e-13	26.0058	6.48539e-13	30.0058	4.58209e-13	34.0058	8.08333e-13	38.0058	6.28877e-13
0.025792	8.08059e-13	2.01581	5.53379e-13	6.51581	5.8448e-13	10.0058	4.92467e-13	14.0058	7.99937e-13	18.0058	5.71668e-13	22.0058	5.75259e-13	26.0058	5.62435e-13	30.0058	5.16596e-13	34.0058	7.39333e-13	38.0058	5.86567e-13
0.025818	7.0118e-13	2.01583	6.26384e-13	6.51583	4.76088e-13	10.0058	5.95954e-13	14.0058	7.56454e-13	18.0058	7.35813e-13	22.0058	5.70377e-13	26.0058	5.73173e-13	30.0058	6.41069e-13	34.0058	7.94333e-13	38.0058	4.44887e-13
0.025844	7.20311e-13	2.01586	7.01084e-13	6.51586	4.73912e-13	10.0058	5.64309e-13	14.0059	6.7632e-13	18.0059	6.14374e-13	22.0059	5.09759e-13	26.0058	6.071e-13	30.0058	6.37967e-13	34.0058	7.49e-13	38.0058	5.08508e-13
0.02587	5.85259e-13	2.01588	5.72963e-13	6.51589	4.92225e-13	10.0059	6.19089e-13	14.0059	5.32873e-13	18.0059	6.60931e-13	22.0059	5.79844e-13	26.0059	5.33026e-13	30.0059	6.32105e-13	34.0059	8.94333e-13	38.0059	6.10117e-13
0.025896	6.08063e-13	2.01591	6.47073e-13	6.51591	4.90936e-13	10.0059	4.33384e-13	14.0059	5.09326e-13	18.0059	5.4687e-13	22.0059	6.40921e-13	26.0059	5.60055e-13	30.0059	5.82925e-13	34.0059	7.75333e-13	38.0059	7.16524e-13
0.025922	6.52701e-13	2.01594	7.43394e-13	6.51594	4.90796e-13	10.0059	4.98724e-13	14.0059	4.98238e-13	18.0059	6.51472e-13	22.0059	7.18186e-13	26.0059	4.40703e-13	30.0059	6.51916e-13	34.0059	6.87333e-13	38.0059	6.44155e-13
0.025948	6.45684e-13	2.01596	6.84876e-13	6.51596	5.1306e-13	10.0059	4.92078e-13	14.006	4.71453e-13	18.006	6.27447e-13	22.006	6.64238e-13	26.006	4.33116e-13	30.0059	5.25607e-13	34.0059	5.9e-13	38.0059	7.09497e-13
0.025974	5.71979e-13	2.01599	8.18057e-13	6.51599	5.52747e-13	10.006	5.94384e-13	14.006	4.34985e-13	18.006	7.2834e-13	22.006	6.55989e-13	26.006	3.56708e-13	30.006	3.89303e-13	34.006	5.64333e-13	38.006	6.03945e-13
0.026	4.54633e-13	2.01601	6.78525e-13	6.51602	5.99996e-13	10.006	4.90362e-13	14.006	4.78591e-13	18.006	6.30641e-13	22.006	6.73573e-13	26.006	4.96746e-13	30.006	3.20392e-13	34.006	5.67333e-13	38.006	7.53285e-13
0.026026	5.33623e-13	2.01604	7.60646e-13	6.51604	7.14177e-13	10.006	4.81367e-13	14.006	5.28424e-13	18.006	6.14714e-13	22.006	5.97554e-13	26.006	5.01292e-13	30.006	4.75514e-13	34.006	6.15333e-13	38.006	6.96683e-13
0.026052	6.93504e-13	2.01607	5.51438e-13	6.51607	7.02265e-13	10.006	5.40396e-13	14.0061	4.94949e-13	18.0061	5.42193e-13	22.0061	6.26636e-13	26.0061	5.79338e-13	30.0061	6.21937e-13	34.0061	5.99667e-13	38.006	7.86583e-13
0.026078	8.84504e-13	2.01609	5.42901e-13	6.51609	6.34977e-13	10.0061	6.29105e-13	14.0061	3.98859e-13	18.0061	5.7302e-13	22.0061	4.94214e-13	26.0061	5.89697e-13	30.0061	7.38675e-13	34.0061	5.96667e-13	38.0061	6.82637e-13
0.026104	8.66111e-13	2.01612	5.82439e-13	6.51612	5.11472e-13	10.0061	5.57749e-13	14.0061	5.41081e-13	18.0061	5.39773e-13	22.0061	4.33391e-13	26.0061	6.26059e-13	30.0061	7.54767e-13	34.0061	6.50333e-13	38.0061	8.63044e-13
0.02613	8.991e-13	2.01614	6.30707e-13	6.51615	5.59271e-13	10.0061	5.0419e-13	14.0061	6.63393e-13	18.0061	5.35507e-13	22.0061	4.43072e-13	26.0061	5.95624e-13	30.0061	8.78897e-13	34.0061	7.49667e-13	38.0061	9.07203e-13
0.026156	7.89604e-13	2.01617	6.84472e-13	6.51617	5.62103e-13	10.0062	4.24187e-13	14.0062	7.16586e-13	18.0062	5.65199e-13	22.0062	5.45573e-13	26.0062	6.18584e-13	30.0062	8.41062e-13	34.0062	7.62333e-13	38.0062	9.61969e-13
0.026182	8.45456e-13	2.0162	6.08823e-13	6.5162	5.91618e-13	10.0062	5.63477e-13	14.0062	6.69475e-13	18.0062	5.32498e-13	22.0062	6.09129e-13	26.0062	6.45826e-13	30.0062	7.71662e-13	34.0062	5.76e-13	38.0062	7.11178e-13
0.026208	6.69308e-13	2.01622	5.17455e-13	6.51622	4.71246e-13	10.0062	5.8954e-13	14.0062	5.80725e-13	18.0062	5.13707e-13	22.0062	5.59562e-13	26.0062	6.55811e-13	30.0062	6.08305e-13	34.0062	5.08333e-13	38.0062	6.0567e-13
0.026234	6.59e-13	2.01625	5.48404e-13	6.51625	4.87215e-13	10.0062	6.43184e-13	14.0063	5.82701e-13	18.0062	4.70361e-13	22.0062	4.7556e-13	26.0062	5.49025e-13	30.0062	4.27616e-13	34.0062	5.87333e-13	38.0062	4.89099e-13
0.02626	6.10024e-13	2.01627	4.89514e-13	6.51628	4.6002e-13	10.0063	5.01128e-13	14.0063	4.42398e-13	18.0063	4.97634e-13	22.0063	4.89918e-13	26.0063	4.87969e-13	30.0063	4.49243e-13	34.0063	6.97333e-13	38.0063	4.511e-13
0.026286	6.74327e-13	2.0163	5.1149e-13	6.5163	5.48333e-13	10.0063	4.48302e-13	14.0063	4.30217e-13	18.0063	5.73851e-13	22.0063	4.88167e-13	26.0063	4.74481e-13	30.0063	3.86686e-13	34.0063	6.80333e-13	38.0063	3.74833e-13
0.026312	7.51242e-13	2.01633	5.35156e-13	6.51633	5.41555e-13	10.0063	5.33359e-13	14.0063	5.44477e-13	18.0063	5.3383e-13	22.0063	3.59435e-13	26.0063	4.62241e-13	30.0063	4.35898e-13	34.0063	6.15333e-13	38.0063	4.91326e-13
0.026338	6.83491e-13	2.01635	5.7933e-13	6.51635	4.59942e-13	10.0063	5.88073e-13	14.0064	6.48113e-13	18.0064	5.81466e-13	22.0063	3.13973e-13	26.0063	4.43954e-13	30.0063	5.11364e-13	34.0063	5.67333e-13	38.0063	6.51331e-13
0.026364	7.19486e-13	2.01638	6.31401e-13	6.51638	3.82312e-13	10.0064	6.32183e-13	14.0064	5.94408e-13	18.0064	4.08835e-13	22.0064	3.78718e-13	26.0064	5.05584e-13	30.0064	5.67474e-13	34.0064	7.67e-13	38.0064	8.34094e-13
0.02639	7.27737e-13	2.0164	7.09313e-13	6.51641	2.94874e-13	10.0064	5.23932e-13	14.0064	4.79525e-13	18.0064	4.53289e-13	22.0064	6.33327e-13	26.0064	5.63973e-13	30.0064	7.09194e-13	34.0064	7.21e-13	38.0064	6.81831e-13
0.026416	6.38184e-13	2.01643	6.83528e-13	6.51643	3.02606e-13	10.0064	5.49731e-13	14.0064	4.31938e-13	18.0064	4.12816e-13	22.0064	6.57811e-13	26.0064	5.9029e-13	30.0064	6.10067e-13	34.0064	7.38e-13	38.0064	6.36177e-13
0.026442	6.62841e-13	2.01646	6.63097e-13	6.51646	3.94111e-13	10.0064	6.57506e-13	14.0065	5.17021e-13	18.0065	5.76658e-13	22.0065	6.89184e-13	26.0064	5.93834e-13	30.0064	5.75834e-13	34.0064	5.00667e-13	38.0064	6.05933e-13
0.026468	5.87561e-13	2.01648	5.28699e-13	6.51648	5.12332e-13	10.0065	8.05328e-13	14.0065	6.70507e-13	18.0065	6.32674e-13	22.0065	6.31537e-13	26.0065	4.99494e-13	30.0065	4.76712e-13	34.0065	5.27667e-13	38.0065	6.9318e-13
0.026494	8.57645e-13	2.01651	5.09816e-13	6.51651	4.8397e-13	10.0065	7.92357e-13	14.0065	6.60015e-13	18.0065	6.33111e-13	22.0065	6.17166e-13	26.0065	4.80946e-13	30.0065	5.53013e-13	34.0065	6.05333e-13	38.0065	6.46633e-13
0.02652	6.92511e-13	2.01653	5.16483e-13	6.51654	4.68564e-13	10.0065	6.99982e-13	14.0065	6.67652e-13	18.0065	5.46451e-13	22.0065	6.51611e-13	26.0065	4.24305e-13	30.0065	6.71771e-13	34.0065	6.59333e-13	38.0065	6.04283e-13
0.026546	6.90642e-13	2.01656	6.00963e-13	6.51656	5.68933e-13	10.0065	6.9303e-13	14.0066	5.58254e-13	18.0066	4.44126e-13	22.0066	6.82779e-13	26.0066	5.00233e-13	30.0065	7.87869e-13	34.0065	6.39e-13	38.0065	5.65201e-13
0.026572	5.40958e-13	2.01659	6.96855e-13	6.51659	6.99554e-13	10.0066	6.19457e-13	14.0066	5.2736e-13	18.0066	4.2333e-13	22.0066	8.23473e-13	26.0066	5.77017e-13	30.0066	7.49937e-13	34.0066	6.44333e-13	38.0066	5.26161e-13
0.026598	5.80627e-13	2.01661	6.66126e-13	6.51661	8.0567e-13	10.0066	5.35501e-13	14.0066	5.7606e-13	18.0066	4.61297e-13	22.0066	6.50647e-13	26.0066	5.42493e-13	30.0066	7.3464e-13	34.0066	6.90667e-13	38.0066	5.79442e-13
0.026624	7.14267e-13	2.01664	6.0439e-13	6.51664	8.39075e-13	10.0066	4.27589e-13	14.0066	6.14042e-13	18.0066	5.78054e-13	22.0066	5.71694e-13	26.0066	5.14712e-13	30.0066	5.8187e-13	34.0066	6.84333e-13	38.0066	5.99602e-13
0.02665	7.27902e-13	2.01666	5.11873e-13	6.51667	8.04973e-13	10.0066	4.43699e-13	14.0067	6.99854e-13	18.0067	6.2523e-13	22.0067	4.06236e-13	26.0067	4.97995e-13	30.0067	5.68946e-13	34.0066	6.61333e-13	38.0066	6.06399e-13
0.026676	7.251e-13	2.01669	5.25657e-13	6.51669	6.46353e-13	10.0067	6.34414e-13	14.0067	7.10712e-13	18.0067	5.71104e-13	22.0067	4.74183e-13	26.0067	5.3532e-13	30.0067	5.60072e-13	34.0067	6.50667e-13	38.0067	4.82289e-13
0.026702	6.86818e-13	2.01672	4.33839e-13	6.51672	4.62101e-13	10.0067	6.09538e-13	14.0067	6.58989e-13	18.0067	4.93342e-13	22.0067	4.11393e-13	26.0067	5.69737e-13	30.0067	7.21197e-13	34.0067	6.97333e-13	38.0067	5.24532e-13
0.026728	6.66681e-13	2.01674	4.33006e-13	6.51674	5.38161e-13	10.0067	6.32445e-13	14.0067	5.90365e-13	18.0067	4.99454e-13	22.0067	4.57358e-13	26.0067	4.94442e-13	30.0067	7.66575e-13	34.0067	7.06667e-13	38.0067	5.01739e-13
0.026754	7.90576e-13	2.01677	4.66157e-13	6.51677	5.61418e-13	10.0067	5.45442e-13	14.0068	5.56199e-13	18.0068	6.86871e-13	22.0068	5.89273e-13	26.0068	5.91479e-13	30.0068	7.88926e-13	34.0068	6.42667e-13	38.0067	5.50397e-13
0.02678	7.6687e-13	2.01679	7.38505e-13	6.5168	5.97449e-13	10.0068	5.63645e-13	14.0068	4.99924e-13	18.0068	7.72158e-13	22.0068	6.02967e-13	26.0068	5.90174e-13	30.0068	7.94819e-13	34.0068	6.44e-13	38.0068	5.25709e-13
0.026806	8.22288e-13	2.01682	7.0357e-13	6.51682	5.06961e-13	10.0068	7.02635e-13	14.0068	5.47752e-13	18.0068	8.08909e-13	22.0068	5.97072e-13	26.0068	7.28692e-13	30.0068	9.63556e-13	34.0068	4.95333e-13	38.0068	5.14646e-13
0.026832	9.93512e-13	2.01685	7.2889e-13	6.51685	5.12037e-13	10.0068	6.01358e-13	14.0068	4.67966e-13	18.0068	6.53352e-13	22.0068	5.19166e-13	26.0068	7.9401e-13	30.0068	8.43622e-13	34.0068	4.71667e-13	38.0068	4.98914e-13
0.026858	8.79418e-13	2.01687	6.62697e-13	6.51687	4.90018e-13	10.0069	6.65486e-13	14.0069	4.1107e-13	18.0069	6.58871e-13	22.0069	5.42679e-13	26.0069	7.97503e-13	30.0069	7.58307e-13	34.0069	4.80667e-13	38.0069	4.27986e-13
0.026884	7.9635e-13	2.0169	7.70805e-13	6.5169	4.2102e-13	10.0069	4.77137e-13	14.0069	3.36956e-13	18.0069	7.29317e-13	22.0069	5.59082e-13	26.0069	6.47634e-13	30.0069	4.97716e-13	34.0069	5.31e-13	38.0069	5.2383e-13
0.02691	5.2397e-13	2.01692	6.72956e-13	6.51693	4.2159e-13	10.0069	6.88202e-13	14.0069	4.41763e-13	18.0069	6.78156e-13	22.0069	6.54951e-13	26.0069	4.12685e-13	30.0069	5.12488e-13	34.0069	5.76333e-13	38.0069	5.93587e-13
0.026936	4.86432e-13	2.01695	5.69566e-13	6.51695	4.51217e-13	10.0069	7.35058e-13	14.007	6.12416e-13	18.0069	5.21378e-13	22.0069	6.57852e-13	26.0069	4.01187e-13	30.0069	4.02358e-13	34.0069	5.39667e-13	38.0069	6.2328e-13
0.026962	5.13108e-13	2.01698	4.97161e-13	6.51698	6.75531e-13	10.007	7.77703e-13	14.007	6.66923e-13	18.007	3.69563e-13	22.007	6.63328e-13	26.007	5.20232e-13	30.007	4.12411e-13	34.007	5.43333e-13	38.007	5.87245e-13
0.026988	5.68479e-13	2.017	5.47483e-13	6.517	6.33739e-13	10.007	6.07963e-13	14.007	5.84643e-13	18.007	4.33602e-13	22.007	4.38153e-13	26.007	6.48389e-13	30.007	5.1077e-13	34.007	4.91667e-13	38.007	5.43142e-13
0.027014	7.7961e-13	2.01703	6.03197e-13	6.51703	6.69863e-13	10.007	5.78041e-13	14.007	5.69477e-13	18.007	4.04372e-13	22.007	4.99573e-13	26.007	6.06493e-13	30.007	7.152e-13	34.007	4.93e-13	38.007	6.02519e-13
0.02704	9.05929e-13	2.01705	7.05298e-13	6.51706	5.28042e-13	10.007	5.48677e-13	14.0071	6.06951e-13	18.0071	5.31626e-13	22.007	4.83579e-13	26.007	5.20466e-13	30.007	7.11482e-13	34.007	4.78e-13	38.007	5.76279e-13
0.027066	1.00585e-12	2.01708	7.02756e-13	6.51708	6.03797e-13	10.0071	5.63287e-13	14.0071	5.99918e-13	18.0071	5.40741e-13	22.0071	6.68714e-13	26.0071	3.93753e-13	30.0071	6.60353e-13	34.0071	5.90667e-13	38.0071	6.32464e-13
0.027092	8.3754e-13	2.01711	6.79682e-13	6.51711	6.80305e-13	10.0071	4.8616e-13	14.0071	5.15211e-13	18.0071	6.11572e-13	22.0071	6.09975e-13	26.0071	4.84077e-13	30.0071	6.03066e-13	34.0071	7.16333e-13	38.0071	4.47678e-13
0.027118	6.85232e-13	2.01713	6.32166e-13	6.51713	6.54363e-13	10.0071	4.97182e-13	14.0071	4.21202e-13	18.0071	5.34501e-13	22.0071	6.87388e-13	26.0071	5.6646e-13	30.0071	5.76244e-13	34.0071	7.06333e-13	38.0071	3.99296e-13
0.027144	5.75013e-13	2.01716	6.28114e-13	6.51716	6.27781e-13	10.0071	5.57474e-13	14.0072	4.08807e-13	18.0072	5.88395e-13	22.0072	6.29592e-13	26.0071	6.78311e-13	30.0071	5.24014e-13	34.0071	6.55e-13	38.0071	5.53199e-13
0.02717	5.81422e-13	2.01718	4.18866e-13	6.51719	5.36924e-13	10.0072	6.1201e-13	14.0072	5.20869e-13	18.0072	6.89295e-13	22.0072	6.17143e-13	26.0072	7.0889e-13	30.0072	3.52101e-13	34.0072	5.70333e-13	38.0072	6.82377e-13
0.027196	5.41385e-13	2.01721	3.88364e-13	6.51721	6.2985e-13	10.0072	7.09045e-13	14.0072	5.85876e-13	18.0072	8.06803e-13	22.0072	5.14997e-13	26.0072	5.77519e-13	30.0072	3.56036e-13	34.0072	6.77667e-13	38.0072	8.52741e-13
0.027222	6.41872e-13	2.01724	4.46119e-13	6.51724	6.08285e-13	10.0072	7.5882e-13	14.0072	6.00141e-13	18.0072	7.06523e-13	22.0072	5.53812e-13	26.0072	5.44848e-13	30.0072	3.69007e-13	34.0072	7.26667e-13	38.0072	5.58928e-13
0.027248	6.71904e-13	2.01726	5.7143e-13	6.51726	5.42066e-13	10.0072	7.6798e-13	14.0073	5.60358e-13	18.0073	7.34213e-13	22.0073	6.33685e-13	26.0073	5.47829e-13	30.0072	4.43296e-13	34.0072	6.43e-13	38.0072	5.23073e-13
0.027274	6.72288e-13	2.01729	5.24454e-13	6.51729	4.45001e-13	10.0073	6.61486e-13	14.0073	4.72063e-13	18.0073	6.11256e-13	22.0073	7.89384e-13	26.0073	6.70707e-13	30.0073	5.11336e-13	34.0073	6.6e-13	38.0073	3.34777e-13
0.0273	5.1156e-13	2.01731	5.03359e-13	6.51732	5.36916e-13	10.0073	5.89823e-13	14.0073	4.67996e-13	18.0073	6.08348e-13	22.0073	6.78669e-13	26.0073	6.96194e-13	30.0073	5.29123e-13	34.0073	6.78667e-13	38.0073	4.41326e-13
0.027326	6.89847e-13	2.01734	4.19104e-13	6.51734	6.13634e-13	10.0073	5.75107e-13	14.0073	4.02801e-13	18.0073	4.99424e-13	22.0073	6.18627e-13	26.0073	5.74661e-13	30.0073	6.10796e-13	34.0073	7.16667e-13	38.0073	4.7752e-13
0.027352	8.27422e-13	2.01737	4.98504e-13	6.51737	6.82092e-13	10.0073	5.4364e-13	14.0074	4.44174e-13	18.0074	5.30407e-13	22.0074	4.86373e-13	26.0074	6.17178e-13	30.0074	5.61547e-13	34.0074	6.14333e-13	38.0073	5.12079e-13
0.027378	8.27854e-13	2.01739	5.09941e-13	6.51739	5.86759e-13	10.0074	5.46128e-13	14.0074	5.14887e-13	18.0074	6.10309e-13	22.0074	4.87099e-13	26.0074	6.00795e-13	30.0074	6.72025e-13	34.0074	6.52e-13	38.0074	5.18868e-13
0.027404	7.38094e-13	2.01742	6.65217e-13	6.51742	6.37204e-13	10.0074	4.99901e-13	14.0074	4.97315e-13	18.0074	7.38105e-13	22.0074	5.27644e-13	26.0074	5.75975e-13	30.0074	5.73706e-13	34.0074	6.41667e-13	38.0074	5.72627e-13
0.02743	6.81693e-13	2.01744	7.2627e-13	6.51745	5.59634e-13	10.0074	5.87955e-13	14.0074	5.35899e-13	18.0074	7.37424e-13	22.0074	5.32133e-13	26.0074	5.6783e-13	30.0074	5.36612e-13	34.0074	6.86e-13	38.0074	5.33827e-13
0.027456	8.18602e-13	2.01747	8.12233e-13	6.51747	5.41434e-13	10.0075	6.13382e-13	14.0075	4.89836e-13	18.0075	6.12542e-13	22.0075	5.01281e-13	26.0075	4.83566e-13	30.0075	4.28124e-13	34.0075	5.46333e-13	38.0075	6.67523e-13
0.027482	6.99506e-13	2.0175	6.49996e-13	6.5175	4.8834e-13	10.0075	6.41852e-13	14.0075	5.23648e-13	18.0075	5.52721e-13	22.0075	3.75296e-13	26.0075	6.11207e-13	30.0075	4.02649e-13	34.0075	5.55667e-13	38.0075	5.83113e-13
0.027508	6.72159e-13	2.01752	5.60251e-13	6.51752	4.95617e-13	10.0075	6.2524e-13	14.0075	6.5586e-13	18.0075	4.7131e-13	22.0075	3.44599e-13	26.0075	4.38142e-13	30.0075	5.16812e-13	34.0075	5.25667e-13	38.0075	6.65936e-13
0.027534	7.22506e-13	2.01755	3.65469e-13	6.51755	5.69539e-13	10.0075	6.05741e-13	14.0076	7.63903e-13	18.0075	5.12301e-13	22.0075	5.20741e-13	26.0075	4.90614e-13	30.0075	5.08584e-13	34.0075	4.84333e-13	38.0075	4.89337e-13
0.02756	7.39629e-13	2.01757	4.56356e-13	6.51758	4.80876e-13	10.0076	5.87272e-13	14.0076	8.12157e-13	18.0076	4.83634e-13	22.0076	6.39822e-13	26.0076	4.76133e-13	30.0076	5.99828e-13	34.0076	4.85667e-13	38.0076	4.66774e-13
0.027586	8.99822e-13	2.0176	5.38392e-13	6.5176	4.90802e-13	10.0076	5.20892e-13	14.0076	6.82764e-13	18.0076	4.71291e-13	22.0076	7.53003e-13	26.0076	5.86136e-13	30.0076	5.22668e-13	34.0076	5.54667e-13	38.0076	4.73963e-13
0.027612	8.0643e-13	2.01763	7.29896e-13	6.51763	4.44336e-13	10.0076	5.71329e-13	14.0076	7.18195e-13	18.0076	5.88889e-13	22.0076	7.10564e-13	26.0076	6.32956e-13	30.0076	5.33688e-13	34.0076	6.06667e-13	38.0076	4.95608e-13
0.027638	8.50417e-13	2.01765	6.32227e-13	6.51765	4.40886e-13	10.0076	7.60013e-13	14.0077	7.63758e-13	18.0077	5.36769e-13	22.0076	6.22919e-13	26.0076	5.57722e-13	30.0076	4.52827e-13	34.0076	5.37667e-13	38.0076	4.84124e-13
0.027664	7.38985e-13	2.01768	5.38113e-13	6.51768	3.85146e-13	10.0077	7.73503e-13	14.0077	8.87666e-13	18.0077	5.47525e-13	22.0077	5.98965e-13	26.0077	5.29156e-13	30.0077	4.40101e-13	34.0077	5.33333e-13	38.0077	4.34393e-13
0.02769	7.6097e-13	2.0177	3.7142e-13	6.51771	3.06269e-13	10.0077	7.06356e-13	14.0077	7.20974e-13	18.0077	3.69111e-13	22.0077	4.7787e-13	26.0077	4.56945e-13	30.0077	4.41972e-13	34.0077	5.41e-13	38.0077	3.96059e-13
0.027716	7.7765e-13	2.01773	4.65472e-13	6.51773	3.74438e-13	10.0077	5.01348e-13	14.0077	6.63623e-13	18.0077	3.64285e-13	22.0077	5.16638e-13	26.0077	4.98178e-13	30.0077	4.5321e-13	34.0077	6.77e-13	38.0077	4.37069e-13
0.027742	7.5106e-13	2.01776	5.16791e-13	6.51776	4.50429e-13	10.0077	5.29156e-13	14.0078	5.0793e-13	18.0078	4.58296e-13	22.0078	4.48349e-13	26.0077	6.02469e-13	30.0077	5.03086e-13	34.0077	6e-13	38.0077	4.98314e-13
0.027768	6.81141e-13	2.01778	6.82564e-13	6.51778	6.3794e-13	10.0078	5.22736e-13	14.0078	5.51971e-13	18.0078	5.23895e-13	22.0078	4.96902e-13	26.0078	6.32318e-13	30.0078	5.10529e-13	34.0078	6.13333e-13	38.0078	5.72944e-13
0.027794	5.67002e-13	2.01781	6.86144e-13	6.51781	6.19582e-13	10.0078	5.14157e-13	14.0078	6.5154e-13	18.0078	5.07759e-13	22.0078	5.35624e-13	26.0078	6.57554e-13	30.0078	5.73169e-13	34.0078	4.82e-13	38.0078	5.59309e-13
0.02782	5.54629e-13	2.01783	6.51278e-13	6.51784	5.96989e-13	10.0078	5.95688e-13	14.0078	6.15676e-13	18.0078	4.30708e-13	22.0078	5.61426e-13	26.0078	6.75789e-13	30.0078	5.44316e-13	34.0078	5.49667e-13	38.0078	5.30984e-13
0.027846	5.10565e-13	2.01786	9.05424e-13	6.51786	7.00363e-13	10.0078	5.87233e-13	14.0079	6.20277e-13	18.0079	5.26039e-13	22.0079	5.5643e-13	26.0079	6.31948e-13	30.0078	4.77122e-13	34.0078	4.63e-13	38.0078	5.86896e-13
0.027872	5.474e-13	2.01789	8.97449e-13	6.51789	7.49344e-13	10.0079	6.44448e-13	14.0079	7.17799e-13	18.0079	5.41432e-13	22.0079	5.08766e-13	26.0079	6.06056e-13	30.0079	4.66381e-13	34.0079	5.89e-13	38.0079	6.51044e-13
0.027898	5.53152e-13	2.01791	9.82015e-13	6.51791	7.34049e-13	10.0079	6.58518e-13	14.0079	7.72462e-13	18.0079	5.3616e-13	22.0079	4.66822e-13	26.0079	4.60779e-13	30.0079	5.01633e-13	34.0079	5.35333e-13	38.0079	6.56934e-13
0.027924	5.6617e-13	2.01794	5.83015e-13	6.51794	7.53051e-13	10.0079	6.47197e-13	14.0079	7.03905e-13	18.0079	5.00608e-13	22.0079	6.06152e-13	26.0079	5.09414e-13	30.0079	6.228e-13	34.0079	6.39333e-13	38.0079	6.24898e-13
0.02795	6.05909e-13	2.01796	7.09722e-13	6.51797	7.27887e-13	10.0079	6.97876e-13	14.008	5.59968e-13	18.008	5.58664e-13	22.008	6.77206e-13	26.008	4.68779e-13	30.008	7.05159e-13	34.0079	5.55333e-13	38.0079	6.70847e-13
0.027976	5.16924e-13	2.01799	6.4981e-13	6.51799	7.21126e-13	10.008	6.57506e-13	14.008	6.26912e-13	18.008	6.1274e-13	22.008	7.08722e-13	26.008	4.88381e-13	30.008	6.71139e-13	34.008	6.30667e-13	38.008	6.79651e-13
0.028002	4.13819e-13	2.01802	6.0339e-13	6.51802	5.7618e-13	10.008	7.12071e-13	14.008	8.02968e-13	18.008	7.60567e-13	22.008	5.70415e-13	26.008	4.12627e-13	30.008	7.8143e-13	34.008	7.13e-13	38.008	6.60036e-13
0.028028	4.45943e-13	2.01804	4.1513e-13	6.51804	5.93776e-13	10.008	6.71522e-13	14.008	7.25929e-13	18.008	7.26444e-13	22.008	6.08028e-13	26.008	4.12628e-13	30.008	7.28244e-13	34.008	8.12333e-13	38.008	6.13961e-13
0.028054	6.01549e-13	2.01807	3.51838e-13	6.51807	6.09175e-13	10.008	6.46218e-13	14.0081	7.1456e-13	18.0081	6.99593e-13	22.0081	5.29211e-13	26.0081	5.04255e-13	30.0081	8.07357e-13	34.0081	7.83333e-13	38.008	5.58731e-13
0.02808	7.30353e-13	2.01809	3.79994e-13	6.5181	5.07791e-13	10.0081	5.70756e-13	14.0081	6.37785e-13	18.0081	4.42111e-13	22.0081	4.95254e-13	26.0081	5.77875e-13	30.0081	6.61155e-13	34.0081	7.05e-13	38.0081	5.37802e-13
0.028106	6.96296e-13	2.01812	3.40905e-13	6.51812	5.32404e-13	10.0081	5.75222e-13	14.0081	6.3927e-13	18.0081	4.25593e-13	22.0081	3.63734e-13	26.0081	8.65896e-13	30.0081	5.91788e-13	34.0081	6.73333e-13	38.0081	6.28439e-13
0.028132	7.04638e-13	2.01815	3.16251e-13	6.51815	6.29195e-13	10.0081	5.93984e-13	14.0081	5.74667e-13	18.0081	4.48401e-13	22.0081	3.50009e-13	26.0081	7.55039e-13	30.0081	6.24088e-13	34.0081	6.17333e-13	38.0081	7.29597e-13
0.028158	6.7175e-13	2.01817	3.34859e-13	6.51817	5.82976e-13	10.0082	6.98562e-13	14.0082	6.30256e-13	18.0082	5.04979e-13	22.0082	4.46846e-13	26.0082	8.00191e-13	30.0082	6.54708e-13	34.0082	6.03333e-13	38.0082	7.28461e-13
0.028184	8.38277e-13	2.0182	5.13045e-13	6.5182	7.43014e-13	10.0082	7.46607e-13	14.0082	5.87118e-13	18.0082	4.62753e-13	22.0082	4.77679e-13	26.0082	5.11746e-13	30.0082	6.95042e-13	34.0082	5.41667e-13	38.0082	6.73797e-13
0.02821	6.66499e-13	2.01822	5.79668e-13	6.51823	6.55034e-13	10.0082	7.65719e-13	14.0082	6.34806e-13	18.0082	4.96354e-13	22.0082	4.87347e-13	26.0082	5.35981e-13	30.0082	7.04867e-13	34.0082	5.24333e-13	38.0082	6.3809e-13
0.028236	7.47264e-13	2.01825	6.5037e-13	6.51825	6.95417e-13	10.0082	6.21595e-13	14.0083	5.72973e-13	18.0082	5.59489e-13	22.0082	4.70378e-13	26.0082	4.66747e-13	30.0082	6.80161e-13	34.0082	4.98e-13	38.0082	6.30296e-13
0.028262	6.7292e-13	2.01828	6.06009e-13	6.51828	4.92078e-13	10.0083	4.65216e-13	14.0083	6.33157e-13	18.0083	6.34366e-13	22.0083	4.18977e-13	26.0083	4.2592e-13	30.0083	6.54768e-13	34.0083	5.72e-13	38.0083	6.00815e-13
0.028288	9.15767e-13	2.0183	6.24638e-13	6.5183	5.15332e-13	10.0083	3.74965e-13	14.0083	5.45344e-13	18.0083	6.362e-13	22.0083	4.87891e-13	26.0083	3.91062e-13	30.0083	5.4363e-13	34.0083	6.40333e-13	38.0083	7.0253e-13
0.028314	8.73603e-13	2.01833	5.358e-13	6.51833	5.27898e-13	10.0083	4.1019e-13	14.0083	6.19111e-13	18.0083	5.10113e-13	22.0083	4.52231e-13	26.0083	3.67754e-13	30.0083	4.3576e-13	34.0083	6.50333e-13	38.0083	7.19081e-13
0.02834	8.39258e-13	2.01835	5.21161e-13	6.51836	5.67069e-13	10.0083	4.60465e-13	14.0084	6.37292e-13	18.0084	4.9968e-13	22.0083	6.50191e-13	26.0083	3.96233e-13	30.0083	4.53282e-13	34.0083	5.13e-13	38.0083	6.60833e-13
0.028366	6.3362e-13	2.01838	6.73685e-13	6.51838	5.94638e-13	10.0084	5.4366e-13	14.0084	7.19131e-13	18.0084	4.60634e-13	22.0084	6.85646e-13	26.0084	3.91e-13	30.0084	4.82606e-13	34.0084	6.02667e-13	38.0084	6.19062e-13
0.028392	7.24162e-13	2.01841	7.41778e-13	6.51841	6.67281e-13	10.0084	5.94394e-13	14.0084	5.96447e-13	18.0084	5.16017e-13	22.0084	6.01199e-13	26.0084	4.85963e-13	30.0084	6.20508e-13	34.0084	5.33333e-13	38.0084	5.99666e-13
0.028418	6.26522e-13	2.01843	8.09071e-13	6.51843	6.16554e-13	10.0084	7.01064e-13	14.0084	5.53956e-13	18.0084	6.01135e-13	22.0084	4.8581e-13	26.0084	6.28777e-13	30.0084	6.04041e-13	34.0084	6.45e-13	38.0084	6.91533e-13
0.028444	7.74673e-13	2.01846	6.66764e-13	6.51846	6.45864e-13	10.0084	6.63277e-13	14.0085	5.0466e-13	18.0085	5.41974e-13	22.0085	4.92066e-13	26.0084	6.70514e-13	30.0084	6.74602e-13	34.0084	5.08667e-13	38.0084	6.29334e-13
0.02847	7.24772e-13	2.01848	7.41887e-13	6.51849	6.37433e-13	10.0085	6.70121e-13	14.0085	5.1404e-13	18.0085	4.95954e-13	22.0085	4.97812e-13	26.0085	6.70123e-13	30.0085	6.75936e-13	34.0085	5.99333e-13	38.0085	7.26505e-13
0.028496	7.71854e-13	2.01851	7.32762e-13	6.51851	6.6479e-13	10.0085	7.18704e-13	14.0085	5.06507e-13	18.0085	3.77208e-13	22.0085	5.33762e-13	26.0085	5.62661e-13	30.0085	5.9516e-13	34.0085	5.72e-13	38.0085	7.23558e-13
0.028522	7.33674e-13	2.01854	6.89697e-13	6.51854	5.31195e-13	10.0085	7.84373e-13	14.0085	5.89068e-13	18.0085	3.97923e-13	22.0085	4.99516e-13	26.0085	5.87193e-13	30.0085	4.893e-13	34.0085	5.66e-13	38.0085	7.67873e-13
0.028548	7.58569e-13	2.01856	6.44248e-13	6.51856	4.72971e-13	10.0085	7.30685e-13	14.0086	5.56445e-13	18.0086	3.61395e-13	22.0086	5.84456e-13	26.0086	5.49454e-13	30.0085	3.89851e-13	34.0085	5.23667e-13	38.0085	7.58668e-13
0.028574	7.90869e-13	2.01859	6.17024e-13	6.51859	4.5744e-13	10.0086	5.19782e-13	14.0086	6.17893e-13	18.0086	4.73625e-13	22.0086	5.79586e-13	26.0086	5.70151e-13	30.0086	4.06487e-13	34.0086	4.45e-13	38.0086	7.10875e-13
0.0286	7.64047e-13	2.01861	6.16162e-13	6.51862	5.33241e-13	10.0086	5.60843e-13	14.0086	6.39119e-13	18.0086	5.19139e-13	22.0086	5.23551e-13	26.0086	5.47081e-13	30.0086	4.10705e-13	34.0086	3.98e-13	38.0086	6.23317e-13
0.028626	7.45171e-13	2.01864	6.33833e-13	6.51864	5.89812e-13	10.0086	5.28293e-13	14.0086	6.44721e-13	18.0086	5.45772e-13	22.0086	5.02239e-13	26.0086	4.50769e-13	30.0086	4.15439e-13	34.0086	4.03667e-13	38.0086	5.02587e-13
0.028652	7.64633e-13	2.01867	6.68367e-13	6.51867	6.94613e-13	10.0086	6.16045e-13	14.0087	6.64475e-13	18.0087	5.15816e-13	22.0087	5.88763e-13	26.0087	4.23463e-13	30.0087	5.37154e-13	34.0087	4.16333e-13	38.0086	5.8911e-13
0.028678	6.86597e-13	2.01869	7.12763e-13	6.51869	6.41728e-13	10.0087	4.61628e-13	14.0087	5.51564e-13	18.0087	4.71808e-13	22.0087	7.16822e-13	26.0087	4.11578e-13	30.0087	6.04264e-13	34.0087	5.37333e-13	38.0087	6.03418e-13
0.028704	6.4564e-13	2.01872	6.25926e-13	6.51872	5.49689e-13	10.0087	4.7077e-13	14.0087	5.83546e-13	18.0087	6.04574e-13	22.0087	7.33913e-13	26.0087	4.79585e-13	30.0087	6.00606e-13	34.0087	5.44333e-13	38.0087	6.08551e-13
0.02873	5.42587e-13	2.01874	5.74696e-13	6.51875	3.73634e-13	10.0087	4.5751e-13	14.0087	5.33297e-13	18.0087	5.99747e-13	22.0087	6.7105e-13	26.0087	6.21179e-13	30.0087	5.43698e-13	34.0087	5.72667e-13	38.0087	4.78821e-13
0.028756	7.1835e-13	2.01877	6.15055e-13	6.51877	3.26113e-13	10.0088	4.69396e-13	14.0088	5.66749e-13	18.0088	6.27582e-13	22.0088	5.14984e-13	26.0088	5.83264e-13	30.0088	4.40015e-13	34.0088	4.89333e-13	38.0088	4.3323e-13
0.028782	6.92122e-13	2.0188	5.61244e-13	6.5188	3.93912e-13	10.0088	5.75003e-13	14.0088	4.46808e-13	18.0088	6.27013e-13	22.0088	5.32355e-13	26.0088	6.32016e-13	30.0088	5.08573e-13	34.0088	4.71e-13	38.0088	3.53269e-13
0.028808	7.19421e-13	2.01882	6.262e-13	6.51882	4.22974e-13	10.0088	6.14072e-13	14.0088	4.24762e-13	18.0088	6.07977e-13	22.0088	5.45366e-13	26.0088	5.19386e-13	30.0088	4.66976e-13	34.0088	5.52667e-13	38.0088	3.74211e-13
0.028834	5.49946e-13	2.01885	6.27356e-13	6.51885	4.88135e-13	10.0088	6.31448e-13	14.0089	4.41401e-13	18.0088	5.90306e-13	22.0088	6.10246e-13	26.0088	6.5868e-13	30.0088	5.26393e-13	34.0088	6.28e-13	38.0088	4.78201e-13
0.02886	6.25236e-13	2.01887	6.9082e-13	6.51888	5.8458e-13	10.0089	5.72176e-13	14.0089	5.47553e-13	18.0089	5.05679e-13	22.0089	6.32371e-13	26.0089	6.11645e-13	30.0089	4.61718e-13	34.0089	6.15e-13	38.0089	7.14821e-13
0.028886	6.47065e-13	2.0189	6.26691e-13	6.5189	7.01015e-13	10.0089	5.81072e-13	14.0089	7.06506e-13	18.0089	5.13391e-13	22.0089	6.77173e-13	26.0089	5.74028e-13	30.0089	4.65374e-13	34.0089	6.27e-13	38.0089	7.7386e-13
0.028912	8.77345e-13	2.01893	6.08968e-13	6.51893	7.12195e-13	10.0089	5.98241e-13	14.0089	7.12984e-13	18.0089	5.57665e-13	22.0089	6.25646e-13	26.0089	4.94436e-13	30.0089	4.472e-13	34.0089	6.08667e-13	38.0089	6.91829e-13
0.028938	8.20711e-13	2.01895	6.38064e-13	6.51895	5.53249e-13	10.0089	5.76039e-13	14.009	7.49989e-13	18.009	6.79325e-13	22.0089	6.70572e-13	26.0089	6.14423e-13	30.0089	4.75656e-13	34.0089	5.93333e-13	38.0089	5.33873e-13
0.028964	8.60123e-13	2.01898	7.17521e-13	6.51898	4.97111e-13	10.009	4.99306e-13	14.009	6.13618e-13	18.009	6.18278e-13	22.009	6.54367e-13	26.009	6.00022e-13	30.009	4.69379e-13	34.009	5.37e-13	38.009	4.22662e-13
0.02899	6.87148e-13	2.019	6.54151e-13	6.51901	5.66522e-13	10.009	4.87962e-13	14.009	5.39262e-13	18.009	6.89087e-13	22.009	7.85607e-13	26.009	5.11982e-13	30.009	4.83761e-13	34.009	4.22333e-13	38.009	4.37503e-13
0.029016	6.63085e-13	2.01903	6.73912e-13	6.51903	7.41076e-13	10.009	4.77977e-13	14.009	5.14192e-13	18.009	6.07794e-13	22.009	7.72976e-13	26.009	4.33784e-13	30.009	4.96072e-13	34.009	5.03333e-13	38.009	5.05279e-13
0.029042	6.3752e-13	2.01906	6.71956e-13	6.51906	7.15176e-13	10.009	5.23155e-13	14.0091	4.90554e-13	18.0091	6.95261e-13	22.0091	6.25377e-13	26.009	5.60424e-13	30.009	4.986e-13	34.009	4.76e-13	38.009	5.69984e-13
0.029068	6.64923e-13	2.01908	6.88601e-13	6.51908	5.41463e-13	10.0091	5.92161e-13	14.0091	4.86113e-13	18.0091	7.81123e-13	22.0091	5.99832e-13	26.0091	5.31368e-13	30.0091	5.19732e-13	34.0091	5.46667e-13	38.0091	5.7553e-13
0.029094	6.03331e-13	2.01911	5.89477e-13	6.51911	3.81145e-13	10.0091	6.52581e-13	14.0091	4.59422e-13	18.0091	7.23357e-13	22.0091	5.63409e-13	26.0091	5.14737e-13	30.0091	5.37395e-13	34.0091	5.44667e-13	38.0091	6.24223e-13
0.02912	8.28312e-13	2.01913	5.37687e-13	6.51914	3.55471e-13	10.0091	5.97406e-13	14.0091	3.96769e-13	18.0091	6.88286e-13	22.0091	5.69623e-13	26.0091	4.23249e-13	30.0091	5.54656e-13	34.0091	5.52333e-13	38.0091	6.466e-13
0.029146	1.0711e-12	2.01916	5.63915e-13	6.51916	4.53045e-13	10.0091	5.0039e-13	14.0092	5.16236e-13	18.0092	5.4308e-13	22.0092	4.63733e-13	26.0092	5.92519e-13	30.0091	4.58861e-13	34.0091	5.71e-13	38.0091	6.3006e-13
0.029172	1.04136e-12	2.01919	6.71639e-13	6.51919	5.54867e-13	10.0092	4.37042e-13	14.0092	6.76343e-13	18.0092	6.16623e-13	22.0092	4.23433e-13	26.0092	5.28049e-13	30.0092	5.70627e-13	34.0092	4.59667e-13	38.0092	5.00172e-13
0.029198	8.69753e-13	2.01921	6.14197e-13	6.51921	5.18172e-13	10.0092	4.35931e-13	14.0092	7.55266e-13	18.0092	5.10529e-13	22.0092	4.54619e-13	26.0092	5.11679e-13	30.0092	5.60892e-13	34.0092	4.56e-13	38.0092	4.06101e-13
0.029224	7.27055e-13	2.01924	5.44603e-13	6.51924	5.60814e-13	10.0092	5.17834e-13	14.0092	6.43065e-13	18.0092	3.92536e-13	22.0092	4.58492e-13	26.0092	4.95777e-13	30.0092	8.28092e-13	34.0092	4.4e-13	38.0092	4.48238e-13
0.02925	8.32808e-13	2.01926	5.41904e-13	6.51927	5.46229e-13	10.0092	5.53191e-13	14.0093	5.74891e-13	18.0093	4.98689e-13	22.0093	5.40048e-13	26.0093	6.19096e-13	30.0093	7.5937e-13	34.0092	5e-13	38.0092	4.62928e-13
0.029276	6.9634e-13	2.01929	5.73974e-13	6.51929	6.83127e-13	10.0093	6.91077e-13	14.0093	6.22364e-13	18.0093	5.61098e-13	22.0093	5.6628e-13	26.0093	6.22883e-13	30.0093	7.67086e-13	34.0093	5.59e-13	38.0093	6.51974e-13
0.029302	6.39409e-13	2.01932	7.26878e-13	6.51932	6.44054e-13	10.0093	6.23331e-13	14.0093	6.06973e-13	18.0093	5.93805e-13	22.0093	6.43106e-13	26.0093	5.61985e-13	30.0093	6.68752e-13	34.0093	5.02333e-13	38.0093	5.63309e-13
0.029328	6.37807e-13	2.01934	6.99651e-13	6.51934	6.2962e-13	10.0093	5.6316e-13	14.0093	5.81832e-13	18.0093	5.16881e-13	22.0093	5.52075e-13	26.0093	6.02959e-13	30.0093	6.0772e-13	34.0093	5.54e-13	38.0093	5.62657e-13
0.029354	6.92515e-13	2.01937	6.14128e-13	6.51937	5.65414e-13	10.0093	5.54486e-13	14.0094	5.14578e-13	18.0094	6.81611e-13	22.0094	4.25936e-13	26.0094	6.91607e-13	30.0094	6.27562e-13	34.0094	5.21333e-13	38.0093	4.16501e-13
0.02938	7.96663e-13	2.01939	4.92237e-13	6.5194	6.07567e-13	10.0094	6.09651e-13	14.0094	5.75936e-13	18.0094	8.21741e-13	22.0094	4.27932e-13	26.0094	6.86624e-13	30.0094	4.88547e-13	34.0094	5.96333e-13	38.0094	5.32246e-13
0.029406	8.1717e-13	2.01942	4.94405e-13	6.51942	5.75698e-13	10.0094	6.78779e-13	14.0094	4.67031e-13	18.0094	7.6821e-13	22.0094	4.6995e-13	26.0094	5.31063e-13	30.0094	4.8578e-13	34.0094	6.92333e-13	38.0094	5.09264e-13
0.029432	8.44896e-13	2.01945	5.13053e-13	6.51945	5.69005e-13	10.0094	5.56657e-13	14.0094	6.27275e-13	18.0094	7.3282e-13	22.0094	5.28628e-13	26.0094	4.62611e-13	30.0094	5.08554e-13	34.0094	7.26333e-13	38.0094	6.10408e-13
0.029458	6.24218e-13	2.01947	5.97177e-13	6.51947	6.95199e-13	10.0095	5.46764e-13	14.0095	6.13893e-13	18.0095	6.01162e-13	22.0095	5.16862e-13	26.0095	5.48155e-13	30.0095	5.3566e-13	34.0095	6.96667e-13	38.0095	5.64825e-13
0.029484	5.38888e-13	2.0195	6.05382e-13	6.5195	7.36898e-13	10.0095	5.15129e-13	14.0095	6.36566e-13	18.0095	6.97159e-13	22.0095	5.26844e-13	26.0095	6.45763e-13	30.0095	5.59584e-13	34.0095	5.62e-13	38.0095	5.86869e-13
0.02951	5.56558e-13	2.01952	5.70999e-13	6.51953	7.44806e-13	10.0095	7.89453e-13	14.0095	4.592e-13	18.0095	6.82757e-13	22.0095	6.9284e-13	26.0095	6.30033e-13	30.0095	5.06922e-13	34.0095	5.45667e-13	38.0095	5.10785e-13
0.029536	6.02091e-13	2.01955	5.46329e-13	6.51955	5.62501e-13	10.0095	6.87069e-13	14.0096	4.8448e-13	18.0095	7.33476e-13	22.0095	6.84399e-13	26.0095	5.74562e-13	30.0095	5.27046e-13	34.0095	6.94667e-13	38.0095	4.45059e-13
0.029562	6.58545e-13	2.01958	5.64228e-13	6.51958	5.09103e-13	10.0096	7.48834e-13	14.0096	5.774e-13	18.0096	5.95329e-13	22.0096	6.17183e-13	26.0096	5.18265e-13	30.0096	4.9627e-13	34.0096	6.85333e-13	38.0096	5.24425e-13
0.029588	6.22934e-13	2.0196	6.21243e-13	6.5196	5.18409e-13	10.0096	5.41052e-13	14.0096	5.83692e-13	18.0096	4.87537e-13	22.0096	5.786e-13	26.0096	5.22365e-13	30.0096	6.96392e-13	34.0096	6.11667e-13	38.0096	5.16684e-13
0.029614	5.85309e-13	2.01963	7.22465e-13	6.51963	4.47213e-13	10.0096	6.42445e-13	14.0096	6.15624e-13	18.0096	4.54567e-13	22.0096	5.9638e-13	26.0096	5.77247e-13	30.0096	7.52095e-13	34.0096	4.99e-13	38.0096	5.01153e-13
0.02964	5.47581e-13	2.01965	7.08817e-13	6.51966	4.30084e-13	10.0096	6.77661e-13	14.0097	5.3314e-13	18.0097	4.69257e-13	22.0096	7.15999e-13	26.0096	6.48443e-13	30.0096	7.05434e-13	34.0096	5.24e-13	38.0096	4.71621e-13
0.029666	6.33515e-13	2.01968	7.21335e-13	6.51968	4.67062e-13	10.0097	6.40519e-13	14.0097	5.1656e-13	18.0097	3.88625e-13	22.0097	6.18767e-13	26.0097	5.81604e-13	30.0097	4.93426e-13	34.0097	6.21667e-13	38.0097	5.1783e-13
0.029692	7.14025e-13	2.01971	5.6899e-13	6.51971	5.19953e-13	10.0097	6.89601e-13	14.0097	4.17495e-13	18.0097	4.26645e-13	22.0097	6.27059e-13	26.0097	4.99871e-13	30.0097	4.3425e-13	34.0097	6.39e-13	38.0097	6.47393e-13
0.029718	8.01976e-13	2.01973	4.60313e-13	6.51973	5.69238e-13	10.0097	7.27756e-13	14.0097	5.27314e-13	18.0097	4.41024e-13	22.0097	5.44096e-13	26.0097	4.29091e-13	30.0097	5.05833e-13	34.0097	5.95333e-13	38.0097	6.27489e-13
0.029744	7.55361e-13	2.01976	4.61055e-13	6.51976	5.08395e-13	10.0097	8.34813e-13	14.0098	5.69475e-13	18.0098	5.16871e-13	22.0098	5.31338e-13	26.0097	5.24015e-13	30.0097	4.80022e-13	34.0097	5.89667e-13	38.0097	6.45859e-13
0.02977	7.7074e-13	2.01978	4.13905e-13	6.51979	6.17785e-13	10.0098	8.62684e-13	14.0098	5.97165e-13	18.0098	4.33592e-13	22.0098	5.50968e-13	26.0098	5.28283e-13	30.0098	3.90877e-13	34.0098	4.97333e-13	38.0098	5.39838e-13
0.029796	7.39963e-13	2.01981	4.44707e-13	6.51981	5.86561e-13	10.0098	6.92184e-13	14.0098	4.95563e-13	18.0098	4.31812e-13	22.0098	6.07683e-13	26.0098	5.35106e-13	30.0098	4.83663e-13	34.0098	5.28667e-13	38.0098	5.16216e-13
0.029822	9.20798e-13	2.01984	4.35006e-13	6.51984	5.51715e-13	10.0098	5.62915e-13	14.0098	4.67329e-13	18.0098	4.78961e-13	22.0098	5.82266e-13	26.0098	4.8531e-13	30.0098	5.69449e-13	34.0098	3.83e-13	38.0098	4.61981e-13
0.029848	8.54522e-13	2.01986	4.68306e-13	6.51986	5.23603e-13	10.0098	5.24806e-13	14.0099	4.15108e-13	18.0099	5.60312e-13	22.0099	5.78235e-13	26.0099	4.2357e-13	30.0098	6.73672e-13	34.0098	5.35333e-13	38.0098	6.03494e-13
0.029874	7.77054e-13	2.01989	5.74019e-13	6.51989	5.17164e-13	10.0099	6.35324e-13	14.0099	4.11712e-13	18.0099	6.53815e-13	22.0099	5.40493e-13	26.0099	4.29315e-13	30.0099	5.84219e-13	34.0099	5.45667e-13	38.0099	5.98855e-13
0.0299	6.22558e-13	2.01991	7.26462e-13	6.51992	6.65668e-13	10.0099	6.78971e-13	14.0099	4.61259e-13	18.0099	6.68947e-13	22.0099	5.51984e-13	26.0099	4.7713e-13	30.0099	5.30394e-13	34.0099	6.08e-13	38.0099	6.61187e-13
0.029926	5.59472e-13	2.01994	7.26721e-13	6.51994	6.96809e-13	10.0099	6.04667e-13	14.0099	5.72175e-13	18.0099	5.86736e-13	22.0099	5.5254e-13	26.0099	4.75675e-13	30.0099	5.57978e-13	34.0099	5.25333e-13	38.0099	6.1766e-13
0.029952	6.21488e-13	2.01997	6.6481e-13	6.51997	7.06108e-13	10.0099	5.68218e-13	14.01	6.10907e-13	18.01	4.60736e-13	22.01	5.33454e-13	26.01	6.12754e-13	30.01	5.58898e-13	34.01	4.44667e-13	38.0099	6.07228e-13
0.029978	5.64146e-13	2.01999	5.55306e-13	6.51999	6.26682e-13	10.01	4.74879e-13	14.01	6.71097e-13	18.01	4.62374e-13	22.01	5.67102e-13	26.01	5.6057e-13	30.01	5.21344e-13	34.01	5.07e-13	38.01	5.65178e-13
0.030004	7.145e-13	2.02002	5.23683e-13	6.52002	5.21633e-13	10.01	4.46445e-13	14.01	6.19338e-13	18.01	6.04797e-13	22.01	5.86983e-13	26.01	6.53931e-13	30.01	4.43357e-13	34.01	5.13e-13	38.01	4.81011e-13
0.03003	6.75542e-13	2.02004	5.63571e-13	6.52005	5.609e-13	10.01	4.70239e-13	14.01	5.48859e-13	18.01	7.46648e-13	22.01	6.3903e-13	26.01	6.21019e-13	30.01	4.60523e-13	34.01	5.6e-13	38.01	5.00227e-13
0.030056	7.23052e-13	2.02007	5.77406e-13	6.52007	5.20092e-13	10.0101	4.55797e-13	14.0101	4.99347e-13	18.0101	7.25835e-13	22.0101	5.37565e-13	26.0101	6.2693e-13	30.0101	4.75299e-13	34.0101	4.93333e-13	38.0101	4.92709e-13
0.030082	5.71345e-13	2.0201	5.96232e-13	6.5201	5.81858e-13	10.0101	4.68173e-13	14.0101	6.25233e-13	18.0101	6.22611e-13	22.0101	4.80465e-13	26.0101	6.33092e-13	30.0101	4.03011e-13	34.0101	5.27333e-13	38.0101	6.50955e-13
0.030108	6.11209e-13	2.02012	5.88579e-13	6.52012	7.21233e-13	10.0101	3.98754e-13	14.0101	7.02215e-13	18.0101	5.66006e-13	22.0101	4.04739e-13	26.0101	4.84075e-13	30.0101	3.98898e-13	34.0101	6.91333e-13	38.0101	7.9491e-13
0.030134	6.22202e-13	2.02015	5.16618e-13	6.52015	7.11654e-13	10.0101	4.76767e-13	14.0102	8.33056e-13	18.0101	5.05825e-13	22.0101	4.31718e-13	26.0101	5.765e-13	30.0101	5.03071e-13	34.0101	7.65667e-13	38.0101	7.23945e-13
0.03016	6.81282e-13	2.02017	6.13499e-13	6.52018	7.31384e-13	10.0102	4.69686e-13	14.0102	7.89671e-13	18.0102	5.48231e-13	22.0102	4.68587e-13	26.0102	5.32051e-13	30.0102	5.53649e-13	34.0102	6.72e-13	38.0102	6.45277e-13
0.030186	8.00035e-13	2.0202	5.17025e-13	6.5202	6.18113e-13	10.0102	4.92663e-13	14.0102	9.29929e-13	18.0102	4.52508e-13	22.0102	4.51332e-13	26.0102	4.91894e-13	30.0102	5.22629e-13	34.0102	5.82e-13	38.0102	5.20932e-13
0.030212	8.25075e-13	2.02023	5.38704e-13	6.52023	6.80787e-13	10.0102	4.58115e-13	14.0102	8.43694e-13	18.0102	5.31205e-13	22.0102	5.22042e-13	26.0102	3.51569e-13	30.0102	5.37115e-13	34.0102	6.18667e-13	38.0102	5.77279e-13
0.030238	8.21994e-13	2.02025	4.81433e-13	6.52025	6.0891e-13	10.0102	6.43856e-13	14.0103	7.66201e-13	18.0103	5.27403e-13	22.0102	5.89543e-13	26.0102	4.54475e-13	30.0102	6.09194e-13	34.0102	6.38667e-13	38.0102	5.67024e-13
0.030264	7.68448e-13	2.02028	5.70454e-13	6.52028	6.10527e-13	10.0103	5.89428e-13	14.0103	7.49762e-13	18.0103	6.13033e-13	22.0103	6.62803e-13	26.0103	4.54339e-13	30.0103	5.30686e-13	34.0103	6.42333e-13	38.0103	6.01151e-13
0.03029	7.188e-13	2.0203	5.7374e-13	6.52031	5.39111e-13	10.0103	6.31878e-13	14.0103	5.95741e-13	18.0103	5.57945e-13	22.0103	6.84668e-13	26.0103	4.87698e-13	30.0103	4.43096e-13	34.0103	5.96e-13	38.0103	6.70972e-13
0.030316	8.82192e-13	2.02033	5.49847e-13	6.52033	4.82945e-13	10.0103	4.6647e-13	14.0103	5.34546e-13	18.0103	4.37737e-13	22.0103	7.2631e-13	26.0103	4.84688e-13	30.0103	3.98831e-13	34.0103	5.82e-13	38.0103	6.54235e-13
0.030342	8.65753e-13	2.02036	7.10404e-13	6.52036	3.94769e-13	10.0103	4.62438e-13	14.0104	3.97979e-13	18.0104	3.5929e-13	22.0104	5.61958e-13	26.0103	5.20448e-13	30.0103	4.6778e-13	34.0103	6.90667e-13	38.0103	5.84469e-13
0.030368	7.81347e-13	2.02038	7.4667e-13	6.52038	4.44429e-13	10.0104	3.99206e-13	14.0104	4.51489e-13	18.0104	4.45824e-13	22.0104	5.2056e-13	26.0104	5.54197e-13	30.0104	5.08876e-13	34.0104	6.54667e-13	38.0104	4.57452e-13
0.030394	6.77347e-13	2.02041	7.8103e-13	6.52041	5.10859e-13	10.0104	4.05268e-13	14.0104	4.75191e-13	18.0104	5.17584e-13	22.0104	3.85268e-13	26.0104	5.19392e-13	30.0104	5.07437e-13	34.0104	7.10333e-13	38.0104	4.64393e-13
0.03042	5.91261e-13	2.02043	6.37577e-13	6.52044	4.64798e-13	10.0104	4.77452e-13	14.0104	6.35417e-13	18.0104	5.13188e-13	22.0104	5.72225e-13	26.0104	5.08009e-13	30.0104	5.10856e-13	34.0104	5.13667e-13	38.0104	4.09774e-13
0.030446	5.85575e-13	2.02046	7.05722e-13	6.52046	5.04628e-13	10.0104	5.19825e-13	14.0105	8.36549e-13	18.0105	3.84959e-13	22.0105	5.53723e-13	26.0105	4.7055e-13	30.0104	4.88509e-13	34.0104	6.03e-13	38.0104	4.49847e-13
0.030472	5.87491e-13	2.02049	6.83759e-13	6.52049	4.89283e-13	10.0105	5.46244e-13	14.0105	8.86116e-13	18.0105	6.30095e-13	22.0105	5.3261e-13	26.0105	5.99444e-13	30.0105	7.34034e-13	34.0105	6.07333e-13	38.0105	3.69526e-13
0.030498	7.50426e-13	2.02051	7.39169e-13	6.52051	5.54353e-13	10.0105	4.55505e-13	14.0105	7.39979e-13	18.0105	6.38237e-13	22.0105	5.84469e-13	26.0105	6.53112e-13	30.0105	6.51465e-13	34.0105	6.87333e-13	38.0105	4.30131e-13
0.030524	7.21612e-13	2.02054	6.10013e-13	6.52054	4.93012e-13	10.0105	4.7684e-13	14.0105	6.34086e-13	18.0105	7.1625e-13	22.0105	7.37285e-13	26.0105	7.18429e-13	30.0105	6.02329e-13	34.0105	6.98333e-13	38.0105	4.41352e-13
0.03055	7.44053e-13	2.02056	6.32289e-13	6.52057	4.94059e-13	10.0105	5.33591e-13	14.0106	7.12769e-13	18.0106	5.3341e-13	22.0106	7.54201e-13	26.0106	5.85208e-13	30.0106	3.93249e-13	34.0105	6.24333e-13	38.0105	4.23142e-13
0.030576	7.34889e-13	2.02059	6.02819e-13	6.52059	4.54303e-13	10.0106	5.57972e-13	14.0106	5.99729e-13	18.0106	5.81072e-13	22.0106	7.35969e-13	26.0106	5.32975e-13	30.0106	5.2358e-13	34.0106	6.47333e-13	38.0106	5.13473e-13
0.030602	7.71082e-13	2.02062	7.17164e-13	6.52062	5.06666e-13	10.0106	5.99276e-13	14.0106	6.58248e-13	18.0106	5.23488e-13	22.0106	8.01571e-13	26.0106	5.37863e-13	30.0106	6.48899e-13	34.0106	6.44667e-13	38.0106	5.18742e-13
0.030628	7.71996e-13	2.02064	7.01334e-13	6.52064	5.6746e-13	10.0106	4.86751e-13	14.0106	5.40853e-13	18.0106	4.88526e-13	22.0106	7.79562e-13	26.0106	4.67524e-13	30.0106	6.19933e-13	34.0106	7.49333e-13	38.0106	8.79134e-13
0.030654	6.50351e-13	2.02067	6.58226e-13	6.52067	6.98407e-13	10.0106	5.46822e-13	14.0107	6.26749e-13	18.0107	5.51439e-13	22.0107	6.63124e-13	26.0107	5.04292e-13	30.0107	6.25388e-13	34.0107	6.68667e-13	38.0106	7.6486e-13
0.03068	7.38157e-13	2.02069	5.54731e-13	6.5207	5.97701e-13	10.0107	4.51981e-13	14.0107	4.38498e-13	18.0107	5.13657e-13	22.0107	4.66058e-13	26.0107	5.3982e-13	30.0107	5.53352e-13	34.0107	6.05e-13	38.0107	8.51523e-13
0.030706	6.79416e-13	2.02072	5.06965e-13	6.52072	5.86313e-13	10.0107	5.33678e-13	14.0107	4.48293e-13	18.0107	4.87328e-13	22.0107	5.46106e-13	26.0107	6.05113e-13	30.0107	5.1981e-13	34.0107	5.67667e-13	38.0107	5.82753e-13
0.030732	9.75763e-13	2.02075	4.13025e-13	6.52075	5.70447e-13	10.0107	6.04587e-13	14.0107	5.11206e-13	18.0107	5.35032e-13	22.0107	5.66891e-13	26.0107	5.80867e-13	30.0107	4.71301e-13	34.0107	5.58333e-13	38.0107	6.12473e-13
0.030758	8.64256e-13	2.02077	5.38296e-13	6.52077	6.31102e-13	10.0108	6.00057e-13	14.0108	5.57989e-13	18.0108	6.25742e-13	22.0108	7.06628e-13	26.0108	6.0415e-13	30.0108	4.92562e-13	34.0108	4.89667e-13	38.0108	6.3826e-13
0.030784	9.67475e-13	2.0208	5.16008e-13	6.5208	6.30214e-13	10.0108	6.67447e-13	14.0108	5.5427e-13	18.0108	5.93867e-13	22.0108	6.65521e-13	26.0108	5.80813e-13	30.0108	5.51496e-13	34.0108	4.9e-13	38.0108	6.58234e-13
0.03081	6.79481e-13	2.02082	6.28337e-13	6.52083	6.44947e-13	10.0108	6.23545e-13	14.0108	5.33386e-13	18.0108	4.75295e-13	22.0108	6.8626e-13	26.0108	5.53109e-13	30.0108	5.20545e-13	34.0108	4.88667e-13	38.0108	7.11024e-13
0.030836	6.6229e-13	2.02085	5.75955e-13	6.52085	5.51751e-13	10.0108	7.43409e-13	14.0109	5.50277e-13	18.0108	4.18081e-13	22.0108	6.68236e-13	26.0108	5.20227e-13	30.0108	5.00298e-13	34.0108	5.58667e-13	38.0108	6.79556e-13
0.030862	5.45004e-13	2.02088	5.70638e-13	6.52088	5.5985e-13	10.0109	6.77273e-13	14.0109	5.23364e-13	18.0109	5.75115e-13	22.0109	7.73661e-13	26.0109	4.92026e-13	30.0109	5.38505e-13	34.0109	4.76667e-13	38.0109	6.94958e-13
0.030888	6.35171e-13	2.0209	5.09665e-13	6.5209	4.83435e-13	10.0109	6.00266e-13	14.0109	5.22424e-13	18.0109	6.16543e-13	22.0109	7.66803e-13	26.0109	4.82289e-13	30.0109	5.5977e-13	34.0109	4.78333e-13	38.0109	7.58334e-13
0.030914	6.97657e-13	2.02093	3.96929e-13	6.52093	5.76385e-13	10.0109	6.5079e-13	14.0109	5.70492e-13	18.0109	7.17765e-13	22.0109	6.96835e-13	26.0109	3.75701e-13	30.0109	6.10528e-13	34.0109	5.75667e-13	38.0109	6.49712e-13
0.03094	6.0361e-13	2.02095	3.98712e-13	6.52096	6.34045e-13	10.0109	6.80478e-13	14.011	6.15315e-13	18.011	6.31465e-13	22.0109	5.63404e-13	26.0109	4.10064e-13	30.0109	6.45133e-13	34.0109	6.70333e-13	38.0109	6.2176e-13
0.030966	5.06806e-13	2.02098	3.96526e-13	6.52098	6.46573e-13	10.011	6.82576e-13	14.011	5.55663e-13	18.011	5.32804e-13	22.011	6.44238e-13	26.011	4.74539e-13	30.011	6.27304e-13	34.011	6.34333e-13	38.011	5.33563e-13
0.030992	4.87383e-13	2.02101	4.77346e-13	6.52101	7.38876e-13	10.011	5.50482e-13	14.011	5.28147e-13	18.011	5.71329e-13	22.011	6.41992e-13	26.011	6.29581e-13	30.011	5.59432e-13	34.011	4.87e-13	38.011	4.94915e-13
0.031018	6.62254e-13	2.02103	6.2647e-13	6.52103	6.21814e-13	10.011	4.62779e-13	14.011	5.43358e-13	18.011	4.83174e-13	22.011	6.64134e-13	26.011	7.00161e-13	30.011	5.16482e-13	34.011	3.68333e-13	38.011	4.98878e-13
0.031044	7.38167e-13	2.02106	6.48791e-13	6.52106	6.01401e-13	10.011	3.88852e-13	14.0111	6.38184e-13	18.0111	5.04397e-13	22.0111	5.42864e-13	26.011	7.30516e-13	30.011	5.00141e-13	34.011	4.36667e-13	38.011	5.28897e-13
0.03107	8.91453e-13	2.02108	6.65247e-13	6.52109	5.19239e-13	10.0111	3.45643e-13	14.0111	5.69674e-13	18.0111	5.05954e-13	22.0111	4.81765e-13	26.0111	7.843e-13	30.0111	4.98764e-13	34.0111	4.15333e-13	38.0111	6.44018e-13
0.031096	8.53793e-13	2.02111	6.74027e-13	6.52111	5.18336e-13	10.0111	2.75514e-13	14.0111	4.75504e-13	18.0111	5.52923e-13	22.0111	4.66059e-13	26.0111	7.15017e-13	30.0111	5.25672e-13	34.0111	4.71333e-13	38.0111	6.81499e-13
0.031122	8.06753e-13	2.02114	7.2636e-13	6.52114	5.53052e-13	10.0111	4.77971e-13	14.0111	5.0234e-13	18.0111	6.81926e-13	22.0111	4.70885e-13	26.0111	6.00715e-13	30.0111	4.9883e-13	34.0111	4.62667e-13	38.0111	5.55229e-13
0.031148	7.00533e-13	2.02116	7.81339e-13	6.52116	5.55134e-13	10.0111	4.87558e-13	14.0112	5.36275e-13	18.0112	5.06675e-13	22.0112	4.80161e-13	26.0112	4.16713e-13	30.0111	5.02761e-13	34.0111	4.91333e-13	38.0111	5.39156e-13
0.031174	7.32838e-13	2.02119	7.92145e-13	6.52119	6.72797e-13	10.0112	5.84009e-13	14.0112	7.05049e-13	18.0112	5.43736e-13	22.0112	5.58541e-13	26.0112	4.07285e-13	30.0112	5.76155e-13	34.0112	4.81667e-13	38.0112	5.17045e-13
0.0312	7.02052e-13	2.02121	7.5102e-13	6.52122	6.45379e-13	10.0112	4.83218e-13	14.0112	6.09815e-13	18.0112	4.20818e-13	22.0112	6.01117e-13	26.0112	5.33141e-13	30.0112	5.78878e-13	34.0112	4.31667e-13	38.0112	5.59217e-13
0.031226	6.66707e-13	2.02124	6.81685e-13	6.52124	6.91879e-13	10.0112	6.13318e-13	14.0112	5.90063e-13	18.0112	4.79269e-13	22.0112	5.92224e-13	26.0112	4.97161e-13	30.0112	6.30944e-13	34.0112	4.1e-13	38.0112	5.50839e-13
0.031252	6.7287e-13	2.02127	6.29054e-13	6.52127	6.46731e-13	10.0112	5.60106e-13	14.0113	5.63242e-13	18.0113	4.8081e-13	22.0113	5.25712e-13	26.0113	4.64308e-13	30.0113	4.59281e-13	34.0113	5.11333e-13	38.0112	5.27867e-13
0.031278	7.19883e-13	2.02129	6.01122e-13	6.52129	6.17244e-13	10.0113	4.57751e-13	14.0113	7.28475e-13	18.0113	5.12994e-13	22.0113	5.6388e-13	26.0113	4.52122e-13	30.0113	4.84818e-13	34.0113	5.48e-13	38.0113	5.55128e-13
0.031304	8.53323e-13	2.02132	6.23458e-13	6.52132	6.47067e-13	10.0113	3.81397e-13	14.0113	7.17662e-13	18.0113	5.36014e-13	22.0113	6.08175e-13	26.0113	6.66862e-13	30.0113	4.43997e-13	34.0113	5.57e-13	38.0113	5.45798e-13
0.03133	9.192e-13	2.02134	5.9447e-13	6.52135	6.34958e-13	10.0113	4.27522e-13	14.0113	7.34362e-13	18.0113	4.75582e-13	22.0113	7.23526e-13	26.0113	7.64865e-13	30.0113	5.62659e-13	34.0113	5.26667e-13	38.0113	5.66268e-13
0.031356	9.64603e-13	2.02137	6.34554e-13	6.52137	7.39078e-13	10.0114	5.40253e-13	14.0114	5.66755e-13	18.0114	5.24279e-13	22.0114	7.19992e-13	26.0114	6.46808e-13	30.0114	5.18223e-13	34.0114	5.54667e-13	38.0114	6.99094e-13
0.031382	1.02541e-12	2.0214	5.63406e-13	6.5214	6.42641e-13	10.0114	7.28643e-13	14.0114	6.1801e-13	18.0114	4.69908e-13	22.0114	6.38949e-13	26.0114	5.1306e-13	30.0114	4.92303e-13	34.0114	6.09667e-13	38.0114	7.28608e-13
0.031408	8.73508e-13	2.02142	5.52486e-13	6.52142	5.47424e-13	10.0114	6.81543e-13	14.0114	5.53461e-13	18.0114	4.31408e-13	22.0114	4.5363e-13	26.0114	4.13904e-13	30.0114	4.16698e-13	34.0114	6.28333e-13	38.0114	7.39039e-13
0.031434	8.10273e-13	2.02145	5.13904e-13	6.52145	4.61804e-13	10.0114	6.09644e-13	14.0115	4.43722e-13	18.0114	4.12514e-13	22.0114	5.09393e-13	26.0114	5.56911e-13	30.0114	4.69888e-13	34.0114	5.99333e-13	38.0114	6.22086e-13
0.03146	7.41172e-13	2.02147	5.7248e-13	6.52148	3.87572e-13	10.0115	3.66119e-13	14.0115	4.52317e-13	18.0115	4.62114e-13	22.0115	5.11744e-13	26.0115	5.55485e-13	30.0115	5.18144e-13	34.0115	6.57e-13	38.0115	6.25744e-13
0.031486	6.88113e-13	2.0215	4.9327e-13	6.5215	4.68563e-13	10.0115	4.26798e-13	14.0115	4.03736e-13	18.0115	7.36127e-13	22.0115	5.38178e-13	26.0115	5.65888e-13	30.0115	4.59651e-13	34.0115	6.13333e-13	38.0115	5.79097e-13
0.031512	9.26379e-13	2.02153	4.55027e-13	6.52153	5.13896e-13	10.0115	3.97417e-13	14.0115	4.65566e-13	18.0115	6.98816e-13	22.0115	3.70789e-13	26.0115	5.07734e-13	30.0115	4.96146e-13	34.0115	6.05667e-13	38.0115	6.02434e-13
0.031538	9.38344e-13	2.02155	3.80413e-13	6.52155	5.4359e-13	10.0115	5.63143e-13	14.0116	4.87554e-13	18.0116	6.7849e-13	22.0115	4.94005e-13	26.0115	5.08269e-13	30.0115	4.51029e-13	34.0115	5.42667e-13	38.0115	5.38543e-13
0.031564	1.33671e-12	2.02158	4.43221e-13	6.52158	5.89685e-13	10.0116	5.88961e-13	14.0116	5.37239e-13	18.0116	5.92291e-13	22.0116	6.9582e-13	26.0116	5.06842e-13	30.0116	4.86873e-13	34.0116	4.96e-13	38.0116	5.85965e-13
0.03159	1.03059e-12	2.0216	5.00384e-13	6.52161	4.91397e-13	10.0116	9.54321e-13	14.0116	6.65533e-13	18.0116	5.13513e-13	22.0116	7.82366e-13	26.0116	4.52331e-13	30.0116	5.07257e-13	34.0116	4.65333e-13	38.0116	5.17977e-13
0.031616	1.00762e-12	2.02163	6.26976e-13	6.52163	5.45294e-13	10.0116	8.2658e-13	14.0116	7.16555e-13	18.0116	6.10197e-13	22.0116	7.15381e-13	26.0116	4.1205e-13	30.0116	5.11539e-13	34.0116	3.98e-13	38.0116	7.07483e-13
0.031642	7.34522e-13	2.02166	6.51263e-13	6.52166	5.63598e-13	10.0116	8.52689e-13	14.0117	7.69603e-13	18.0117	5.02563e-13	22.0117	6.25322e-13	26.0116	4.2713e-13	30.0116	5.09011e-13	34.0116	4.81667e-13	38.0116	6.80496e-13
0.031668	7.41648e-13	2.02168	7.45248e-13	6.52168	7.48716e-13	10.0117	6.30242e-13	14.0117	6.9512e-13	18.0117	6.53295e-13	22.0117	5.68715e-13	26.0117	5.72269e-13	30.0117	4.43555e-13	34.0117	5.25e-13	38.0117	6.87386e-13
0.031694	5.60941e-13	2.02171	7.46987e-13	6.52171	7.01845e-13	10.0117	7.00627e-13	14.0117	6.68997e-13	18.0117	5.19931e-13	22.0117	6.09685e-13	26.0117	6.05553e-13	30.0117	4.25951e-13	34.0117	6.03667e-13	38.0117	5.15924e-13
0.03172	5.15068e-13	2.02173	7.18742e-13	6.52174	7.18679e-13	10.0117	6.46008e-13	14.0117	5.95203e-13	18.0117	5.41473e-13	22.0117	4.92846e-13	26.0117	6.36723e-13	30.0117	5.52109e-13	34.0117	5.64333e-13	38.0117	5.23712e-13
0.031746	5.70519e-13	2.02176	7.59298e-13	6.52176	6.52573e-13	10.0117	5.9101e-13	14.0118	5.50515e-13	18.0118	4.90384e-13	22.0118	5.30165e-13	26.0118	5.05769e-13	30.0117	6.95381e-13	34.0117	6.73e-13	38.0117	7.52862e-13
0.031772	6.49874e-13	2.02179	6.55349e-13	6.52179	6.81967e-13	10.0118	4.97713e-13	14.0118	4.63481e-13	18.0118	5.34603e-13	22.0118	4.71425e-13	26.0118	4.89733e-13	30.0118	6.84064e-13	34.0118	6.62e-13	38.0118	7.78933e-13
0.031798	8.09314e-13	2.02181	6.34177e-13	6.52181	6.72338e-13	10.0118	5.75744e-13	14.0118	5.19663e-13	18.0118	4.99899e-13	22.0118	5.72526e-13	26.0118	4.98813e-13	30.0118	5.32893e-13	34.0118	6.12333e-13	38.0118	7.76763e-13
0.031824	7.50685e-13	2.02184	5.03161e-13	6.52184	5.45022e-13	10.0118	6.15316e-13	14.0118	5.3614e-13	18.0118	5.01258e-13	22.0118	5.22451e-13	26.0118	5.68567e-13	30.0118	4.26091e-13	34.0118	4.53667e-13	38.0118	4.98143e-13
0.03185	8.04535e-13	2.02186	6.33157e-13	6.52187	6.41199e-13	10.0118	6.23916e-13	14.0119	6.18218e-13	18.0119	5.28085e-13	22.0119	5.02872e-13	26.0119	6.52594e-13	30.0119	3.93917e-13	34.0118	5.58e-13	38.0118	4.30865e-13
0.031876	5.83912e-13	2.02189	6.21538e-13	6.52189	5.87016e-13	10.0119	6.32536e-13	14.0119	5.1043e-13	18.0119	5.29578e-13	22.0119	4.45194e-13	26.0119	5.97584e-13	30.0119	4.0775e-13	34.0119	6.58e-13	38.0119	4.22026e-13
0.031902	7.41785e-13	2.02192	5.25275e-13	6.52192	5.66019e-13	10.0119	8.16772e-13	14.0119	6.49443e-13	18.0119	6.01192e-13	22.0119	5.50014e-13	26.0119	5.75029e-13	30.0119	5.96919e-13	34.0119	7.03e-13	38.0119	5.80226e-13
0.031928	7.30332e-13	2.02194	4.47544e-13	6.52194	4.23786e-13	10.0119	9.3546e-13	14.0119	5.70121e-13	18.0119	6.59655e-13	22.0119	5.38128e-13	26.0119	4.518e-13	30.0119	7.03164e-13	34.0119	6.60667e-13	38.0119	6.18544e-13
0.031954	7.96363e-13	2.02197	5.1471e-13	6.52197	4.65412e-13	10.0119	8.73701e-13	14.012	7.61094e-13	18.012	6.72615e-13	22.012	5.98011e-13	26.012	4.18974e-13	30.012	7.00629e-13	34.012	5.40667e-13	38.0119	6.30684e-13
0.03198	6.9191e-13	2.02199	6.11962e-13	6.522	5.45164e-13	10.012	6.55451e-13	14.012	6.12759e-13	18.012	5.61432e-13	22.012	5.45628e-13	26.012	4.13505e-13	30.012	4.91447e-13	34.012	4.76333e-13	38.012	5.51237e-13
0.032006	6.20846e-13	2.02202	6.63588e-13	6.52202	5.71846e-13	10.012	6.52797e-13	14.012	6.26375e-13	18.012	6.28826e-13	22.012	5.87265e-13	26.012	4.92078e-13	30.012	4.79391e-13	34.012	3.16667e-13	38.012	5.14059e-13
0.032032	6.722e-13	2.02205	6.29855e-13	6.52205	5.90733e-13	10.012	7.87677e-13	14.012	5.21961e-13	18.012	5.81752e-13	22.012	5.3601e-13	26.012	6.28274e-13	30.012	5.07519e-13	34.012	4.11667e-13	38.012	5.39484e-13
0.032058	6.90838e-13	2.02207	7.09251e-13	6.52207	6.03427e-13	10.0121	8.34531e-13	14.0121	5.76161e-13	18.0121	8.21001e-13	22.0121	4.77548e-13	26.0121	5.57646e-13	30.0121	5.57173e-13	34.0121	6.26333e-13	38.0121	5.2552e-13
0.032084	8.51219e-13	2.0221	6.6612e-13	6.5221	7.472e-13	10.0121	7.92641e-13	14.0121	6.71953e-13	18.0121	6.58057e-13	22.0121	4.88184e-13	26.0121	5.93548e-13	30.0121	5.55955e-13	34.0121	6.36e-13	38.0121	6.23204e-13
0.03211	8.2356e-13	2.02212	5.99926e-13	6.52213	6.8412e-13	10.0121	6.12771e-13	14.0121	6.88464e-13	18.0121	7.30025e-13	22.0121	4.30893e-13	26.0121	5.11804e-13	30.0121	6.02084e-13	34.0121	5.82333e-13	38.0121	5.84745e-13
0.032136	8.8648e-13	2.02215	4.95265e-13	6.52215	6.0581e-13	10.0121	7.06413e-13	14.0122	6.39864e-13	18.0121	6.08872e-13	22.0121	5.12201e-13	26.0121	5.99522e-13	30.0121	5.57471e-13	34.0121	4.55667e-13	38.0121	6.13567e-13
0.032162	8.53569e-13	2.02218	4.71025e-13	6.52218	6.39243e-13	10.0122	5.95057e-13	14.0122	7.07142e-13	18.0122	6.60359e-13	22.0122	7.26213e-13	26.0122	5.7132e-13	30.0122	6.33992e-13	34.0122	5.89667e-13	38.0122	6.40434e-13
0.032188	8.51732e-13	2.0222	6.73152e-13	6.5222	6.62828e-13	10.0122	6.3049e-13	14.0122	6.13503e-13	18.0122	6.88095e-13	22.0122	7.99026e-13	26.0122	6.48741e-13	30.0122	7.34329e-13	34.0122	6.41333e-13	38.0122	5.60765e-13
0.032214	7.75263e-13	2.02223	7.22101e-13	6.52223	7.25373e-13	10.0122	5.43463e-13	14.0122	6.22763e-13	18.0122	7.19429e-13	22.0122	7.44144e-13	26.0122	6.47243e-13	30.0122	6.7759e-13	34.0122	6.1e-13	38.0122	5.32868e-13
0.03224	7.23957e-13	2.02225	7.38698e-13	6.52226	5.36235e-13	10.0122	5.91136e-13	14.0123	4.04827e-13	18.0123	6.70292e-13	22.0122	5.74879e-13	26.0122	5.69523e-13	30.0122	5.13959e-13	34.0122	5.95e-13	38.0122	4.19256e-13
0.032266	8.08716e-13	2.02228	6.05262e-13	6.52228	4.32971e-13	10.0123	8.10208e-13	14.0123	5.0127e-13	18.0123	6.22591e-13	22.0123	5.35096e-13	26.0123	4.44041e-13	30.0123	4.09451e-13	34.0123	6.38333e-13	38.0123	4.94279e-13
0.032292	8.94646e-13	2.02231	5.93848e-13	6.52231	4.62814e-13	10.0123	7.49429e-13	14.0123	5.68781e-13	18.0123	4.93373e-13	22.0123	7.16223e-13	26.0123	5.14763e-13	30.0123	5.26245e-13	34.0123	6.94333e-13	38.0123	6.25411e-13
0.032318	8.75767e-13	2.02233	5.23381e-13	6.52233	5.16975e-13	10.0123	8.58991e-13	14.0123	5.70179e-13	18.0123	5.1805e-13	22.0123	5.64433e-13	26.0123	6.23404e-13	30.0123	6.10329e-13	34.0123	6.63333e-13	38.0123	7.55336e-13
0.032344	7.819e-13	2.02236	5.14501e-13	6.52236	5.37178e-13	10.0123	5.5427e-13	14.0124	4.6879e-13	18.0124	5.15496e-13	22.0124	5.87707e-13	26.0123	7.26353e-13	30.0123	5.92431e-13	34.0123	6.45333e-13	38.0123	7.31691e-13
0.03237	6.19895e-13	2.02238	4.80928e-13	6.52239	5.2936e-13	10.0124	5.95315e-13	14.0124	5.11449e-13	18.0124	6.00169e-13	22.0124	3.84895e-13	26.0124	6.06122e-13	30.0124	5.68335e-13	34.0124	6.37333e-13	38.0124	6.62505e-13
0.032396	5.84622e-13	2.02241	5.63362e-13	6.52241	7.19944e-13	10.0124	6.46133e-13	14.0124	5.93817e-13	18.0124	5.87421e-13	22.0124	5.21748e-13	26.0124	5.09198e-13	30.0124	4.85972e-13	34.0124	6.27667e-13	38.0124	5.4258e-13
0.032422	7.2473e-13	2.02244	6.13746e-13	6.52244	7.71302e-13	10.0124	8.64148e-13	14.0124	6.51161e-13	18.0124	5.65464e-13	22.0124	5.25154e-13	26.0124	4.8561e-13	30.0124	4.39885e-13	34.0124	5.45e-13	38.0124	5.50871e-13
0.032448	9.35053e-13	2.02246	6.40764e-13	6.52246	7.47105e-13	10.0124	8.15072e-13	14.0125	4.91952e-13	18.0125	6.11674e-13	22.0125	6.09371e-13	26.0125	5.39087e-13	30.0124	3.92097e-13	34.0124	6.18667e-13	38.0124	5.11889e-13
0.032474	9.02521e-13	2.02249	5.34982e-13	6.52249	5.42201e-13	10.0125	6.70662e-13	14.0125	5.15705e-13	18.0125	7.59726e-13	22.0125	6.02479e-13	26.0125	5.66273e-13	30.0125	5.02379e-13	34.0125	5.86333e-13	38.0125	5.01153e-13
0.0325	7.18199e-13	2.02251	4.37822e-13	6.52252	4.90511e-13	10.0125	4.88557e-13	14.0125	4.53485e-13	18.0125	8.27077e-13	22.0125	6.77794e-13	26.0125	6.18995e-13	30.0125	4.83051e-13	34.0125	5.85333e-13	38.0125	5.72544e-13
0.032526	5.42774e-13	2.02254	3.49375e-13	6.52254	4.58135e-13	10.0125	5.25077e-13	14.0125	6.6196e-13	18.0125	7.24852e-13	22.0125	6.92437e-13	26.0125	6.20487e-13	30.0125	4.68038e-13	34.0125	4.71667e-13	38.0125	5.39444e-13
0.032552	5.69205e-13	2.02257	4.8856e-13	6.52257	4.82316e-13	10.0125	5.2984e-13	14.0126	6.6837e-13	18.0126	5.7439e-13	22.0126	6.24936e-13	26.0126	7.58263e-13	30.0126	3.95204e-13	34.0126	3.99333e-13	38.0125	5.93295e-13
0.032578	5.98931e-13	2.02259	6.41551e-13	6.52259	4.78629e-13	10.0126	5.20685e-13	14.0126	8.11939e-13	18.0126	5.94527e-13	22.0126	7.06724e-13	26.0126	7.82208e-13	30.0126	4.36346e-13	34.0126	4.54667e-13	38.0126	6.10353e-13
0.032604	7.65891e-13	2.02262	8.33706e-13	6.52262	4.90118e-13	10.0126	5.38169e-13	14.0126	6.74749e-13	18.0126	5.63613e-13	22.0126	7.38485e-13	26.0126	8.31123e-13	30.0126	5.06354e-13	34.0126	4.61667e-13	38.0126	7.05514e-13
0.03263	8.557e-13	2.02264	8.70661e-13	6.52265	4.75427e-13	10.0126	5.4407e-13	14.0126	8.06997e-13	18.0126	6.14152e-13	22.0126	7.85191e-13	26.0126	6.46834e-13	30.0126	5.95659e-13	34.0126	5.08333e-13	38.0126	7.45942e-13
0.032656	8.54097e-13	2.02267	8.20418e-13	6.52267	5.22576e-13	10.0127	6.54413e-13	14.0127	7.02124e-13	18.0127	5.54038e-13	22.0127	5.24606e-13	26.0127	5.70672e-13	30.0127	6.66945e-13	34.0127	6.27333e-13	38.0127	6.34303e-13
0.032682	7.87378e-13	2.0227	6.21157e-13	6.5227	5.0506e-13	10.0127	6.80787e-13	14.0127	6.99037e-13	18.0127	6.28549e-13	22.0127	5.00662e-13	26.0127	4.75516e-13	30.0127	6.94462e-13	34.0127	6.22e-13	38.0127	5.89297e-13
0.032708	7.1531e-13	2.02272	5.51838e-13	6.52272	6.70958e-13	10.0127	6.44595e-13	14.0127	5.5978e-13	18.0127	6.35723e-13	22.0127	5.35323e-13	26.0127	5.20713e-13	30.0127	6.68955e-13	34.0127	6.71e-13	38.0127	5.04699e-13
0.032734	5.71715e-13	2.02275	5.44581e-13	6.52275	6.62635e-13	10.0127	5.47671e-13	14.0128	5.15652e-13	18.0127	6.34228e-13	22.0127	6.33983e-13	26.0127	5.86164e-13	30.0127	5.43786e-13	34.0127	5.17667e-13	38.0127	5.64073e-13
0.03276	6.15336e-13	2.02277	7.04688e-13	6.52278	6.66852e-13	10.0128	4.82247e-13	14.0128	4.39535e-13	18.0128	6.10741e-13	22.0128	5.34263e-13	26.0128	6.57146e-13	30.0128	4.8934e-13	34.0128	5.34333e-13	38.0128	4.75709e-13
0.032786	5.47594e-13	2.0228	7.54932e-13	6.5228	4.54951e-13	10.0128	5.23002e-13	14.0128	4.07562e-13	18.0128	6.01381e-13	22.0128	5.28862e-13	26.0128	6.2845e-13	30.0128	4.97875e-13	34.0128	4.77667e-13	38.0128	4.9163e-13
0.032812	6.23603e-13	2.02283	7.30075e-13	6.52283	4.86348e-13	10.0128	6.26624e-13	14.0128	5.03927e-13	18.0128	6.76203e-13	22.0128	4.91777e-13	26.0128	5.99704e-13	30.0128	5.09791e-13	34.0128	4.08333e-13	38.0128	5.36561e-13
0.032838	8.05599e-13	2.02285	6.5352e-13	6.52285	5.04999e-13	10.0128	5.7091e-13	14.0129	6.28635e-13	18.0129	6.65508e-13	22.0128	5.1293e-13	26.0128	5.57239e-13	30.0128	4.43351e-13	34.0128	3.24e-13	38.0128	7.01741e-13
0.032864	8.10573e-13	2.02288	5.21536e-13	6.52288	6.38689e-13	10.0129	5.39054e-13	14.0129	6.47578e-13	18.0129	5.72506e-13	22.0129	4.10316e-13	26.0129	5.77602e-13	30.0129	5.32628e-13	34.0129	4.47e-13	38.0129	6.90574e-13
0.03289	8.16927e-13	2.0229	4.53559e-13	6.52291	6.49837e-13	10.0129	5.59447e-13	14.0129	8.01677e-13	18.0129	5.29041e-13	22.0129	4.43125e-13	26.0129	5.26801e-13	30.0129	5.5991e-13	34.0129	5.16333e-13	38.0129	5.77281e-13
0.032916	5.71681e-13	2.02293	4.9994e-13	6.52293	7.1363e-13	10.0129	6.64785e-13	14.0129	8.73359e-13	18.0129	6.19114e-13	22.0129	4.79007e-13	26.0129	6.43826e-13	30.0129	7.10985e-13	34.0129	6.30333e-13	38.0129	3.91268e-13
0.032942	1.02442e-12	2.02296	4.98168e-13	6.52296	6.59333e-13	10.0129	6.68646e-13	14.013	9.44533e-13	18.013	8.36338e-13	22.013	5.01876e-13	26.0129	7.02029e-13	30.0129	5.51913e-13	34.0129	5.17e-13	38.0129	5.05094e-13
0.032968	1.13244e-12	2.02298	5.57001e-13	6.52298	6.86416e-13	10.013	6.18339e-13	14.013	7.52965e-13	18.013	8.17705e-13	22.013	5.18845e-13	26.013	7.88523e-13	30.013	5.40521e-13	34.013	5.16667e-13	38.013	5.40623e-13
0.032994	1.08453e-12	2.02301	5.47317e-13	6.52301	6.2216e-13	10.013	6.749e-13	14.013	7.64332e-13	18.013	8.00455e-13	22.013	4.25764e-13	26.013	7.18371e-13	30.013	4.14671e-13	34.013	4.42667e-13	38.013	6.59987e-13
0.03302	7.74971e-13	2.02303	5.31008e-13	6.52304	6.33363e-13	10.013	8.93391e-13	14.013	6.30065e-13	18.013	8.00627e-13	22.013	5.13731e-13	26.013	7.00153e-13	30.013	5.10828e-13	34.013	5.35333e-13	38.013	5.95292e-13
0.033046	6.92275e-13	2.02306	5.97697e-13	6.52306	5.13827e-13	10.013	1.00116e-12	14.0131	5.86748e-13	18.0131	7.39172e-13	22.0131	5.39438e-13	26.0131	6.05884e-13	30.013	5.27075e-13	34.013	5.76e-13	38.013	6.20053e-13
0.033072	8.27073e-13	2.02309	5.08771e-13	6.52309	5.52381e-13	10.0131	8.01574e-13	14.0131	5.03273e-13	18.0131	6.55854e-13	22.0131	6.73761e-13	26.0131	6.60872e-13	30.0131	6.2942e-13	34.0131	6.07e-13	38.0131	5.69234e-13
0.033098	7.05381e-13	2.02311	5.26977e-13	6.52311	5.21295e-13	10.0131	6.89481e-13	14.0131	5.31664e-13	18.0131	6.10586e-13	22.0131	7.02952e-13	26.0131	5.75875e-13	30.0131	6.8683e-13	34.0131	5.52667e-13	38.0131	5.57717e-13
0.033124	8.67491e-13	2.02314	4.74417e-13	6.52314	5.50632e-13	10.0131	4.72508e-13	14.0131	5.63559e-13	18.0131	5.92248e-13	22.0131	6.08301e-13	26.0131	7.18255e-13	30.0131	6.43683e-13	34.0131	4.51667e-13	38.0131	6.09437e-13
0.03315	7.97844e-13	2.02316	6.04927e-13	6.52317	5.22733e-13	10.0131	6.13229e-13	14.0132	4.90463e-13	18.0132	5.35193e-13	22.0132	6.5555e-13	26.0132	6.1715e-13	30.0132	6.22158e-13	34.0131	4.06667e-13	38.0131	6.30194e-13
0.033176	8.58119e-13	2.02319	6.41404e-13	6.52319	5.0454e-13	10.0132	5.93432e-13	14.0132	4.61073e-13	18.0132	3.39685e-13	22.0132	6.75109e-13	26.0132	6.21544e-13	30.0132	4.57627e-13	34.0132	4.55e-13	38.0132	5.53113e-13
0.033202	7.62494e-13	2.02322	7.27767e-13	6.52322	4.37791e-13	10.0132	6.5975e-13	14.0132	4.18811e-13	18.0132	4.16707e-13	22.0132	7.13127e-13	26.0132	4.62255e-13	30.0132	4.99962e-13	34.0132	5.35333e-13	38.0132	5.49876e-13
0.033228	7.37368e-13	2.02324	6.82218e-13	6.52324	5.63357e-13	10.0132	6.00009e-13	14.0132	5.18458e-13	18.0132	4.31182e-13	22.0132	5.41638e-13	26.0132	4.58341e-13	30.0132	4.372e-13	34.0132	6.61667e-13	38.0132	5.11867e-13
0.033254	7.57303e-13	2.02327	6.92091e-13	6.52327	6.36424e-13	10.0132	5.83714e-13	14.0133	6.17925e-13	18.0133	5.4583e-13	22.0133	4.56612e-13	26.0133	4.66956e-13	30.0133	4.01496e-13	34.0133	6.66667e-13	38.0132	5.53867e-13
0.03328	8.20452e-13	2.02329	6.60663e-13	6.5233	7.6774e-13	10.0133	7.27619e-13	14.0133	7.36204e-13	18.0133	6.2261e-13	22.0133	4.88216e-13	26.0133	5.20703e-13	30.0133	4.36405e-13	34.0133	6.86667e-13	38.0133	4.85058e-13
0.033306	7.9947e-13	2.02332	6.79039e-13	6.52332	6.93363e-13	10.0133	7.90882e-13	14.0133	7.20994e-13	18.0133	6.22155e-13	22.0133	6.09117e-13	26.0133	5.3887e-13	30.0133	3.9515e-13	34.0133	5.41e-13	38.0133	5.66452e-13
0.033332	7.39546e-13	2.02335	8.10175e-13	6.52335	5.67284e-13	10.0133	8.02292e-13	14.0133	7.0145e-13	18.0133	5.67791e-13	22.0133	7.8622e-13	26.0133	5.82784e-13	30.0133	5.19565e-13	34.0133	5.11e-13	38.0133	5.41115e-13
0.033358	5.46887e-13	2.02337	8.67771e-13	6.52337	4.77803e-13	10.0134	6.94043e-13	14.0134	7.24056e-13	18.0134	5.16116e-13	22.0134	8.2946e-13	26.0134	4.80612e-13	30.0134	4.53344e-13	34.0134	4.83667e-13	38.0134	5.13325e-13
0.033384	4.92321e-13	2.0234	8.85699e-13	6.5234	4.31843e-13	10.0134	7.27351e-13	14.0134	7.40406e-13	18.0134	6.90997e-13	22.0134	7.28594e-13	26.0134	4.25988e-13	30.0134	4.63635e-13	34.0134	5.26333e-13	38.0134	4.95209e-13
0.03341	5.04328e-13	2.02342	8.5857e-13	6.52343	4.44611e-13	10.0134	7.7774e-13	14.0134	7.17981e-13	18.0134	7.20108e-13	22.0134	5.68528e-13	26.0134	4.19001e-13	30.0134	4.12805e-13	34.0134	5.16667e-13	38.0134	5.41083e-13
0.033436	5.64036e-13	2.02345	7.80708e-13	6.52345	5.51002e-13	10.0134	6.74931e-13	14.0135	6.16777e-13	18.0134	7.72783e-13	22.0134	4.97714e-13	26.0134	4.8921e-13	30.0134	4.78501e-13	34.0134	5.27667e-13	38.0134	6.35339e-13
0.033462	8.65284e-13	2.02348	7.52973e-13	6.52348	5.80544e-13	10.0135	6.56729e-13	14.0135	4.85591e-13	18.0135	8.11945e-13	22.0135	5.32336e-13	26.0135	5.06902e-13	30.0135	4.57246e-13	34.0135	5.07667e-13	38.0135	5.77569e-13
0.033488	9.66243e-13	2.0235	5.75341e-13	6.5235	6.96975e-13	10.0135	5.91523e-13	14.0135	3.86503e-13	18.0135	7.21993e-13	22.0135	4.64996e-13	26.0135	5.90689e-13	30.0135	5.50279e-13	34.0135	5.82333e-13	38.0135	5.26239e-13
0.033514	8.86021e-13	2.02353	4.71439e-13	6.52353	6.99137e-13	10.0135	6.85749e-13	14.0135	4.44711e-13	18.0135	7.09667e-13	22.0135	5.29769e-13	26.0135	5.57779e-13	30.0135	5.57969e-13	34.0135	6.07e-13	38.0135	4.74453e-13
0.03354	5.78891e-13	2.02355	4.35337e-13	6.52356	7.61539e-13	10.0135	5.97067e-13	14.0136	4.6467e-13	18.0136	4.8886e-13	22.0135	5.73654e-13	26.0135	5.54604e-13	30.0135	6.39553e-13	34.0135	7.75333e-13	38.0135	6.07871e-13
0.033566	4.82588e-13	2.02358	5.23015e-13	6.52358	7.99322e-13	10.0136	6.96871e-13	14.0136	4.64502e-13	18.0136	7.35821e-13	22.0136	5.77773e-13	26.0136	4.51876e-13	30.0136	5.99247e-13	34.0136	6.37e-13	38.0136	6.21167e-13
0.033592	5.53758e-13	2.02361	4.96971e-13	6.52361	7.99937e-13	10.0136	6.65187e-13	14.0136	4.33033e-13	18.0136	6.70383e-13	22.0136	6.42118e-13	26.0136	4.67372e-13	30.0136	5.25931e-13	34.0136	6.74333e-13	38.0136	5.97528e-13
0.033618	6.57773e-13	2.02363	4.36267e-13	6.52363	7.10077e-13	10.0136	7.36e-13	14.0136	4.64668e-13	18.0136	6.52638e-13	22.0136	6.23168e-13	26.0136	5.58951e-13	30.0136	6.13721e-13	34.0136	5.44333e-13	38.0136	4.9878e-13
0.033644	6.72706e-13	2.02366	4.08306e-13	6.52366	5.66119e-13	10.0136	6.29591e-13	14.0137	5.70555e-13	18.0137	5.08939e-13	22.0137	5.98221e-13	26.0136	5.83068e-13	30.0136	5.50368e-13	34.0136	6.15667e-13	38.0136	5.44911e-13
0.03367	6.74541e-13	2.02368	5.49342e-13	6.52369	4.57774e-13	10.0137	5.78313e-13	14.0137	6.04057e-13	18.0137	3.95564e-13	22.0137	5.55646e-13	26.0137	6.54619e-13	30.0137	5.34405e-13	34.0137	5.96333e-13	38.0137	5.5774e-13
0.033696	6.11444e-13	2.02371	5.37784e-13	6.52371	4.51032e-13	10.0137	5.27888e-13	14.0137	5.9205e-13	18.0137	5.23824e-13	22.0137	5.05658e-13	26.0137	6.34647e-13	30.0137	5.09318e-13	34.0137	6.38333e-13	38.0137	5.97128e-13
0.033722	7.28995e-13	2.02374	5.31154e-13	6.52374	5.39164e-13	10.0137	4.4211e-13	14.0137	5.8336e-13	18.0137	4.94955e-13	22.0137	6.62856e-13	26.0137	6.55954e-13	30.0137	6.41872e-13	34.0137	7.28e-13	38.0137	5.29452e-13
0.033748	8.60674e-13	2.02376	4.4632e-13	6.52376	6.13855e-13	10.0137	5.11389e-13	14.0138	5.51029e-13	18.0138	5.89015e-13	22.0138	5.77164e-13	26.0138	5.09853e-13	30.0137	7.39735e-13	34.0137	7.45e-13	38.0137	5.63276e-13
0.033774	9.06116e-13	2.02379	4.20522e-13	6.52379	6.39063e-13	10.0138	5.28825e-13	14.0138	5.91979e-13	18.0138	5.26253e-13	22.0138	7.17816e-13	26.0138	4.5912e-13	30.0138	7.42241e-13	34.0138	7.03333e-13	38.0138	5.62711e-13
0.0338	8.32441e-13	2.02381	4.92245e-13	6.52382	6.02736e-13	10.0138	6.00231e-13	14.0138	5.58807e-13	18.0138	6.30039e-13	22.0138	6.83109e-13	26.0138	4.20656e-13	30.0138	7.07114e-13	34.0138	5.92333e-13	38.0138	5.50065e-13
0.033826	7.70873e-13	2.02384	5.26515e-13	6.52384	6.01165e-13	10.0138	6.58001e-13	14.0138	5.25283e-13	18.0138	6.10525e-13	22.0138	7.78626e-13	26.0138	5.0494e-13	30.0138	7.43102e-13	34.0138	5.15e-13	38.0138	5.32949e-13
0.033852	7.89437e-13	2.02387	5.8597e-13	6.52387	5.65642e-13	10.0138	6.11801e-13	14.0139	4.31908e-13	18.0139	5.54368e-13	22.0139	6.30808e-13	26.0139	5.00916e-13	30.0139	6.05054e-13	34.0139	6.10667e-13	38.0138	4.9329e-13
0.033878	7.06175e-13	2.02389	4.66745e-13	6.52389	6.14904e-13	10.0139	5.36276e-13	14.0139	4.25872e-13	18.0139	4.75786e-13	22.0139	4.82144e-13	26.0139	5.88378e-13	30.0139	4.81595e-13	34.0139	5.93667e-13	38.0139	5.72808e-13
0.033904	5.72895e-13	2.02392	4.64699e-13	6.52392	5.7179e-13	10.0139	5.24153e-13	14.0139	4.37085e-13	18.0139	5.55884e-13	22.0139	4.11849e-13	26.0139	5.70074e-13	30.0139	3.69669e-13	34.0139	6.36e-13	38.0139	5.46661e-13
0.03393	6.00544e-13	2.02394	5.45266e-13	6.52395	6.35486e-13	10.0139	6.06193e-13	14.0139	5.60653e-13	18.0139	7.86646e-13	22.0139	4.77221e-13	26.0139	6.39889e-13	30.0139	3.62373e-13	34.0139	5.19667e-13	38.0139	5.33898e-13
0.033956	7.07434e-13	2.02397	5.99916e-13	6.52397	5.11606e-13	10.014	6.18239e-13	14.014	5.86056e-13	18.014	8.35797e-13	22.014	5.07456e-13	26.014	6.82152e-13	30.014	3.74081e-13	34.014	5.12667e-13	38.014	5.68969e-13
0.033982	8.08943e-13	2.024	8.35722e-13	6.524	4.5558e-13	10.014	5.06148e-13	14.014	6.52843e-13	18.014	8.18989e-13	22.014	5.08374e-13	26.014	7.24745e-13	30.014	3.33356e-13	34.014	4.14667e-13	38.014	6.69568e-13
0.034008	6.53844e-13	2.02402	7.02331e-13	6.52402	3.86838e-13	10.014	4.81947e-13	14.014	7.12722e-13	18.014	6.01749e-13	22.014	4.53693e-13	26.014	6.36616e-13	30.014	4.24318e-13	34.014	4.74e-13	38.014	6.72042e-13
0.034034	5.85485e-13	2.02405	7.03058e-13	6.52405	4.30264e-13	10.014	4.9353e-13	14.0141	8.36532e-13	18.014	5.60874e-13	22.014	4.6641e-13	26.014	6.3258e-13	30.014	4.36747e-13	34.014	4.51333e-13	38.014	5.57469e-13
0.03406	5.63735e-13	2.02407	5.13146e-13	6.52408	4.84495e-13	10.0141	4.95823e-13	14.0141	8.03323e-13	18.0141	4.95804e-13	22.0141	3.94004e-13	26.0141	7.66053e-13	30.0141	5.05136e-13	34.0141	4.93667e-13	38.0141	4.23998e-13
0.034086	6.99589e-13	2.0241	5.50517e-13	6.5241	4.98818e-13	10.0141	4.09255e-13	14.0141	6.75034e-13	18.0141	4.98198e-13	22.0141	3.72826e-13	26.0141	8.20148e-13	30.0141	3.78539e-13	34.0141	4.94667e-13	38.0141	4.2501e-13
0.034112	6.65601e-13	2.02413	4.47441e-13	6.52413	4.85427e-13	10.0141	4.63373e-13	14.0141	5.89396e-13	18.0141	4.37566e-13	22.0141	4.37521e-13	26.0141	6.50549e-13	30.0141	5.77604e-13	34.0141	5.28333e-13	38.0141	4.731e-13
0.034138	7.52627e-13	2.02415	4.82647e-13	6.52415	4.69084e-13	10.0141	5.0271e-13	14.0142	6.77344e-13	18.0142	5.54322e-13	22.0141	4.20056e-13	26.0141	6.57214e-13	30.0141	6.39525e-13	34.0141	4.85333e-13	38.0141	5.03628e-13
0.034164	7.96753e-13	2.02418	5.38486e-13	6.52418	5.55819e-13	10.0142	5.50528e-13	14.0142	6.00843e-13	18.0142	5.96396e-13	22.0142	6.40685e-13	26.0142	6.61745e-13	30.0142	8.25966e-13	34.0142	4.94667e-13	38.0142	5.06382e-13
0.03419	8.00713e-13	2.0242	6.34736e-13	6.52421	6.46469e-13	10.0142	5.25153e-13	14.0142	4.75992e-13	18.0142	7.43002e-13	22.0142	6.24802e-13	26.0142	7.00314e-13	30.0142	7.03545e-13	34.0142	5.04667e-13	38.0142	5.12802e-13
0.034216	6.21375e-13	2.02423	5.56119e-13	6.52423	7.49367e-13	10.0142	6.3356e-13	14.0142	2.96822e-13	18.0142	7.48978e-13	22.0142	6.40795e-13	26.0142	5.34661e-13	30.0142	6.81085e-13	34.0142	5.73667e-13	38.0142	5.76522e-13
0.034242	5.55205e-13	2.02426	5.17131e-13	6.52426	6.55829e-13	10.0142	7.24462e-13	14.0143	3.2874e-13	18.0143	7.18038e-13	22.0143	4.20146e-13	26.0142	4.8138e-13	30.0142	5.77001e-13	34.0142	4.56667e-13	38.0142	4.91223e-13
0.034268	5.15436e-13	2.02428	5.81107e-13	6.52428	5.34925e-13	10.0143	6.95133e-13	14.0143	3.34762e-13	18.0143	5.9501e-13	22.0143	3.68293e-13	26.0143	4.87774e-13	30.0143	6.02269e-13	34.0143	5.49333e-13	38.0143	5.48605e-13
0.034294	6.12208e-13	2.02431	5.96962e-13	6.52431	4.34426e-13	10.0143	5.84863e-13	14.0143	4.72125e-13	18.0143	5.00292e-13	22.0143	4.31834e-13	26.0143	4.0988e-13	30.0143	5.67514e-13	34.0143	6.3e-13	38.0143	5.834e-13
0.03432	5.88576e-13	2.02433	6.18553e-13	6.52434	5.41698e-13	10.0143	5.25097e-13	14.0143	4.50574e-13	18.0143	4.6443e-13	22.0143	4.67856e-13	26.0143	4.38853e-13	30.0143	6.75018e-13	34.0143	7.49667e-13	38.0143	7.19907e-13
0.034346	6.7116e-13	2.02436	5.75582e-13	6.52436	6.3973e-13	10.0143	4.57765e-13	14.0144	5.57275e-13	18.0144	4.53498e-13	22.0144	5.57721e-13	26.0144	5.51763e-13	30.0143	6.54617e-13	34.0143	6.84333e-13	38.0143	7.06706e-13
0.034372	6.11386e-13	2.02439	6.55469e-13	6.52439	5.63884e-13	10.0144	5.73277e-13	14.0144	5.83253e-13	18.0144	4.05938e-13	22.0144	5.03595e-13	26.0144	6.35001e-13	30.0144	6.9361e-13	34.0144	6.26e-13	38.0144	6.39953e-13
0.034398	5.31245e-13	2.02441	6.53729e-13	6.52441	6.00479e-13	10.0144	5.35704e-13	14.0144	8.08584e-13	18.0144	5.04491e-13	22.0144	4.20802e-13	26.0144	7.42829e-13	30.0144	5.8851e-13	34.0144	6.29667e-13	38.0144	6.27723e-13
0.034424	4.33691e-13	2.02444	6.66546e-13	6.52444	5.8942e-13	10.0144	5.86987e-13	14.0144	7.63401e-13	18.0144	5.61491e-13	22.0144	4.57417e-13	26.0144	6.9921e-13	30.0144	4.90061e-13	34.0144	5.28333e-13	38.0144	6.30336e-13
0.03445	4.84469e-13	2.02446	5.32305e-13	6.52447	6.34116e-13	10.0144	5.35616e-13	14.0145	6.20482e-13	18.0145	5.37936e-13	22.0145	4.71959e-13	26.0145	7.54547e-13	30.0145	4.3255e-13	34.0144	5.33667e-13	38.0144	6.15272e-13
0.034476	4.48505e-13	2.02449	5.84604e-13	6.52449	6.07997e-13	10.0145	6.45168e-13	14.0145	4.59684e-13	18.0145	4.89308e-13	22.0145	6.45893e-13	26.0145	8.60293e-13	30.0145	4.32338e-13	34.0145	5.68e-13	38.0145	6.90707e-13
0.034502	4.34913e-13	2.02452	5.25246e-13	6.52452	5.43623e-13	10.0145	6.58592e-13	14.0145	4.17445e-13	18.0145	4.70685e-13	22.0145	5.97602e-13	26.0145	7.73843e-13	30.0145	4.71355e-13	34.0145	8.3e-13	38.0145	5.58547e-13
0.034528	4.05125e-13	2.02454	5.8282e-13	6.52454	5.92334e-13	10.0145	6.03628e-13	14.0145	3.94357e-13	18.0145	6.95803e-13	22.0145	6.02287e-13	26.0145	7.00304e-13	30.0145	4.77074e-13	34.0145	8.51333e-13	38.0145	5.6486e-13
0.034554	5.35702e-13	2.02457	5.89519e-13	6.52457	5.10997e-13	10.0145	4.97824e-13	14.0146	4.19774e-13	18.0146	6.34854e-13	22.0146	5.84136e-13	26.0146	5.02353e-13	30.0146	3.92814e-13	34.0146	7.48667e-13	38.0145	3.95454e-13
0.03458	7.7585e-13	2.02459	5.99704e-13	6.5246	6.44308e-13	10.0146	5.40025e-13	14.0146	4.75021e-13	18.0146	6.77425e-13	22.0146	6.3264e-13	26.0146	5.51711e-13	30.0146	3.5383e-13	34.0146	5.72333e-13	38.0146	4.71385e-13
0.034606	9.42498e-13	2.02462	5.06927e-13	6.52462	6.38454e-13	10.0146	5.07131e-13	14.0146	6.08927e-13	18.0146	4.37668e-13	22.0146	6.23557e-13	26.0146	6.66778e-13	30.0146	3.89635e-13	34.0146	5.42333e-13	38.0146	4.11533e-13
0.034632	9.93468e-13	2.02465	5.98051e-13	6.52465	6.92677e-13	10.0146	4.10136e-13	14.0146	5.93216e-13	18.0146	4.64887e-13	22.0146	7.03847e-13	26.0146	6.58925e-13	30.0146	4.35629e-13	34.0146	6.66e-13	38.0146	4.73218e-13
0.034658	7.2157e-13	2.02467	7.05766e-13	6.52467	5.3541e-13	10.0147	4.32799e-13	14.0147	6.30215e-13	18.0147	3.44508e-13	22.0147	6.54348e-13	26.0147	6.26302e-13	30.0147	4.89236e-13	34.0147	7.77e-13	38.0147	5.03131e-13
0.034684	6.25415e-13	2.0247	7.9215e-13	6.5247	5.79326e-13	10.0147	4.85828e-13	14.0147	5.73935e-13	18.0147	4.52955e-13	22.0147	8.49062e-13	26.0147	5.46986e-13	30.0147	4.93698e-13	34.0147	7.79333e-13	38.0147	5.8312e-13
0.03471	6.08431e-13	2.02472	6.51821e-13	6.52473	5.51504e-13	10.0147	5.6761e-13	14.0147	6.36775e-13	18.0147	5.29215e-13	22.0147	7.75406e-13	26.0147	4.78721e-13	30.0147	6.79378e-13	34.0147	6.59667e-13	38.0147	5.96099e-13
0.034736	8.50144e-13	2.02475	6.7059e-13	6.52475	6.05257e-13	10.0147	5.577e-13	14.0148	7.46394e-13	18.0147	6.16804e-13	22.0147	7.32834e-13	26.0147	4.66017e-13	30.0147	7.54817e-13	34.0147	5.3e-13	38.0147	5.46366e-13
0.034762	1.0799e-12	2.02478	7.3137e-13	6.52478	5.23701e-13	10.0148	5.93954e-13	14.0148	7.47383e-13	18.0148	5.41051e-13	22.0148	5.14613e-13	26.0148	3.45153e-13	30.0148	6.84862e-13	34.0148	4.78667e-13	38.0148	4.57889e-13
0.034788	1.09641e-12	2.0248	7.78107e-13	6.5248	4.68789e-13	10.0148	6.70754e-13	14.0148	6.77913e-13	18.0148	5.17718e-13	22.0148	6.3437e-13	26.0148	4.13639e-13	30.0148	5.05661e-13	34.0148	5.36667e-13	38.0148	4.30287e-13
0.034814	9.5468e-13	2.02483	6.53035e-13	6.52483	4.98763e-13	10.0148	6.37599e-13	14.0148	4.95267e-13	18.0148	4.66065e-13	22.0148	6.9947e-13	26.0148	4.36642e-13	30.0148	5.52752e-13	34.0148	5.80667e-13	38.0148	5.48267e-13
0.03484	9.29062e-13	2.02485	5.38924e-13	6.52486	4.91729e-13	10.0148	5.75767e-13	14.0149	4.57219e-13	18.0149	5.16988e-13	22.0148	8.09394e-13	26.0148	5.10046e-13	30.0148	5.68329e-13	34.0148	6.22667e-13	38.0148	6.19693e-13
0.034866	7.64275e-13	2.02488	4.40288e-13	6.52488	5.69885e-13	10.0149	6.60229e-13	14.0149	5.29272e-13	18.0149	4.89866e-13	22.0149	5.80918e-13	26.0149	4.86759e-13	30.0149	6.17395e-13	34.0149	6.24e-13	38.0149	6.19083e-13
0.034892	8.03873e-13	2.02491	3.93992e-13	6.52491	5.81595e-13	10.0149	6.61033e-13	14.0149	5.54023e-13	18.0149	6.10707e-13	22.0149	5.23771e-13	26.0149	5.23297e-13	30.0149	4.80764e-13	34.0149	6.45333e-13	38.0149	6.49733e-13
0.034918	5.3687e-13	2.02493	5.08744e-13	6.52493	6.98324e-13	10.0149	6.48928e-13	14.0149	6.55442e-13	18.0149	5.96149e-13	22.0149	5.37728e-13	26.0149	4.92153e-13	30.0149	4.92989e-13	34.0149	5.72e-13	38.0149	6.35196e-13
0.034944	6.22766e-13	2.02496	6.11017e-13	6.52496	7.1651e-13	10.0149	5.63902e-13	14.015	8.19584e-13	18.015	7.13784e-13	22.015	6.06311e-13	26.0149	5.83785e-13	30.0149	7.06e-13	34.0149	6.24e-13	38.0149	5.91201e-13
0.03497	6.97492e-13	2.02498	7.17221e-13	6.52499	7.14425e-13	10.015	6.37387e-13	14.015	8.10432e-13	18.015	5.74315e-13	22.015	5.57406e-13	26.015	5.00972e-13	30.015	7.48382e-13	34.015	6.87667e-13	38.015	3.82027e-13
0.034996	7.70139e-13	2.02501	5.80002e-13	6.52501	7.30301e-13	10.015	5.32555e-13	14.015	7.51018e-13	18.015	7.06708e-13	22.015	4.60342e-13	26.015	5.53068e-13	30.015	7.4494e-13	34.015	7.63333e-13	38.015	4.47558e-13
0.035022	9.8668e-13	2.02504	4.84532e-13	6.52504	6.72328e-13	10.015	4.96077e-13	14.015	5.77664e-13	18.015	6.48415e-13	22.015	4.29786e-13	26.015	4.6775e-13	30.015	5.12246e-13	34.015	6.85e-13	38.015	4.39313e-13
0.035048	1.0513e-12	2.02506	4.58658e-13	6.52506	7.17181e-13	10.015	3.70503e-13	14.0151	5.53127e-13	18.0151	8.37244e-13	22.0151	5.77888e-13	26.0151	5.27976e-13	30.015	5.03397e-13	34.015	6.55667e-13	38.015	5.58592e-13
0.035074	1.1647e-12	2.02509	5.29393e-13	6.52509	7.5811e-13	10.0151	4.92141e-13	14.0151	5.02469e-13	18.0151	7.52826e-13	22.0151	5.86141e-13	26.0151	4.72004e-13	30.0151	5.5083e-13	34.0151	6.2e-13	38.0151	5.98865e-13
0.0351	1.03456e-12	2.02511	5.80121e-13	6.52512	7.25138e-13	10.0151	4.34796e-13	14.0151	4.69886e-13	18.0151	7.12941e-13	22.0151	7.32772e-13	26.0151	4.73813e-13	30.0151	5.77612e-13	34.0151	5.38667e-13	38.0151	6.43905e-13
0.035126	9.18983e-13	2.02514	5.12281e-13	6.52514	6.82978e-13	10.0151	4.50298e-13	14.0151	7.20184e-13	18.0151	6.22145e-13	22.0151	6.15701e-13	26.0151	4.61824e-13	30.0151	5.60247e-13	34.0151	4.35e-13	38.0151	5.80556e-13
0.035152	7.94862e-13	2.02517	5.06569e-13	6.52517	6.92231e-13	10.0151	4.10789e-13	14.0152	7.26674e-13	18.0152	5.32197e-13	22.0152	5.7521e-13	26.0152	6.52769e-13	30.0152	6.31681e-13	34.0152	4.24333e-13	38.0151	4.25548e-13
0.035178	6.92219e-13	2.02519	5.35868e-13	6.52519	7.24767e-13	10.0152	4.82681e-13	14.0152	7.53733e-13	18.0152	6.18532e-13	22.0152	4.57872e-13	26.0152	6.81733e-13	30.0152	6.07767e-13	34.0152	4.55667e-13	38.0152	4.60296e-13
0.035204	7.90012e-13	2.02522	5.29402e-13	6.52522	7.06966e-13	10.0152	5.06403e-13	14.0152	5.26127e-13	18.0152	5.88955e-13	22.0152	6.45239e-13	26.0152	6.43025e-13	30.0152	6.1082e-13	34.0152	4.70333e-13	38.0152	4.04602e-13
0.03523	8.48155e-13	2.02524	5.25599e-13	6.52525	6.13448e-13	10.0152	5.07823e-13	14.0152	6.76076e-13	18.0152	6.43141e-13	22.0152	7.27857e-13	26.0152	5.70656e-13	30.0152	5.68001e-13	34.0152	5.23333e-13	38.0152	5.65772e-13
0.035256	7.98057e-13	2.02527	5.4506e-13	6.52527	6.39781e-13	10.0153	4.93445e-13	14.0153	6.68445e-13	18.0153	4.94559e-13	22.0153	8.10713e-13	26.0153	6.09092e-13	30.0153	6.62713e-13	34.0153	5.81667e-13	38.0153	4.65736e-13
0.035282	7.50123e-13	2.0253	6.38173e-13	6.5253	7.37514e-13	10.0153	3.91348e-13	14.0153	6.3918e-13	18.0153	4.63835e-13	22.0153	7.20312e-13	26.0153	5.77595e-13	30.0153	7.04496e-13	34.0153	6.26333e-13	38.0153	5.42038e-13
0.035308	8.13973e-13	2.02532	6.37122e-13	6.52532	7.08557e-13	10.0153	4.70812e-13	14.0153	5.38978e-13	18.0153	4.58777e-13	22.0153	6.59308e-13	26.0153	5.55136e-13	30.0153	8.55053e-13	34.0153	6.57333e-13	38.0153	3.94807e-13
0.035334	9.58723e-13	2.02535	6.10145e-13	6.52535	6.27645e-13	10.0153	4.85721e-13	14.0154	6.74772e-13	18.0153	4.94117e-13	22.0153	5.95031e-13	26.0153	4.94408e-13	30.0153	7.68983e-13	34.0153	6.49667e-13	38.0153	4.163e-13
0.03536	8.9032e-13	2.02537	6.10434e-13	6.52538	5.06011e-13	10.0154	5.96256e-13	14.0154	7.09402e-13	18.0154	5.26016e-13	22.0154	5.28779e-13	26.0154	6.67131e-13	30.0154	6.63765e-13	34.0154	6.44333e-13	38.0154	3.6014e-13
0.035386	8.56197e-13	2.0254	5.53012e-13	6.5254	4.25708e-13	10.0154	5.76761e-13	14.0154	6.91065e-13	18.0154	5.43497e-13	22.0154	5.125e-13	26.0154	6.78994e-13	30.0154	3.92106e-13	34.0154	5.05333e-13	38.0154	5.29998e-13
0.035412	8.60649e-13	2.02543	4.2291e-13	6.52543	5.09352e-13	10.0154	5.9356e-13	14.0154	6.03087e-13	18.0154	6.86035e-13	22.0154	5.42535e-13	26.0154	6.45191e-13	30.0154	3.76692e-13	34.0154	5.66333e-13	38.0154	6.73357e-13
0.035438	7.65737e-13	2.02545	2.89892e-13	6.52545	4.9031e-13	10.0154	6.30472e-13	14.0155	6.01183e-13	18.0155	6.56551e-13	22.0154	5.58376e-13	26.0154	5.7842e-13	30.0154	4.66798e-13	34.0154	5.42e-13	38.0154	6.83659e-13
0.035464	5.86182e-13	2.02548	3.04687e-13	6.52548	5.75566e-13	10.0155	6.4343e-13	14.0155	5.93403e-13	18.0155	7.62761e-13	22.0155	5.86795e-13	26.0155	5.22868e-13	30.0155	5.1951e-13	34.0155	6.67333e-13	38.0155	5.62819e-13
0.03549	6.87934e-13	2.0255	4.50609e-13	6.52551	5.27938e-13	10.0155	6.36629e-13	14.0155	4.9212e-13	18.0155	8.28107e-13	22.0155	4.89815e-13	26.0155	5.38548e-13	30.0155	4.873e-13	34.0155	5.92667e-13	38.0155	5.03749e-13
0.035516	6.48312e-13	2.02553	5.49343e-13	6.52553	5.51872e-13	10.0155	6.84304e-13	14.0155	6.75555e-13	18.0155	8.34728e-13	22.0155	4.76501e-13	26.0155	5.76077e-13	30.0155	4.74045e-13	34.0155	6.00667e-13	38.0155	5.25139e-13
0.035542	6.96476e-13	2.02556	5.41666e-13	6.52556	6.89682e-13	10.0155	5.92296e-13	14.0156	6.84097e-13	18.0156	6.70696e-13	22.0156	5.63308e-13	26.0155	5.13292e-13	30.0155	4.67997e-13	34.0155	4.7e-13	38.0155	5.5898e-13
0.035568	4.72497e-13	2.02558	5.01609e-13	6.52558	7.11474e-13	10.0156	6.00451e-13	14.0156	7.07622e-13	18.0156	4.86054e-13	22.0156	6.47722e-13	26.0156	4.65042e-13	30.0156	5.97104e-13	34.0156	4.46e-13	38.0156	4.76806e-13
0.035594	6.28389e-13	2.02561	5.53065e-13	6.52561	6.77783e-13	10.0156	6.38015e-13	14.0156	5.27267e-13	18.0156	4.53579e-13	22.0156	6.52464e-13	26.0156	4.7302e-13	30.0156	5.61573e-13	34.0156	4.05333e-13	38.0156	6.68552e-13
0.03562	6.24992e-13	2.02563	6.48662e-13	6.52564	8.15471e-13	10.0156	7.09019e-13	14.0156	5.223e-13	18.0156	5.90055e-13	22.0156	5.87187e-13	26.0156	5.61212e-13	30.0156	5.25866e-13	34.0156	4.98e-13	38.0156	5.73912e-13
0.035646	6.42866e-13	2.02566	6.72703e-13	6.52566	9.09937e-13	10.0156	6.41073e-13	14.0157	5.28656e-13	18.0157	5.34922e-13	22.0157	5.65379e-13	26.0157	6.36704e-13	30.0156	4.37251e-13	34.0156	5.17333e-13	38.0156	6.50426e-13
0.035672	8.27816e-13	2.02569	6.37479e-13	6.52569	1.00241e-12	10.0157	4.6561e-13	14.0157	5.45268e-13	18.0157	5.10667e-13	22.0157	6.11754e-13	26.0157	4.84828e-13	30.0157	5.2347e-13	34.0157	6.66333e-13	38.0157	6.37311e-13
0.035698	8.17656e-13	2.02571	5.56197e-13	6.52571	7.4942e-13	10.0157	4.57799e-13	14.0157	5.76658e-13	18.0157	4.9233e-13	22.0157	5.84721e-13	26.0157	5.5037e-13	30.0157	5.31799e-13	34.0157	6.88e-13	38.0157	7.22251e-13
0.035724	8.15107e-13	2.02574	5.43396e-13	6.52574	7.98439e-13	10.0157	4.61731e-13	14.0157	7.77302e-13	18.0157	5.22745e-13	22.0157	5.10838e-13	26.0157	4.97819e-13	30.0157	4.80912e-13	34.0157	8.63333e-13	38.0157	7.19025e-13
0.03575	6.60374e-13	2.02576	4.41364e-13	6.52577	7.45596e-13	10.0157	5.32048e-13	14.0158	8.41727e-13	18.0158	6.04961e-13	22.0158	5.76327e-13	26.0158	6.60207e-13	30.0158	4.73527e-13	34.0157	7.82e-13	38.0157	5.02261e-13
0.035776	7.0169e-13	2.02579	4.66123e-13	6.52579	7.90921e-13	10.0158	5.87789e-13	14.0158	8.81431e-13	18.0158	5.8953e-13	22.0158	7.03848e-13	26.0158	5.52734e-13	30.0158	5.15408e-13	34.0158	7.45667e-13	38.0158	5.46292e-13
0.035802	7.46051e-13	2.02582	4.53547e-13	6.52582	6.1652e-13	10.0158	6.34877e-13	14.0158	7.28819e-13	18.0158	7.25759e-13	22.0158	7.6517e-13	26.0158	6.05758e-13	30.0158	6.06796e-13	34.0158	5.78333e-13	38.0158	5.45386e-13
0.035828	7.23915e-13	2.02584	4.69632e-13	6.52584	6.2508e-13	10.0158	5.7066e-13	14.0158	6.61311e-13	18.0158	6.53659e-13	22.0158	6.90609e-13	26.0158	4.29739e-13	30.0158	6.29888e-13	34.0158	5.3e-13	38.0158	6.85073e-13
0.035854	7.96043e-13	2.02587	5.17463e-13	6.52587	4.91597e-13	10.0158	5.1809e-13	14.0159	6.50995e-13	18.0159	5.88187e-13	22.0159	5.94593e-13	26.0159	5.40509e-13	30.0159	7.80332e-13	34.0159	5.39333e-13	38.0158	6.74452e-13
0.03588	7.32821e-13	2.02589	7.56086e-13	6.5259	5.48914e-13	10.0159	5.21781e-13	14.0159	6.0652e-13	18.0159	5.57749e-13	22.0159	5.09422e-13	26.0159	5.54306e-13	30.0159	7.95376e-13	34.0159	6.42e-13	38.0159	7.20166e-13
0.035906	6.59743e-13	2.02592	7.74105e-13	6.52592	5.34711e-13	10.0159	6.64822e-13	14.0159	8.40642e-13	18.0159	5.50791e-13	22.0159	4.70342e-13	26.0159	7.87754e-13	30.0159	6.43274e-13	34.0159	7.53667e-13	38.0159	6.62644e-13
0.035932	5.39427e-13	2.02595	7.3439e-13	6.52595	6.00048e-13	10.0159	6.52835e-13	14.0159	8.01103e-13	18.0159	4.93164e-13	22.0159	6.1756e-13	26.0159	6.53166e-13	30.0159	5.43673e-13	34.0159	7.14333e-13	38.0159	5.65662e-13
0.035958	5.72034e-13	2.02597	4.67429e-13	6.52597	5.52832e-13	10.016	6.05852e-13	14.016	8.11767e-13	18.016	4.47041e-13	22.016	7.2723e-13	26.016	6.14463e-13	30.016	6.04032e-13	34.016	6.52667e-13	38.016	5.00985e-13
0.035984	2.11788e-12	2.026	4.67574e-13	6.526	5.58842e-13	10.016	5.23243e-13	14.016	6.13344e-13	18.016	5.03382e-13	22.016	7.22274e-13	26.016	3.63336e-13	30.016	6.56265e-13	34.016	6.34e-13	38.016	4.27756e-13
0.03601	2.82219e-12	2.02602	4.64964e-13	6.52603	5.44322e-13	10.016	4.90831e-13	14.016	6.16426e-13	18.016	6.57126e-13	22.016	8.02196e-13	26.016	3.852e-13	30.016	6.57197e-13	34.016	6.37667e-13	38.016	3.92752e-13
0.036036	3.11811e-12	2.02605	4.2523e-13	6.52605	4.67822e-13	10.016	5.35461e-13	14.0161	7.05498e-13	18.016	5.36145e-13	22.016	7.35718e-13	26.016	4.6683e-13	30.016	6.73125e-13	34.016	6.26667e-13	38.016	4.34092e-13
0.036062	1.82654e-12	2.02608	3.83154e-13	6.52608	4.63241e-13	10.0161	6.13051e-13	14.0161	5.90765e-13	18.0161	5.28062e-13	22.0161	6.64634e-13	26.0161	7.07324e-13	30.0161	7.60219e-13	34.0161	5.47667e-13	38.0161	5.109e-13
0.036088	1.17901e-12	2.0261	4.67227e-13	6.5261	4.91399e-13	10.0161	5.46643e-13	14.0161	5.68341e-13	18.0161	4.6317e-13	22.0161	5.59569e-13	26.0161	7.30822e-13	30.0161	7.33981e-13	34.0161	7.84e-13	38.0161	6.13357e-13
0.036114	1.03697e-12	2.02613	4.28459e-13	6.52613	6.79383e-13	10.0161	5.554e-13	14.0161	5.5286e-13	18.0161	5.15343e-13	22.0161	5.32915e-13	26.0161	6.14562e-13	30.0161	6.60508e-13	34.0161	8.77333e-13	38.0161	6.26743e-13
0.03614	9.15963e-13	2.02615	5.83486e-13	6.52616	6.78208e-13	10.0161	5.52202e-13	14.0162	6.66922e-13	18.0162	4.85777e-13	22.0161	5.53685e-13	26.0161	5.47971e-13	30.0161	5.86204e-13	34.0161	8.69e-13	38.0161	6.23431e-13
0.036166	8.2457e-13	2.02618	5.56347e-13	6.52618	6.6473e-13	10.0162	6.11799e-13	14.0162	6.93062e-13	18.0162	5.4508e-13	22.0162	4.23395e-13	26.0162	5.02766e-13	30.0162	5.38827e-13	34.0162	7.10667e-13	38.0162	5.60958e-13
0.036192	6.29621e-13	2.02621	6.75962e-13	6.52621	5.02085e-13	10.0162	5.99145e-13	14.0162	5.15673e-13	18.0162	6.28977e-13	22.0162	3.90929e-13	26.0162	6.08125e-13	30.0162	5.74811e-13	34.0162	5.13e-13	38.0162	5.20642e-13
0.036218	5.77517e-13	2.02623	6.64944e-13	6.52623	4.83536e-13	10.0162	5.70567e-13	14.0162	4.56309e-13	18.0162	7.44554e-13	22.0162	3.91887e-13	26.0162	5.72897e-13	30.0162	5.24342e-13	34.0162	4.68e-13	38.0162	4.74272e-13
0.036244	7.34228e-13	2.02626	6.14987e-13	6.52626	4.58277e-13	10.0162	6.72203e-13	14.0163	4.08399e-13	18.0163	6.64729e-13	22.0163	5.64175e-13	26.0162	6.05415e-13	30.0162	5.14569e-13	34.0162	4.02e-13	38.0162	5.44038e-13
0.03627	7.98898e-13	2.02628	5.85173e-13	6.52629	4.93084e-13	10.0163	6.02778e-13	14.0163	4.68965e-13	18.0163	6.20474e-13	22.0163	5.94755e-13	26.0163	5.63608e-13	30.0163	5.40287e-13	34.0163	4.35333e-13	38.0163	5.55592e-13
0.036296	7.69352e-13	2.02631	5.59925e-13	6.52631	4.56995e-13	10.0163	5.19535e-13	14.0163	4.68697e-13	18.0163	5.2125e-13	22.0163	8.36901e-13	26.0163	4.45145e-13	30.0163	5.79102e-13	34.0163	5.48e-13	38.0163	6.10906e-13
0.036322	7.37475e-13	2.02634	6.01716e-13	6.52634	5.01139e-13	10.0163	5.77508e-13	14.0163	5.30497e-13	18.0163	5.76478e-13	22.0163	7.35309e-13	26.0163	5.18137e-13	30.0163	5.48199e-13	34.0163	7.89e-13	38.0163	5.74916e-13
0.036348	6.6822e-13	2.02636	5.38699e-13	6.52636	5.91711e-13	10.0163	6.7485e-13	14.0164	4.69676e-13	18.0164	7.44254e-13	22.0164	7.36153e-13	26.0164	6.36759e-13	30.0163	3.68634e-13	34.0163	8.44667e-13	38.0163	6.97423e-13
0.036374	5.91914e-13	2.02639	5.80366e-13	6.52639	6.34811e-13	10.0164	7.11576e-13	14.0164	5.22805e-13	18.0164	7.33375e-13	22.0164	7.22918e-13	26.0164	7.39755e-13	30.0164	3.77995e-13	34.0164	6.86333e-13	38.0164	6.85988e-13
0.0364	5.18467e-13	2.02641	5.40023e-13	6.52642	5.73951e-13	10.0164	5.69354e-13	14.0164	5.6567e-13	18.0164	6.50409e-13	22.0164	6.64276e-13	26.0164	7.6205e-13	30.0164	5.19026e-13	34.0164	5.08333e-13	38.0164	6.65727e-13
0.036426	5.56318e-13	2.02644	5.5943e-13	6.52644	4.79608e-13	10.0164	6.4424e-13	14.0164	6.38324e-13	18.0164	5.65032e-13	22.0164	6.77162e-13	26.0164	6.70671e-13	30.0164	6.11362e-13	34.0164	5.17667e-13	38.0164	4.61747e-13
0.036452	6.82139e-13	2.02647	5.62451e-13	6.52647	4.02889e-13	10.0164	6.22531e-13	14.0165	7.23445e-13	18.0165	6.1744e-13	22.0165	4.78192e-13	26.0165	7.10614e-13	30.0165	6.38537e-13	34.0165	5.54e-13	38.0164	4.3809e-13
0.036478	7.10321e-13	2.02649	6.14171e-13	6.52649	3.65644e-13	10.0165	6.62017e-13	14.0165	7.25271e-13	18.0165	6.21214e-13	22.0165	5.5642e-13	26.0165	5.25595e-13	30.0165	6.62501e-13	34.0165	5.95e-13	38.0165	7.62279e-13
0.036504	7.10007e-13	2.02652	6.85285e-13	6.52652	4.58075e-13	10.0165	5.33118e-13	14.0165	7.30475e-13	18.0165	4.69379e-13	22.0165	5.95432e-13	26.0165	5.80146e-13	30.0165	6.22733e-13	34.0165	6.12e-13	38.0165	8.3279e-13
0.03653	6.73141e-13	2.02654	6.42776e-13	6.52655	5.34712e-13	10.0165	6.1919e-13	14.0165	7.85617e-13	18.0165	5.24907e-13	22.0165	5.99962e-13	26.0165	5.19937e-13	30.0165	5.71225e-13	34.0165	6.75333e-13	38.0165	8.33621e-13
0.036556	7.00958e-13	2.02657	6.08992e-13	6.52657	5.8753e-13	10.0166	5.29941e-13	14.0166	7.21416e-13	18.0166	5.85015e-13	22.0166	5.4249e-13	26.0166	5.93801e-13	30.0166	4.59596e-13	34.0166	6.32e-13	38.0166	4.75452e-13
0.036582	6.69071e-13	2.0266	5.93601e-13	6.5266	5.61262e-13	10.0166	7.13414e-13	14.0166	6.69612e-13	18.0166	6.39528e-13	22.0166	5.76703e-13	26.0166	4.27536e-13	30.0166	4.53044e-13	34.0166	6.03e-13	38.0166	5.27781e-13
0.036608	6.67758e-13	2.02662	6.17246e-13	6.52662	6.09143e-13	10.0166	7.28222e-13	14.0166	5.1848e-13	18.0166	5.68701e-13	22.0166	6.60918e-13	26.0166	5.52231e-13	30.0166	5.91038e-13	34.0166	5.75e-13	38.0166	5.13024e-13
0.036634	6.48626e-13	2.02665	5.92835e-13	6.52665	6.78243e-13	10.0166	1.12239e-12	14.0167	5.19082e-13	18.0166	5.77886e-13	22.0166	6.05184e-13	26.0166	7.22445e-13	30.0166	7.98463e-13	34.0166	5.41333e-13	38.0166	7.32029e-13
0.03666	7.04757e-13	2.02667	5.72493e-13	6.52668	6.73065e-13	10.0167	1.0305e-12	14.0167	5.186e-13	18.0167	7.18868e-13	22.0167	6.09694e-13	26.0167	8.08575e-13	30.0167	9.42957e-13	34.0167	5.20333e-13	38.0167	6.654e-13
0.036686	6.98943e-13	2.0267	5.04059e-13	6.5267	5.66699e-13	10.0167	9.68929e-13	14.0167	4.51985e-13	18.0167	7.10642e-13	22.0167	5.99547e-13	26.0167	6.73493e-13	30.0167	9.01493e-13	34.0167	5.34333e-13	38.0167	6.69865e-13
0.036712	6.61552e-13	2.02673	4.74152e-13	6.52673	6.20375e-13	10.0167	7.01232e-13	14.0167	3.64976e-13	18.0167	7.00645e-13	22.0167	5.52278e-13	26.0167	4.9681e-13	30.0167	7.41091e-13	34.0167	5.71667e-13	38.0167	5.12261e-13
0.036738	6.46596e-13	2.02675	6.37652e-13	6.52675	5.73551e-13	10.0167	6.864e-13	14.0168	4.48225e-13	18.0168	4.95842e-13	22.0167	6.0258e-13	26.0167	5.40589e-13	30.0167	7.35905e-13	34.0167	5.29333e-13	38.0167	5.5094e-13
0.036764	6.39146e-13	2.02678	7.99255e-13	6.52678	6.08475e-13	10.0168	6.71866e-13	14.0168	4.64557e-13	18.0168	5.32044e-13	22.0168	5.26845e-13	26.0168	5.8259e-13	30.0168	6.52978e-13	34.0168	4.78333e-13	38.0168	5.47448e-13
0.03679	6.76248e-13	2.0268	7.92047e-13	6.52681	4.3784e-13	10.0168	6.55683e-13	14.0168	6.30324e-13	18.0168	4.40931e-13	22.0168	6.0325e-13	26.0168	5.98636e-13	30.0168	6.82541e-13	34.0168	4.50667e-13	38.0168	5.32364e-13
0.036816	6.99517e-13	2.02683	6.62235e-13	6.52683	5.02777e-13	10.0168	5.05947e-13	14.0168	6.19292e-13	18.0168	5.39372e-13	22.0168	5.85694e-13	26.0168	5.23478e-13	30.0168	5.02085e-13	34.0168	5.03667e-13	38.0168	5.03961e-13
0.036842	7.33014e-13	2.02686	6.75531e-13	6.52686	5.6221e-13	10.0168	5.46775e-13	14.0169	6.20437e-13	18.0169	4.921e-13	22.0169	5.79305e-13	26.0168	4.50831e-13	30.0168	4.7247e-13	34.0168	5.91e-13	38.0168	5.67373e-13
0.036868	8.11153e-13	2.02688	7.23239e-13	6.52688	6.03996e-13	10.0169	4.99413e-13	14.0169	4.91629e-13	18.0169	5.55597e-13	22.0169	5.64869e-13	26.0169	3.95464e-13	30.0169	4.26654e-13	34.0169	6.25e-13	38.0169	5.38678e-13
0.036894	9.03938e-13	2.02691	7.9326e-13	6.52691	5.79908e-13	10.0169	5.28737e-13	14.0169	4.805e-13	18.0169	4.88287e-13	22.0169	3.85325e-13	26.0169	3.26863e-13	30.0169	4.89037e-13	34.0169	5.9e-13	38.0169	5.39424e-13
0.03692	9.30071e-13	2.02693	6.92814e-13	6.52694	4.90491e-13	10.0169	5.67533e-13	14.0169	5.02829e-13	18.0169	6.41547e-13	22.0169	3.50389e-13	26.0169	3.4652e-13	30.0169	4.94901e-13	34.0169	4.65333e-13	38.0169	6.07111e-13
0.036946	8.98016e-13	2.02696	7.29998e-13	6.52696	5.40114e-13	10.0169	6.35618e-13	14.017	5.66106e-13	18.017	7.44132e-13	22.017	3.1291e-13	26.017	3.73797e-13	30.0169	4.1823e-13	34.0169	3.56333e-13	38.0169	8.05402e-13
0.036972	8.49736e-13	2.02699	6.31575e-13	6.52699	5.52238e-13	10.017	8.09402e-13	14.017	6.21584e-13	18.017	7.05166e-13	22.017	4.04559e-13	26.017	4.95239e-13	30.017	4.01061e-13	34.017	4.08333e-13	38.017	7.95096e-13
0.036998	7.9953e-13	2.02701	5.93694e-13	6.52701	6.15983e-13	10.017	7.07424e-13	14.017	6.44829e-13	18.017	5.89564e-13	22.017	5.31149e-13	26.017	5.79674e-13	30.017	4.31052e-13	34.017	4.48333e-13	38.017	8.44036e-13
0.037024	9.00982e-13	2.02704	5.2485e-13	6.52704	6.40823e-13	10.017	6.02364e-13	14.017	5.13461e-13	18.017	4.85761e-13	22.017	5.18797e-13	26.017	6.94004e-13	30.017	5.70877e-13	34.017	6.2e-13	38.017	5.92402e-13
0.03705	8.67035e-13	2.02706	5.47623e-13	6.52707	5.94962e-13	10.017	5.237e-13	14.0171	4.74938e-13	18.0171	5.69283e-13	22.0171	5.92181e-13	26.0171	6.50108e-13	30.0171	6.51498e-13	34.017	6.00333e-13	38.017	5.22348e-13
0.037076	8.62477e-13	2.02709	5.47831e-13	6.52709	5.31572e-13	10.0171	4.94552e-13	14.0171	3.99355e-13	18.0171	6.3428e-13	22.0171	5.29202e-13	26.0171	5.27921e-13	30.0171	7.1761e-13	34.0171	8.17333e-13	38.0171	3.84698e-13
0.037102	8.54076e-13	2.02712	4.93953e-13	6.52712	5.09632e-13	10.0171	6.06133e-13	14.0171	5.35867e-13	18.0171	7.03731e-13	22.0171	6.79961e-13	26.0171	3.5194e-13	30.0171	5.92267e-13	34.0171	7.41667e-13	38.0171	4.49653e-13
0.037128	6.85722e-13	2.02714	5.68805e-13	6.52714	4.66008e-13	10.0171	5.81329e-13	14.0171	7.51424e-13	18.0171	7.61065e-13	22.0171	6.23082e-13	26.0171	2.73015e-13	30.0171	6.02981e-13	34.0171	9e-13	38.0171	5.95434e-13
0.037154	7.53066e-13	2.02717	5.7408e-13	6.52717	5.12269e-13	10.0171	6.08421e-13	14.0172	8.06274e-13	18.0172	6.94001e-13	22.0172	7.22945e-13	26.0172	3.0904e-13	30.0172	5.21682e-13	34.0172	6.95667e-13	38.0171	6.09965e-13
0.03718	6.22369e-13	2.02719	6.16563e-13	6.5272	5.69011e-13	10.0172	5.74037e-13	14.0172	7.56993e-13	18.0172	6.71868e-13	22.0172	6.69537e-13	26.0172	3.84418e-13	30.0172	6.76661e-13	34.0172	6.81e-13	38.0172	6.23124e-13
0.037206	8.12337e-13	2.02722	6.1531e-13	6.52722	5.56068e-13	10.0172	5.5511e-13	14.0172	4.5373e-13	18.0172	6.57387e-13	22.0172	6.61248e-13	26.0172	5.10307e-13	30.0172	5.55873e-13	34.0172	4.41333e-13	38.0172	5.46012e-13
0.037232	6.2591e-13	2.02725	5.35185e-13	6.52725	6.18721e-13	10.0172	6.54403e-13	14.0172	4.75004e-13	18.0172	6.20426e-13	22.0172	5.47296e-13	26.0172	6.21663e-13	30.0172	6.18092e-13	34.0172	5.04e-13	38.0172	5.07423e-13
0.037258	7.38115e-13	2.02727	5.48727e-13	6.52727	5.20641e-13	10.0173	6.74016e-13	14.0173	6.18108e-13	18.0173	5.40932e-13	22.0173	6.15281e-13	26.0173	6.79551e-13	30.0173	5.43486e-13	34.0173	5.36667e-13	38.0173	4.45349e-13
0.037284	7.3985e-13	2.0273	4.7754e-13	6.5273	5.69454e-13	10.0173	6.51189e-13	14.0173	7.89368e-13	18.0173	4.6881e-13	22.0173	6.48785e-13	26.0173	7.24686e-13	30.0173	5.39299e-13	34.0173	5.66e-13	38.0173	4.70455e-13
0.03731	1.61455e-12	2.02732	5.73452e-13	6.52733	5.60411e-13	10.0173	5.53693e-13	14.0173	7.82602e-13	18.0173	4.64745e-13	22.0173	5.88336e-13	26.0173	6.76615e-13	30.0173	6.49688e-13	34.0173	5.41e-13	38.0173	4.40546e-13
0.037336	1.719e-12	2.02735	6.80519e-13	6.52735	6.3365e-13	10.0173	5.32274e-13	14.0174	7.6757e-13	18.0173	4.34635e-13	22.0173	4.67449e-13	26.0173	5.84232e-13	30.0173	6.57989e-13	34.0173	4.46667e-13	38.0173	3.88359e-13
0.037362	1.65462e-12	2.02738	8.25889e-13	6.52738	5.69951e-13	10.0174	5.30127e-13	14.0174	6.86331e-13	18.0174	4.6767e-13	22.0174	5.3968e-13	26.0174	5.79961e-13	30.0174	8.91405e-13	34.0174	4.80333e-13	38.0174	4.13568e-13
0.037388	8.58206e-13	2.0274	8.61359e-13	6.5274	6.1497e-13	10.0174	5.40313e-13	14.0174	6.65959e-13	18.0174	4.05863e-13	22.0174	6.74608e-13	26.0174	7.70149e-13	30.0174	7.29913e-13	34.0174	5.11333e-13	38.0174	4.98519e-13
0.037414	5.50312e-13	2.02743	8.10602e-13	6.52743	5.9465e-13	10.0174	4.73789e-13	14.0174	5.87286e-13	18.0174	5.43224e-13	22.0174	7.76106e-13	26.0174	9.40451e-13	30.0174	7.73598e-13	34.0174	4.47667e-13	38.0174	5.58734e-13
0.03744	6.35379e-13	2.02745	6.34407e-13	6.52746	5.67748e-13	10.0174	5.36875e-13	14.0175	5.78537e-13	18.0175	6.02641e-13	22.0174	6.44022e-13	26.0174	8.10943e-13	30.0174	5.65582e-13	34.0174	5.9e-13	38.0174	4.31077e-13
0.037466	7.13726e-13	2.02748	5.96575e-13	6.52748	4.47072e-13	10.0175	5.182e-13	14.0175	6.15886e-13	18.0175	6.8422e-13	22.0175	5.87495e-13	26.0175	7.20367e-13	30.0175	6.13474e-13	34.0175	5.29e-13	38.0175	3.56125e-13
0.037492	6.9852e-13	2.02751	4.99186e-13	6.52751	3.3783e-13	10.0175	5.27914e-13	14.0175	6.3976e-13	18.0175	6.2931e-13	22.0175	5.47094e-13	26.0175	6.90816e-13	30.0175	5.40601e-13	34.0175	6.24667e-13	38.0175	4.01106e-13
0.037518	6.36121e-13	2.02753	4.32905e-13	6.52753	5.02308e-13	10.0175	4.72788e-13	14.0175	6.09582e-13	18.0175	5.24413e-13	22.0175	6.2827e-13	26.0175	7.26596e-13	30.0175	5.57705e-13	34.0175	5.57333e-13	38.0175	3.96362e-13
0.037544	5.38557e-13	2.02756	3.99324e-13	6.52756	5.80223e-13	10.0175	4.82099e-13	14.0176	6.96314e-13	18.0176	5.76637e-13	22.0176	6.23583e-13	26.0175	6.75128e-13	30.0175	5.04376e-13	34.0175	5.77333e-13	38.0175	5.48112e-13
0.03757	6.85998e-13	2.02758	5.02128e-13	6.52759	6.97748e-13	10.0176	5.65101e-13	14.0176	6.3011e-13	18.0176	6.37358e-13	22.0176	6.22586e-13	26.0176	6.99216e-13	30.0176	4.49778e-13	34.0176	6.19e-13	38.0176	5.54701e-13
0.037596	8.84563e-13	2.02761	5.1503e-13	6.52761	5.75752e-13	10.0176	6.91475e-13	14.0176	5.90216e-13	18.0176	5.68083e-13	22.0176	4.93556e-13	26.0176	7.17128e-13	30.0176	5.03796e-13	34.0176	5.62667e-13	38.0176	7.44923e-13
0.037622	9.51717e-13	2.02764	5.2508e-13	6.52764	5.85068e-13	10.0176	8.43601e-13	14.0176	4.42577e-13	18.0176	4.93043e-13	22.0176	5.11194e-13	26.0176	5.66199e-13	30.0176	4.48422e-13	34.0176	6.07333e-13	38.0176	5.79607e-13
0.037648	1.02338e-12	2.02766	5.57933e-13	6.52766	5.32951e-13	10.0176	8.55686e-13	14.0177	4.81247e-13	18.0177	4.32481e-13	22.0177	5.37733e-13	26.0177	4.39013e-13	30.0176	4.63105e-13	34.0176	6.21333e-13	38.0176	5.78992e-13
0.037674	7.5482e-13	2.02769	7.28022e-13	6.52769	6.24792e-13	10.0177	7.60286e-13	14.0177	4.73084e-13	18.0177	6.41937e-13	22.0177	6.38049e-13	26.0177	3.6639e-13	30.0177	4.14388e-13	34.0177	5.42333e-13	38.0177	5.24976e-13
0.0377	9.0593e-13	2.02771	7.5885e-13	6.52772	5.59097e-13	10.0177	7.03372e-13	14.0177	4.14532e-13	18.0177	5.4043e-13	22.0177	5.53105e-13	26.0177	4.11973e-13	30.0177	5.06465e-13	34.0177	5.33667e-13	38.0177	5.41182e-13
0.037726	7.19199e-13	2.02774	6.13673e-13	6.52774	5.3856e-13	10.0177	6.55956e-13	14.0177	3.53139e-13	18.0177	6.29208e-13	22.0177	4.55665e-13	26.0177	4.34259e-13	30.0177	4.81363e-13	34.0177	4.5e-13	38.0177	5.05762e-13
0.037752	7.97707e-13	2.02777	5.98835e-13	6.52777	5.42114e-13	10.0177	7.74515e-13	14.0178	3.97718e-13	18.0178	6.02783e-13	22.0178	4.22641e-13	26.0178	4.65736e-13	30.0178	5.45586e-13	34.0178	5.08e-13	38.0177	4.91591e-13
0.037778	8.11321e-13	2.02779	6.32072e-13	6.52779	6.69023e-13	10.0178	6.72422e-13	14.0178	4.28684e-13	18.0178	8.23958e-13	22.0178	5.31762e-13	26.0178	4.15543e-13	30.0178	5.81784e-13	34.0178	5.96667e-13	38.0178	5.59065e-13
0.037804	7.96015e-13	2.02782	5.95603e-13	6.52782	6.43563e-13	10.0178	6.69541e-13	14.0178	4.78414e-13	18.0178	6.70121e-13	22.0178	5.83244e-13	26.0178	3.35161e-13	30.0178	6.97385e-13	34.0178	5.24e-13	38.0178	5.84456e-13
0.03783	8.05115e-13	2.02784	4.69153e-13	6.52785	6.04373e-13	10.0178	6.60826e-13	14.0178	4.81641e-13	18.0178	6.297e-13	22.0178	6.11561e-13	26.0178	3.52246e-13	30.0178	7.06739e-13	34.0178	5.78e-13	38.0178	5.25135e-13
0.037856	4.97065e-13	2.02787	4.40213e-13	6.52787	4.34946e-13	10.0179	6.62583e-13	14.0179	6.51193e-13	18.0179	4.61646e-13	22.0179	5.84296e-13	26.0179	3.8629e-13	30.0179	8.11833e-13	34.0179	4.15333e-13	38.0179	5.20406e-13
0.037882	6.21191e-13	2.0279	5.65922e-13	6.5279	7.6386e-13	10.0179	7.09624e-13	14.0179	6.50083e-13	18.0179	4.8993e-13	22.0179	6.54551e-13	26.0179	4.45195e-13	30.0179	7.50879e-13	34.0179	5.80333e-13	38.0179	5.13505e-13
0.037908	5.72564e-13	2.02792	6.15705e-13	6.52792	8.00356e-13	10.0179	6.23671e-13	14.0179	8.25667e-13	18.0179	4.66246e-13	22.0179	6.29404e-13	26.0179	4.70526e-13	30.0179	7.09579e-13	34.0179	4.49e-13	38.0179	4.68274e-13
0.037934	5.418e-13	2.02795	5.49075e-13	6.52795	8.79559e-13	10.0179	5.9717e-13	14.018	8.10297e-13	18.0179	5.46414e-13	22.0179	6.95548e-13	26.0179	4.93142e-13	30.0179	5.43694e-13	34.0179	6.20333e-13	38.0179	4.28723e-13
0.03796	6.29549e-13	2.02797	6.3982e-13	6.52798	6.61458e-13	10.018	4.87722e-13	14.018	7.74154e-13	18.018	6.35596e-13	22.018	8.41016e-13	26.018	5.26373e-13	30.018	7.05093e-13	34.018	6.38667e-13	38.018	3.82092e-13
0.037986	6.92264e-13	2.028	5.91597e-13	6.528	5.77101e-13	10.018	3.89264e-13	14.018	5.85215e-13	18.018	6.6026e-13	22.018	8.69989e-13	26.018	6.34376e-13	30.018	6.5576e-13	34.018	7.76333e-13	38.018	3.49694e-13
0.038012	9.14623e-13	2.02803	6.24101e-13	6.52803	5.21982e-13	10.018	4.98732e-13	14.018	5.81701e-13	18.018	8.17287e-13	22.018	8.10438e-13	26.018	5.98483e-13	30.018	6.60842e-13	34.018	6.72667e-13	38.018	3.59358e-13
0.038038	7.79359e-13	2.02805	4.54154e-13	6.52805	4.64218e-13	10.018	4.72717e-13	14.0181	7.20544e-13	18.0181	6.92911e-13	22.018	6.05181e-13	26.018	5.52859e-13	30.018	5.437e-13	34.018	4.95667e-13	38.018	5.33125e-13
0.038064	7.72471e-13	2.02808	5.29847e-13	6.52808	4.65014e-13	10.0181	4.92889e-13	14.0181	7.40588e-13	18.0181	6.48683e-13	22.0181	5.99203e-13	26.0181	4.64446e-13	30.0181	6.35829e-13	34.0181	4.25667e-13	38.0181	6.28148e-13
0.03809	6.45523e-13	2.0281	5.82905e-13	6.52811	4.59675e-13	10.0181	4.61676e-13	14.0181	7.1304e-13	18.0181	5.96805e-13	22.0181	6.06176e-13	26.0181	5.24495e-13	30.0181	6.54439e-13	34.0181	4.34667e-13	38.0181	6.31523e-13
0.038116	7.19718e-13	2.02813	7.04663e-13	6.52813	4.98018e-13	10.0181	6.03957e-13	14.0181	5.80674e-13	18.0181	5.61521e-13	22.0181	5.64532e-13	26.0181	6.79366e-13	30.0181	5.85685e-13	34.0181	6.45333e-13	38.0181	5.19264e-13
0.038142	7.2709e-13	2.02816	7.02616e-13	6.52816	6.48436e-13	10.0181	7.03863e-13	14.0182	6.57126e-13	18.0182	6.00375e-13	22.0182	5.60562e-13	26.0181	6.89141e-13	30.0181	5.4583e-13	34.0181	6.97333e-13	38.0181	6.07796e-13
0.038168	7.87177e-13	2.02818	6.20165e-13	6.52818	7.11966e-13	10.0182	7.32853e-13	14.0182	6.04106e-13	18.0182	4.28354e-13	22.0182	4.43222e-13	26.0182	5.94677e-13	30.0182	4.35603e-13	34.0182	6.85e-13	38.0182	6.99434e-13
0.038194	7.18677e-13	2.02821	5.55512e-13	6.52821	7.09795e-13	10.0182	6.21523e-13	14.0182	5.44068e-13	18.0182	4.63618e-13	22.0182	5.17845e-13	26.0182	4.69268e-13	30.0182	4.95081e-13	34.0182	5.21e-13	38.0182	6.42328e-13
0.03822	5.89002e-13	2.02823	5.62578e-13	6.52824	5.91687e-13	10.0182	5.19215e-13	14.0182	4.78725e-13	18.0182	3.63826e-13	22.0182	5.11858e-13	26.0182	5.23355e-13	30.0182	4.92465e-13	34.0182	6.00667e-13	38.0182	4.83925e-13
0.038246	7.15052e-13	2.02826	6.3941e-13	6.52826	5.69861e-13	10.0182	6.62986e-13	14.0183	4.75469e-13	18.0183	3.75751e-13	22.0183	5.97088e-13	26.0183	6.44007e-13	30.0182	5.33545e-13	34.0182	6.34667e-13	38.0182	3.71194e-13
0.038272	7.20668e-13	2.02829	6.31684e-13	6.52829	5.16692e-13	10.0183	7.99963e-13	14.0183	5.96966e-13	18.0183	3.65458e-13	22.0183	5.83514e-13	26.0183	6.41603e-13	30.0183	5.72692e-13	34.0183	6.48667e-13	38.0183	4.23973e-13
0.038298	8.73065e-13	2.02831	6.47027e-13	6.52831	5.42587e-13	10.0183	7.62922e-13	14.0183	5.29428e-13	18.0183	4.37295e-13	22.0183	6.03527e-13	26.0183	5.20663e-13	30.0183	5.49079e-13	34.0183	5.97667e-13	38.0183	4.90858e-13
0.038324	8.64616e-13	2.02834	5.81902e-13	6.52834	5.50189e-13	10.0183	5.55442e-13	14.0183	4.90634e-13	18.0183	4.65351e-13	22.0183	6.98462e-13	26.0183	5.28848e-13	30.0183	6.49257e-13	34.0183	5.38667e-13	38.0183	4.29588e-13
0.03835	7.19588e-13	2.02836	6.77353e-13	6.52837	6.58357e-13	10.0183	4.00202e-13	14.0184	5.36981e-13	18.0184	4.83319e-13	22.0184	6.29671e-13	26.0184	4.40295e-13	30.0184	5.76053e-13	34.0183	6.24667e-13	38.0183	4.19478e-13
0.038376	5.68558e-13	2.02839	7.36023e-13	6.52839	6.17053e-13	10.0184	4.40737e-13	14.0184	6.82849e-13	18.0184	5.16167e-13	22.0184	6.30548e-13	26.0184	5.10209e-13	30.0184	5.45823e-13	34.0184	5.39e-13	38.0184	3.93999e-13
0.038402	4.74312e-13	2.02842	8.19055e-13	6.52842	6.47514e-13	10.0184	5.12318e-13	14.0184	6.94055e-13	18.0184	5.25506e-13	22.0184	5.19532e-13	26.0184	5.23492e-13	30.0184	5.70917e-13	34.0184	5.42667e-13	38.0184	4.27042e-13
0.038428	5.55207e-13	2.02844	8.01807e-13	6.52844	5.51286e-13	10.0184	5.89108e-13	14.0184	5.97154e-13	18.0184	6.60525e-13	22.0184	5.38131e-13	26.0184	5.87687e-13	30.0184	6.26601e-13	34.0184	4.36333e-13	38.0184	4.26062e-13
0.038454	7.76184e-13	2.02847	7.80427e-13	6.52847	6.51958e-13	10.0184	6.70734e-13	14.0185	5.46559e-13	18.0185	6.67652e-13	22.0185	4.9845e-13	26.0185	6.22862e-13	30.0185	7.10478e-13	34.0185	5.21667e-13	38.0184	4.20483e-13
0.03848	7.48142e-13	2.02849	7.63215e-13	6.5285	5.71795e-13	10.0185	6.0736e-13	14.0185	4.91278e-13	18.0185	7.4811e-13	22.0185	5.189e-13	26.0185	6.29231e-13	30.0185	6.78822e-13	34.0185	4.48667e-13	38.0185	4.89017e-13
0.038506	8.94768e-13	2.02852	6.16727e-13	6.52852	6.13945e-13	10.0185	6.04805e-13	14.0185	5.32848e-13	18.0185	7.85605e-13	22.0185	4.86744e-13	26.0185	6.87346e-13	30.0185	7.29885e-13	34.0185	5.28667e-13	38.0185	5.20369e-13
0.038532	7.66195e-13	2.02855	5.5652e-13	6.52855	5.65579e-13	10.0185	4.97737e-13	14.0185	4.77068e-13	18.0185	8.08599e-13	22.0185	6.10799e-13	26.0185	6.9881e-13	30.0185	6.56393e-13	34.0185	5.06333e-13	38.0185	5.29375e-13
0.038558	9.05066e-13	2.02857	6.07347e-13	6.52857	7.59348e-13	10.0186	6.27289e-13	14.0186	4.90158e-13	18.0186	7.44312e-13	22.0186	5.73461e-13	26.0186	6.06785e-13	30.0186	5.37553e-13	34.0186	5.69333e-13	38.0186	4.90348e-13
0.038584	9.5939e-13	2.0286	8.0048e-13	6.5286	7.06533e-13	10.0186	6.76153e-13	14.0186	3.73224e-13	18.0186	6.77084e-13	22.0186	7.05629e-13	26.0186	6.82856e-13	30.0186	3.95859e-13	34.0186	6.57333e-13	38.0186	4.31582e-13
0.03861	1.0265e-12	2.02862	9.13069e-13	6.52863	7.95213e-13	10.0186	7.49064e-13	14.0186	5.0919e-13	18.0186	6.36136e-13	22.0186	5.76224e-13	26.0186	6.19946e-13	30.0186	6.18746e-13	34.0186	6.96667e-13	38.0186	5.0076e-13
0.038636	9.17745e-13	2.02865	6.91971e-13	6.52865	7.56681e-13	10.0186	6.84301e-13	14.0187	6.45348e-13	18.0186	7.00243e-13	22.0186	5.74113e-13	26.0186	5.97135e-13	30.0186	7.17589e-13	34.0186	6.90667e-13	38.0186	5.60401e-13
0.038662	8.44658e-13	2.02868	5.79868e-13	6.52868	7.35473e-13	10.0187	5.78082e-13	14.0187	7.05222e-13	18.0187	5.88732e-13	22.0187	5.02296e-13	26.0187	5.77833e-13	30.0187	6.86294e-13	34.0187	5.43e-13	38.0187	6.18422e-13
0.038688	8.28767e-13	2.0287	4.56511e-13	6.5287	5.79792e-13	10.0187	6.32001e-13	14.0187	5.92739e-13	18.0187	5.67519e-13	22.0187	4.95353e-13	26.0187	5.60269e-13	30.0187	4.86759e-13	34.0187	6.18e-13	38.0187	5.93189e-13
0.038714	7.00031e-13	2.02873	7.2993e-13	6.52873	4.79744e-13	10.0187	5.1782e-13	14.0187	5.00902e-13	18.0187	5.12453e-13	22.0187	5.99242e-13	26.0187	5.26177e-13	30.0187	4.80715e-13	34.0187	6.43333e-13	38.0187	8.35439e-13
0.03874	6.28631e-13	2.02875	8.32253e-13	6.52876	5.14051e-13	10.0187	5.95582e-13	14.0188	4.8331e-13	18.0188	5.89961e-13	22.0187	6.49578e-13	26.0187	3.64963e-13	30.0187	5.71993e-13	34.0187	6.49e-13	38.0187	8.76281e-13
0.038766	5.58955e-13	2.02878	9.2102e-13	6.52878	5.85056e-13	10.0188	5.54845e-13	14.0188	4.35323e-13	18.0188	6.10337e-13	22.0188	6.61208e-13	26.0188	3.48504e-13	30.0188	4.95461e-13	34.0188	5.43667e-13	38.0188	8.50111e-13
0.038792	6.77377e-13	2.02881	6.93334e-13	6.52881	4.98217e-13	10.0188	4.98364e-13	14.0188	3.86648e-13	18.0188	5.92154e-13	22.0188	6.84953e-13	26.0188	5.87263e-13	30.0188	4.45727e-13	34.0188	4.77333e-13	38.0188	6.21405e-13
0.038818	6.19788e-13	2.02883	6.00223e-13	6.52883	5.51285e-13	10.0188	4.45047e-13	14.0188	4.44905e-13	18.0188	5.80004e-13	22.0188	5.56801e-13	26.0188	6.98905e-13	30.0188	4.62247e-13	34.0188	5.09667e-13	38.0188	5.76129e-13
0.038844	8.30372e-13	2.02886	4.67607e-13	6.52886	5.255e-13	10.0188	3.4608e-13	14.0189	3.6594e-13	18.0189	6.00174e-13	22.0189	5.68754e-13	26.0188	7.99632e-13	30.0188	5.45757e-13	34.0188	5.43333e-13	38.0188	7.0558e-13
0.03887	9.16951e-13	2.02888	5.52117e-13	6.52889	6.06602e-13	10.0189	4.09311e-13	14.0189	5.00697e-13	18.0189	5.94466e-13	22.0189	6.05371e-13	26.0189	6.64726e-13	30.0189	5.54887e-13	34.0189	6.88333e-13	38.0189	6.19704e-13
0.038896	9.52075e-13	2.02891	6.66276e-13	6.52891	5.22121e-13	10.0189	5.22051e-13	14.0189	5.6164e-13	18.0189	5.50249e-13	22.0189	6.50721e-13	26.0189	7.66844e-13	30.0189	5.65001e-13	34.0189	7.72333e-13	38.0189	6.44666e-13
0.038922	7.59971e-13	2.02894	7.84981e-13	6.52894	6.98013e-13	10.0189	5.42634e-13	14.0189	6.9661e-13	18.0189	5.65814e-13	22.0189	6.26135e-13	26.0189	7.52243e-13	30.0189	6.59812e-13	34.0189	7.78333e-13	38.0189	5.9722e-13
0.038948	6.32426e-13	2.02896	7.88346e-13	6.52896	6.75469e-13	10.0189	5.39009e-13	14.019	5.81346e-13	18.019	5.77061e-13	22.019	4.57317e-13	26.019	7.92417e-13	30.0189	6.64967e-13	34.0189	6.36667e-13	38.0189	6.48615e-13
0.038974	6.63555e-13	2.02899	7.2197e-13	6.52899	6.6623e-13	10.019	4.19189e-13	14.019	3.99056e-13	18.019	5.15942e-13	22.019	5.5002e-13	26.019	6.75813e-13	30.019	5.5606e-13	34.019	6.21333e-13	38.019	7.0474e-13
0.039	7.11258e-13	2.02901	6.71592e-13	6.52902	5.88134e-13	10.019	3.93557e-13	14.019	4.08359e-13	18.019	3.65914e-13	22.019	5.38508e-13	26.019	5.97393e-13	30.019	4.13318e-13	34.019	4.82667e-13	38.019	6.9657e-13
0.039026	7.73274e-13	2.02904	6.08714e-13	6.52904	6.27556e-13	10.019	4.87772e-13	14.019	5.14739e-13	18.019	3.64859e-13	22.019	5.43667e-13	26.019	5.50928e-13	30.019	4.67012e-13	34.019	5.77667e-13	38.019	6.78195e-13
0.039052	7.30629e-13	2.02907	5.57923e-13	6.52907	7.57787e-13	10.019	5.82294e-13	14.0191	7.21242e-13	18.0191	4.81382e-13	22.0191	4.78122e-13	26.0191	5.29168e-13	30.0191	6.53931e-13	34.0191	4.47333e-13	38.019	5.12095e-13
0.039078	6.72935e-13	2.02909	4.51773e-13	6.52909	6.3406e-13	10.0191	8.15818e-13	14.0191	6.76994e-13	18.0191	5.24128e-13	22.0191	4.43399e-13	26.0191	6.59457e-13	30.0191	7.41857e-13	34.0191	4.69e-13	38.0191	4.31477e-13
0.039104	6.99312e-13	2.02912	4.85822e-13	6.52912	6.26791e-13	10.0191	7.26761e-13	14.0191	6.24575e-13	18.0191	4.71783e-13	22.0191	5.47117e-13	26.0191	5.5953e-13	30.0191	7.13991e-13	34.0191	4.21333e-13	38.0191	4.49457e-13
0.03913	7.40105e-13	2.02914	4.36838e-13	6.52915	6.11349e-13	10.0191	5.72749e-13	14.0191	5.43188e-13	18.0191	3.45498e-13	22.0191	5.14725e-13	26.0191	6.67452e-13	30.0191	6.55069e-13	34.0191	5.04667e-13	38.0191	5.45425e-13
0.039156	8.36585e-13	2.02917	5.4987e-13	6.52917	6.1032e-13	10.0192	3.76842e-13	14.0192	7.54888e-13	18.0192	3.51223e-13	22.0192	5.86728e-13	26.0192	5.01153e-13	30.0192	6.81166e-13	34.0192	5.52e-13	38.0192	5.44951e-13
0.039182	9.18229e-13	2.0292	5.33315e-13	6.5292	5.62872e-13	10.0192	4.68889e-13	14.0192	7.69047e-13	18.0192	3.65989e-13	22.0192	5.42445e-13	26.0192	7.42624e-13	30.0192	6.69596e-13	34.0192	5.39667e-13	38.0192	5.5818e-13
0.039208	8.83623e-13	2.02922	6.98762e-13	6.52922	4.84286e-13	10.0192	5.5226e-13	14.0192	7.67838e-13	18.0192	5.55183e-13	22.0192	4.61648e-13	26.0192	7.26494e-13	30.0192	6.70289e-13	34.0192	5.37333e-13	38.0192	5.01205e-13
0.039234	8.11239e-13	2.02925	6.72869e-13	6.52925	5.65306e-13	10.0192	5.5312e-13	14.0193	6.62366e-13	18.0192	6.84088e-13	22.0192	5.31e-13	26.0192	7.13631e-13	30.0192	6.25318e-13	34.0192	4.87333e-13	38.0192	5.52373e-13
0.03926	7.85097e-13	2.02927	7.35687e-13	6.52928	6.06547e-13	10.0193	5.361e-13	14.0193	6.29804e-13	18.0193	7.55325e-13	22.0193	5.64619e-13	26.0193	5.93537e-13	30.0193	6.89492e-13	34.0193	5.13e-13	38.0193	5.61188e-13
0.039286	8.77633e-13	2.0293	6.32108e-13	6.5293	5.28104e-13	10.0193	4.87458e-13	14.0193	6.33447e-13	18.0193	7.69628e-13	22.0193	7.22478e-13	26.0193	5.17672e-13	30.0193	6.67834e-13	34.0193	4.09667e-13	38.0193	6.41213e-13
0.039312	7.94083e-13	2.02933	6.13081e-13	6.52933	4.46012e-13	10.0193	4.25986e-13	14.0193	6.27964e-13	18.0193	7.63144e-13	22.0193	6.83077e-13	26.0193	6.29228e-13	30.0193	6.92529e-13	34.0193	4.49e-13	38.0193	5.98079e-13
0.039338	7.72494e-13	2.02935	5.15115e-13	6.52935	4.64693e-13	10.0193	3.43e-13	14.0194	6.29016e-13	18.0194	7.29669e-13	22.0193	6.23976e-13	26.0193	5.8219e-13	30.0193	6.45134e-13	34.0193	3.99333e-13	38.0193	5.10987e-13
0.039364	6.17712e-13	2.02938	4.97259e-13	6.52938	6.43825e-13	10.0194	4.06364e-13	14.0194	6.80996e-13	18.0194	6.67809e-13	22.0194	5.35123e-13	26.0194	6.28751e-13	30.0194	5.19662e-13	34.0194	4.73667e-13	38.0194	5.42923e-13
0.03939	7.35791e-13	2.0294	4.83634e-13	6.52941	6.60327e-13	10.0194	4.70698e-13	14.0194	5.14344e-13	18.0194	6.58053e-13	22.0194	4.61243e-13	26.0194	6.01657e-13	30.0194	5.56773e-13	34.0194	6.13333e-13	38.0194	5.82502e-13
0.039416	6.26691e-13	2.02943	5.55844e-13	6.52943	6.23402e-13	10.0194	4.88111e-13	14.0194	5.7501e-13	18.0194	6.30848e-13	22.0194	3.92695e-13	26.0194	6.47393e-13	30.0194	4.97277e-13	34.0194	6.13333e-13	38.0194	6.09726e-13
0.039442	8.88783e-13	2.02946	6.13493e-13	6.52946	5.34038e-13	10.0194	5.18993e-13	14.0195	6.44164e-13	18.0195	6.46228e-13	22.0195	4.08062e-13	26.0194	5.85594e-13	30.0194	6.01694e-13	34.0194	5.91667e-13	38.0194	5.14112e-13
0.039468	9.15669e-13	2.02948	6.72064e-13	6.52948	5.38978e-13	10.0195	4.67546e-13	14.0195	7.16696e-13	18.0195	6.51944e-13	22.0195	5.40619e-13	26.0195	5.12209e-13	30.0195	4.75296e-13	34.0195	4.36e-13	38.0195	4.73043e-13
0.039494	8.93286e-13	2.02951	7.82217e-13	6.52951	5.18466e-13	10.0195	4.80421e-13	14.0195	6.80889e-13	18.0195	6.86095e-13	22.0195	6.5612e-13	26.0195	5.77901e-13	30.0195	5.91724e-13	34.0195	5.49e-13	38.0195	4.19352e-13
0.03952	1.00556e-12	2.02953	6.95169e-13	6.52954	4.88593e-13	10.0195	4.04044e-13	14.0195	5.58653e-13	18.0195	6.70406e-13	22.0195	6.99938e-13	26.0195	6.30145e-13	30.0195	6.14902e-13	34.0195	4.95e-13	38.0195	3.86176e-13
0.039546	1.02585e-12	2.02956	6.09645e-13	6.52956	4.00745e-13	10.0195	6.30646e-13	14.0196	5.83535e-13	18.0196	5.89118e-13	22.0196	7.11485e-13	26.0196	7.09901e-13	30.0195	6.00366e-13	34.0195	4.99333e-13	38.0195	5.03261e-13
0.039572	1.08091e-12	2.02959	3.97128e-13	6.52959	3.35981e-13	10.0196	6.56203e-13	14.0196	5.48129e-13	18.0196	5.13629e-13	22.0196	7.50152e-13	26.0196	6.16569e-13	30.0196	5.64775e-13	34.0196	4.93333e-13	38.0196	5.75193e-13
0.039598	8.2055e-13	2.02961	4.1396e-13	6.52961	4.36569e-13	10.0196	6.69135e-13	14.0196	6.33986e-13	18.0196	5.17876e-13	22.0196	6.94031e-13	26.0196	7.09282e-13	30.0196	4.93473e-13	34.0196	6.13667e-13	38.0196	5.84979e-13
0.039624	7.08031e-13	2.02964	4.79825e-13	6.52964	4.66915e-13	10.0196	5.6084e-13	14.0196	6.09739e-13	18.0196	5.27824e-13	22.0196	6.53174e-13	26.0196	6.89815e-13	30.0196	5.67542e-13	34.0196	6.58667e-13	38.0196	5.37536e-13
0.03965	8.65053e-13	2.02966	6.0224e-13	6.52967	5.95307e-13	10.0196	6.07787e-13	14.0197	6.67062e-13	18.0197	5.67863e-13	22.0197	5.71771e-13	26.0197	7.10471e-13	30.0197	6.47714e-13	34.0196	6.81667e-13	38.0196	5.19985e-13
0.039676	9.76768e-13	2.02969	6.90817e-13	6.52969	6.68436e-13	10.0197	6.64644e-13	14.0197	4.94452e-13	18.0197	4.85486e-13	22.0197	6.1763e-13	26.0197	5.86108e-13	30.0197	6.12243e-13	34.0197	6.33667e-13	38.0197	5.86248e-13
0.039702	1.05895e-12	2.02972	7.67913e-13	6.52972	7.7727e-13	10.0197	7.09196e-13	14.0197	4.68521e-13	18.0197	5.35383e-13	22.0197	5.90147e-13	26.0197	5.33746e-13	30.0197	6.14424e-13	34.0197	5.85667e-13	38.0197	5.40344e-13
0.039728	9.95381e-13	2.02974	8.61271e-13	6.52974	7.09004e-13	10.0197	7.3404e-13	14.0197	4.0109e-13	18.0197	5.95506e-13	22.0197	5.33955e-13	26.0197	4.66383e-13	30.0197	4.32577e-13	34.0197	4.47e-13	38.0197	6.01698e-13
0.039754	9.51035e-13	2.02977	7.43827e-13	6.52977	6.08341e-13	10.0197	7.98619e-13	14.0198	4.38329e-13	18.0198	6.77409e-13	22.0198	5.02514e-13	26.0198	4.75389e-13	30.0198	4.90771e-13	34.0198	5.47667e-13	38.0197	6.16408e-13
0.03978	8.76016e-13	2.02979	7.68397e-13	6.5298	6.2139e-13	10.0198	7.10457e-13	14.0198	4.03957e-13	18.0198	6.16016e-13	22.0198	4.77545e-13	26.0198	5.17946e-13	30.0198	4.1589e-13	34.0198	5.28333e-13	38.0198	5.40612e-13
0.039806	8.33179e-13	2.02982	6.75009e-13	6.52982	5.79628e-13	10.0198	7.56984e-13	14.0198	4.11142e-13	18.0198	5.73619e-13	22.0198	5.85724e-13	26.0198	5.57675e-13	30.0198	4.98783e-13	34.0198	6.31333e-13	38.0198	6.43876e-13
0.039832	8.33545e-13	2.02985	8.63808e-13	6.52985	5.49292e-13	10.0198	6.44242e-13	14.0198	4.22443e-13	18.0198	5.90293e-13	22.0198	5.90847e-13	26.0198	5.39044e-13	30.0198	4.64662e-13	34.0198	5.34667e-13	38.0198	6.10613e-13
0.039858	8.70691e-13	2.02987	7.07785e-13	6.52987	6.08226e-13	10.0199	6.39688e-13	14.0199	5.70154e-13	18.0199	6.31985e-13	22.0199	5.09309e-13	26.0199	6.37112e-13	30.0199	4.80481e-13	34.0199	6.88e-13	38.0199	5.99687e-13
0.039884	9.46733e-13	2.0299	6.55973e-13	6.5299	6.18816e-13	10.0199	5.13653e-13	14.0199	6.63799e-13	18.0199	6.62898e-13	22.0199	5.41558e-13	26.0199	6.39301e-13	30.0199	4.93641e-13	34.0199	6.54e-13	38.0199	4.64874e-13
0.03991	8.02597e-13	2.02992	4.72708e-13	6.52993	5.46224e-13	10.0199	5.61035e-13	14.0199	6.57216e-13	18.0199	7.50926e-13	22.0199	5.44852e-13	26.0199	7.5033e-13	30.0199	5.14074e-13	34.0199	6.17e-13	38.0199	5.16341e-13
0.039936	6.71597e-13	2.02995	6.27546e-13	6.52995	3.99823e-13	10.0199	7.44685e-13	14.02	5.37101e-13	18.0199	6.87556e-13	22.0199	5.25398e-13	26.0199	6.50249e-13	30.0199	5.17229e-13	34.0199	4.53333e-13	38.0199	6.08261e-13
0.039962	5.67781e-13	2.02998	7.88588e-13	6.52998	4.27554e-13	10.02	6.95871e-13	14.02	5.24192e-13	18.02	6.55085e-13	22.02	5.13945e-13	26.02	6.60013e-13	30.02	4.89553e-13	34.02	4.14333e-13	38.02	6.4553e-13
0.039988	8.0271e-13	2.03	8.65099e-13	6.53	4.81419e-13	10.02	6.20706e-13	14.02	4.95743e-13	18.02	6.43529e-13	22.02	5.71333e-13	26.02	5.12663e-13	30.02	5.48714e-13	34.02	4.57333e-13	38.02	5.8976e-13
0.040014	1.10122e-12	2.03003	7.62788e-13	6.53003	4.83907e-13	10.02	4.70222e-13	14.02	5.02674e-13	18.02	8.17202e-13	22.02	6.76191e-13	26.02	7.16724e-13	30.02	6.33118e-13	34.02	4.49333e-13	38.02	5.9825e-13
0.04004	1.06926e-12	2.03005	6.85056e-13	6.53006	5.24986e-13	10.02	5.42381e-13	14.0201	5.99293e-13	18.0201	1.05712e-12	22.02	6.04923e-13	26.02	7.36432e-13	30.02	6.6724e-13	34.02	5.74333e-13	38.02	5.45829e-13
0.040066	1.0714e-12	2.03008	5.66219e-13	6.53008	4.90957e-13	10.0201	5.9761e-13	14.0201	7.86909e-13	18.0201	8.63998e-13	22.0201	4.92046e-13	26.0201	7.94599e-13	30.0201	5.94595e-13	34.0201	5.14333e-13	38.0201	5.64532e-13
0.040092	9.97289e-13	2.03011	5.38894e-13	6.53011	4.40616e-13	10.0201	6.17315e-13	14.0201	7.39499e-13	18.0201	7.21574e-13	22.0201	5.45714e-13	26.0201	6.09831e-13	30.0201	5.83063e-13	34.0201	6.38667e-13	38.0201	5.19421e-13
0.040118	9.7769e-13	2.03013	4.61894e-13	6.53013	3.8691e-13	10.0201	5.7464e-13	14.0201	6.31913e-13	18.0201	5.1987e-13	22.0201	5.50145e-13	26.0201	5.74327e-13	30.0201	4.90249e-13	34.0201	5.07333e-13	38.0201	6.66595e-13
0.040144	9.05249e-13	2.03016	6.14724e-13	6.53016	3.85463e-13	10.0201	6.60059e-13	14.0202	5.34135e-13	18.0202	5.5689e-13	22.0202	6.34624e-13	26.0201	4.77299e-13	30.0201	4.64021e-13	34.0201	6.09e-13	38.0201	7.3151e-13
0.04017	7.78283e-13	2.03018	5.91822e-13	6.53019	4.94239e-13	10.0202	5.96642e-13	14.0202	5.8227e-13	18.0202	5.53545e-13	22.0202	7.12172e-13	26.0202	4.60981e-13	30.0202	3.85154e-13	34.0202	5.23e-13	38.0202	8.30271e-13
0.040196	7.77499e-13	2.03021	6.66941e-13	6.53021	6.04355e-13	10.0202	6.65578e-13	14.0202	5.54583e-13	18.0202	5.42102e-13	22.0202	6.65618e-13	26.0202	4.55396e-13	30.0202	5.05484e-13	34.0202	5.96333e-13	38.0202	6.33875e-13
0.040222	7.12156e-13	2.03024	5.88909e-13	6.53024	6.45451e-13	10.0202	5.01332e-13	14.0202	5.2688e-13	18.0202	6.67475e-13	22.0202	7.05922e-13	26.0202	5.70396e-13	30.0202	5.76748e-13	34.0202	6.13e-13	38.0202	5.67702e-13
0.040248	7.36136e-13	2.03026	5.93245e-13	6.53026	5.93616e-13	10.0202	5.35352e-13	14.0203	6.03029e-13	18.0203	5.98222e-13	22.0203	5.13638e-13	26.0203	5.26913e-13	30.0202	6.91088e-13	34.0202	6.91e-13	38.0202	4.22411e-13
0.040274	8.0403e-13	2.03029	6.17043e-13	6.53029	5.32383e-13	10.0203	4.26494e-13	14.0203	6.24808e-13	18.0203	5.92497e-13	22.0203	5.272e-13	26.0203	5.96343e-13	30.0203	5.52883e-13	34.0203	7.78667e-13	38.0203	4.11709e-13
0.0403	8.27912e-13	2.03031	6.78423e-13	6.53032	4.28725e-13	10.0203	5.77447e-13	14.0203	5.41351e-13	18.0203	4.45371e-13	22.0203	4.84433e-13	26.0203	4.68051e-13	30.0203	6.06059e-13	34.0203	7.09333e-13	38.0203	5.22501e-13
0.040326	7.34842e-13	2.03034	6.82612e-13	6.53034	4.48697e-13	10.0203	5.42529e-13	14.0203	4.5738e-13	18.0203	5.98842e-13	22.0203	5.5988e-13	26.0203	4.48272e-13	30.0203	6.52991e-13	34.0203	6.57e-13	38.0203	6.95011e-13
0.040352	7.40201e-13	2.03037	6.35385e-13	6.53037	3.96002e-13	10.0203	5.01101e-13	14.0204	5.18085e-13	18.0204	5.77883e-13	22.0204	5.54918e-13	26.0204	3.93431e-13	30.0204	6.81007e-13	34.0204	5.11667e-13	38.0203	8.12679e-13
0.040378	6.28817e-13	2.03039	6.71197e-13	6.53039	4.91972e-13	10.0204	4.41085e-13	14.0204	5.88645e-13	18.0204	5.14187e-13	22.0204	5.51179e-13	26.0204	5.71805e-13	30.0204	5.9092e-13	34.0204	6.11333e-13	38.0204	7.957e-13
0.040404	6.45406e-13	2.03042	7.73562e-13	6.53042	4.2832e-13	10.0204	4.30324e-13	14.0204	5.7597e-13	18.0204	5.07736e-13	22.0204	5.13974e-13	26.0204	7.35732e-13	30.0204	5.84589e-13	34.0204	6.58e-13	38.0204	7.20766e-13
0.04043	6.46553e-13	2.03044	7.26066e-13	6.53045	3.94106e-13	10.0204	5.64734e-13	14.0204	5.49615e-13	18.0204	5.68999e-13	22.0204	5.66001e-13	26.0204	6.66097e-13	30.0204	8.19561e-13	34.0204	6.21e-13	38.0204	8.00757e-13
0.040456	6.87171e-13	2.03047	7.62866e-13	6.53047	3.61212e-13	10.0205	5.96368e-13	14.0205	5.4125e-13	18.0205	7.96001e-13	22.0205	5.18548e-13	26.0205	5.30265e-13	30.0205	8.79929e-13	34.0205	6.53333e-13	38.0205	8.20344e-13
0.040482	7.63232e-13	2.0305	7.38499e-13	6.5305	4.52034e-13	10.0205	7.21533e-13	14.0205	6.56948e-13	18.0205	7.24181e-13	22.0205	6.10951e-13	26.0205	4.33536e-13	30.0205	7.21734e-13	34.0205	5.87333e-13	38.0205	7.72268e-13
0.040508	7.64097e-13	2.03052	6.81716e-13	6.53052	6.35308e-13	10.0205	6.49737e-13	14.0205	5.59501e-13	18.0205	6.72701e-13	22.0205	5.75965e-13	26.0205	5.03445e-13	30.0205	5.78162e-13	34.0205	6.47e-13	38.0205	6.02654e-13
0.040534	7.63453e-13	2.03055	5.60701e-13	6.53055	6.77219e-13	10.0205	6.36603e-13	14.0206	8.05286e-13	18.0205	5.86182e-13	22.0205	6.11416e-13	26.0205	6.55613e-13	30.0205	6.51531e-13	34.0205	5.01e-13	38.0205	4.36132e-13
0.04056	7.40249e-13	2.03057	4.82541e-13	6.53058	6.76639e-13	10.0206	5.40821e-13	14.0206	7.62765e-13	18.0206	5.75056e-13	22.0206	5.36066e-13	26.0206	7.32605e-13	30.0206	7.45668e-13	34.0206	4.45e-13	38.0206	3.76953e-13
0.040586	6.23422e-13	2.0306	5.51032e-13	6.5306	5.75398e-13	10.0206	5.76094e-13	14.0206	8.11766e-13	18.0206	7.4316e-13	22.0206	4.76322e-13	26.0206	7.94613e-13	30.0206	7.09092e-13	34.0206	5.73333e-13	38.0206	4.36053e-13
0.040612	6.17026e-13	2.03063	5.89012e-13	6.53063	6.87627e-13	10.0206	4.89619e-13	14.0206	5.40944e-13	18.0206	6.97213e-13	22.0206	5.63219e-13	26.0206	6.42425e-13	30.0206	5.40616e-13	34.0206	6.72333e-13	38.0206	5.07741e-13
0.040638	6.93962e-13	2.03065	6.05452e-13	6.53065	7.57343e-13	10.0206	5.56842e-13	14.0207	4.58516e-13	18.0207	6.85177e-13	22.0206	5.53427e-13	26.0206	5.61044e-13	30.0206	5.1139e-13	34.0206	6.95e-13	38.0206	5.64296e-13
0.040664	8.08381e-13	2.03068	5.38524e-13	6.53068	7.04659e-13	10.0207	6.19115e-13	14.0207	4.59969e-13	18.0207	6.42042e-13	22.0207	6.78759e-13	26.0207	4.99913e-13	30.0207	5.26814e-13	34.0207	5.75e-13	38.0207	5.45665e-13
0.04069	8.51321e-13	2.0307	4.86194e-13	6.53071	5.70216e-13	10.0207	6.05434e-13	14.0207	4.99054e-13	18.0207	6.8444e-13	22.0207	6.30769e-13	26.0207	6.45798e-13	30.0207	6.40314e-13	34.0207	4.93667e-13	38.0207	5.5297e-13
0.040716	7.80411e-13	2.03073	6.1847e-13	6.53073	4.7156e-13	10.0207	5.66823e-13	14.0207	5.61395e-13	18.0207	7.01112e-13	22.0207	6.05374e-13	26.0207	6.13829e-13	30.0207	5.64026e-13	34.0207	4.61e-13	38.0207	6.94581e-13
0.040742	8.47854e-13	2.03076	7.1788e-13	6.53076	5.80046e-13	10.0207	4.63723e-13	14.0208	5.42248e-13	18.0208	5.97776e-13	22.0208	5.00105e-13	26.0207	6.04029e-13	30.0207	6.53047e-13	34.0207	4.36667e-13	38.0207	7.02763e-13
0.040768	9.00691e-13	2.03078	8.06264e-13	6.53078	5.98655e-13	10.0208	4.86245e-13	14.0208	5.90326e-13	18.0208	6.08806e-13	22.0208	5.32846e-13	26.0208	5.36782e-13	30.0208	6.33205e-13	34.0208	4.98333e-13	38.0208	6.30739e-13
0.040794	8.53884e-13	2.03081	6.29576e-13	6.53081	5.46855e-13	10.0208	5.26522e-13	14.0208	5.6324e-13	18.0208	5.53386e-13	22.0208	5.97162e-13	26.0208	5.48933e-13	30.0208	6.7684e-13	34.0208	6.13e-13	38.0208	5.30611e-13
0.04082	6.15841e-13	2.03083	5.62652e-13	6.53084	4.82144e-13	10.0208	5.80136e-13	14.0208	4.67142e-13	18.0208	5.35911e-13	22.0208	5.75902e-13	26.0208	5.40463e-13	30.0208	4.95896e-13	34.0208	7.58667e-13	38.0208	4.24261e-13
0.040846	7.06376e-13	2.03086	5.76832e-13	6.53086	5.33634e-13	10.0208	6.26662e-13	14.0209	5.24631e-13	18.0209	5.01732e-13	22.0209	6.08904e-13	26.0209	4.78243e-13	30.0208	3.83164e-13	34.0208	7.04333e-13	38.0208	4.98065e-13
0.040872	7.29603e-13	2.03089	6.5906e-13	6.53089	5.72009e-13	10.0209	6.19536e-13	14.0209	6.92764e-13	18.0209	5.63338e-13	22.0209	5.08255e-13	26.0209	4.21637e-13	30.0209	3.41543e-13	34.0209	7.09333e-13	38.0209	5.48989e-13
0.040898	9.68194e-13	2.03091	7.46547e-13	6.53091	5.06388e-13	10.0209	5.82102e-13	14.0209	7.79816e-13	18.0209	5.51013e-13	22.0209	6.89718e-13	26.0209	4.48579e-13	30.0209	3.56838e-13	34.0209	6.42333e-13	38.0209	6.09468e-13
0.040924	7.01873e-13	2.03094	5.87844e-13	6.53094	4.77784e-13	10.0209	6.30894e-13	14.0209	6.28107e-13	18.0209	5.16095e-13	22.0209	6.64622e-13	26.0209	6.5638e-13	30.0209	5.03131e-13	34.0209	8.12e-13	38.0209	5.70799e-13
0.04095	8.12693e-13	2.03096	5.69974e-13	6.53097	4.91249e-13	10.0209	6.37089e-13	14.021	6.39007e-13	18.021	5.35078e-13	22.021	7.89337e-13	26.021	8.26156e-13	30.021	5.76383e-13	34.0209	7.43e-13	38.0209	5.56235e-13
0.040976	7.00521e-13	2.03099	5.6019e-13	6.53099	5.4847e-13	10.021	6.8431e-13	14.021	7.10087e-13	18.021	5.93978e-13	22.021	6.6306e-13	26.021	8.93652e-13	30.021	6.65664e-13	34.021	7.05333e-13	38.021	5.8436e-13
0.041002	8.97274e-13	2.03102	6.14148e-13	6.53102	5.65529e-13	10.021	6.32238e-13	14.021	7.56202e-13	18.021	6.85655e-13	22.021	5.1139e-13	26.021	6.80279e-13	30.021	5.68222e-13	34.021	4.66667e-13	38.021	5.64921e-13
0.041028	7.91746e-13	2.03104	6.04177e-13	6.53104	5.25371e-13	10.021	6.74043e-13	14.021	6.50166e-13	18.021	7.7075e-13	22.021	4.28689e-13	26.021	5.88795e-13	30.021	5.7488e-13	34.021	4.30333e-13	38.021	4.26206e-13
0.041054	7.76663e-13	2.03107	5.09603e-13	6.53107	4.70305e-13	10.021	7.11386e-13	14.0211	6.05817e-13	18.0211	6.50263e-13	22.0211	5.08122e-13	26.0211	5.55488e-13	30.0211	5.25666e-13	34.0211	3.98e-13	38.021	4.13841e-13
0.04108	6.75761e-13	2.03109	4.84357e-13	6.5311	4.45246e-13	10.0211	7.33382e-13	14.0211	6.16187e-13	18.0211	6.05762e-13	22.0211	6.6921e-13	26.0211	6.10023e-13	30.0211	5.99432e-13	34.0211	5.60667e-13	38.0211	4.39387e-13
0.041106	8.97584e-13	2.03112	5.42166e-13	6.53112	5.10363e-13	10.0211	6.84994e-13	14.0211	5.67018e-13	18.0211	5.63287e-13	22.0211	6.20288e-13	26.0211	5.83176e-13	30.0211	5.47251e-13	34.0211	6.82333e-13	38.0211	6.07403e-13
0.041132	8.41538e-13	2.03115	5.28323e-13	6.53115	6.28648e-13	10.0211	6.78486e-13	14.0211	5.59882e-13	18.0211	5.66377e-13	22.0211	5.54335e-13	26.0211	5.53538e-13	30.0211	6.14992e-13	34.0211	7.35333e-13	38.0211	5.4443e-13
0.041158	8.4386e-13	2.03117	5.76663e-13	6.53117	5.93196e-13	10.0212	9.02465e-13	14.0212	4.86531e-13	18.0212	5.32416e-13	22.0212	4.66494e-13	26.0212	5.92459e-13	30.0212	5.63953e-13	34.0212	6.47333e-13	38.0212	5.26118e-13
0.041184	6.95462e-13	2.0312	5.57514e-13	6.5312	6.39309e-13	10.0212	8.45517e-13	14.0212	3.97566e-13	18.0212	3.71997e-13	22.0212	5.34047e-13	26.0212	6.54654e-13	30.0212	6.33273e-13	34.0212	6.04667e-13	38.0212	4.0108e-13
0.04121	7.53029e-13	2.03122	5.63593e-13	6.53123	6.70306e-13	10.0212	8.59876e-13	14.0212	3.69137e-13	18.0212	6.00334e-13	22.0212	5.52052e-13	26.0212	5.89801e-13	30.0212	5.48696e-13	34.0212	4.98667e-13	38.0212	4.77063e-13
0.041236	7.30853e-13	2.03125	5.97327e-13	6.53125	7.69986e-13	10.0212	6.25974e-13	14.0213	4.87407e-13	18.0212	6.82841e-13	22.0212	5.73424e-13	26.0212	6.55012e-13	30.0212	5.2851e-13	34.0212	4.32333e-13	38.0212	4.75771e-13
0.041262	9.03488e-13	2.03128	4.95271e-13	6.53128	6.40473e-13	10.0213	5.60885e-13	14.0213	5.43308e-13	18.0213	7.88782e-13	22.0213	6.16897e-13	26.0213	6.05652e-13	30.0213	4.65637e-13	34.0213	3.83e-13	38.0213	7.32737e-13
0.041288	9.74801e-13	2.0313	6.77896e-13	6.5313	4.84182e-13	10.0213	6.29243e-13	14.0213	5.73267e-13	18.0213	6.87619e-13	22.0213	5.01402e-13	26.0213	6.42383e-13	30.0213	5.19989e-13	34.0213	5.22667e-13	38.0213	7.42825e-13
0.041314	9.26825e-13	2.03133	6.1587e-13	6.53133	3.91783e-13	10.0213	6.96074e-13	14.0213	5.68211e-13	18.0213	6.52197e-13	22.0213	5.00765e-13	26.0213	4.61757e-13	30.0213	5.15926e-13	34.0213	6.6e-13	38.0213	7.1344e-13
0.04134	7.23733e-13	2.03135	6.70074e-13	6.53136	4.36142e-13	10.0213	7.95572e-13	14.0214	6.91273e-13	18.0214	6.40396e-13	22.0213	4.13157e-13	26.0213	5.12284e-13	30.0213	4.38676e-13	34.0213	7.37667e-13	38.0213	4.73844e-13
0.041366	6.61285e-13	2.03138	6.34332e-13	6.53138	6.71435e-13	10.0214	7.47624e-13	14.0214	5.94267e-13	18.0214	5.48773e-13	22.0214	5.08345e-13	26.0214	5.31789e-13	30.0214	4.24386e-13	34.0214	7.21333e-13	38.0214	4.03293e-13
0.041392	9.60044e-13	2.03141	6.72757e-13	6.53141	6.05319e-13	10.0214	6.41454e-13	14.0214	4.71051e-13	18.0214	4.56058e-13	22.0214	5.15029e-13	26.0214	4.95369e-13	30.0214	4.5353e-13	34.0214	6.35e-13	38.0214	4.53056e-13
0.041418	9.00894e-13	2.03143	6.59942e-13	6.53143	6.6436e-13	10.0214	7.06572e-13	14.0214	4.49504e-13	18.0214	4.56056e-13	22.0214	6.08163e-13	26.0214	4.92857e-13	30.0214	6.1038e-13	34.0214	5.85333e-13	38.0214	5.16374e-13
0.041444	8.49429e-13	2.03146	5.74317e-13	6.53146	5.21673e-13	10.0214	6.43487e-13	14.0215	5.04249e-13	18.0215	5.32472e-13	22.0215	6.48636e-13	26.0214	5.04618e-13	30.0214	6.22078e-13	34.0214	5.62333e-13	38.0214	6.28557e-13
0.04147	6.72341e-13	2.03148	5.06464e-13	6.53149	6.21804e-13	10.0215	6.71462e-13	14.0215	5.52177e-13	18.0215	5.72785e-13	22.0215	6.2274e-13	26.0215	6.5559e-13	30.0215	5.82772e-13	34.0215	6.2e-13	38.0215	6.27051e-13
0.041496	6.26674e-13	2.03151	4.63851e-13	6.53151	5.14293e-13	10.0215	5.44695e-13	14.0215	4.35956e-13	18.0215	6.97734e-13	22.0215	5.37793e-13	26.0215	5.27905e-13	30.0215	5.8905e-13	34.0215	7.97333e-13	38.0215	5.56564e-13
0.041522	6.49763e-13	2.03154	4.45727e-13	6.53154	4.80032e-13	10.0215	5.40259e-13	14.0215	5.01654e-13	18.0215	6.51431e-13	22.0215	4.87522e-13	26.0215	4.19278e-13	30.0215	5.42683e-13	34.0215	6.6e-13	38.0215	5.05573e-13
0.041548	5.89985e-13	2.03156	4.2592e-13	6.53156	5.80263e-13	10.0215	5.27928e-13	14.0216	5.98403e-13	18.0216	6.9539e-13	22.0216	5.23059e-13	26.0216	2.94808e-13	30.0215	5.52501e-13	34.0215	6.03333e-13	38.0215	4.6032e-13
0.041574	7.58027e-13	2.03159	6.74088e-13	6.53159	7.84176e-13	10.0216	5.5686e-13	14.0216	6.94174e-13	18.0216	5.57497e-13	22.0216	6.76459e-13	26.0216	4.25218e-13	30.0216	5.17935e-13	34.0216	4.34333e-13	38.0216	5.15639e-13
0.0416	7.6236e-13	2.03161	8.47125e-13	6.53162	8.28616e-13	10.0216	5.10224e-13	14.0216	6.87958e-13	18.0216	6.13543e-13	22.0216	7.34565e-13	26.0216	5.03106e-13	30.0216	5.20243e-13	34.0216	5.20333e-13	38.0216	4.87194e-13
0.041626	7.47453e-13	2.03164	1.10506e-12	6.53164	7.3182e-13	10.0216	4.62442e-13	14.0216	6.37624e-13	18.0216	5.05322e-13	22.0216	7.41343e-13	26.0216	4.82641e-13	30.0216	5.32553e-13	34.0216	5.89e-13	38.0216	5.63025e-13
0.041652	6.81012e-13	2.03167	9.20494e-13	6.53167	7.18105e-13	10.0216	5.07571e-13	14.0217	4.98216e-13	18.0217	5.08568e-13	22.0217	6.48757e-13	26.0217	4.71508e-13	30.0217	5.05944e-13	34.0217	6.28e-13	38.0216	4.57245e-13
0.041678	6.50847e-13	2.03169	8.13569e-13	6.53169	6.91917e-13	10.0217	5.78695e-13	14.0217	3.84258e-13	18.0217	4.95485e-13	22.0217	6.02978e-13	26.0217	4.02875e-13	30.0217	6.46294e-13	34.0217	5.40667e-13	38.0217	4.29502e-13
0.041704	6.61896e-13	2.03172	5.94942e-13	6.53172	6.62503e-13	10.0217	5.75143e-13	14.0217	3.46893e-13	18.0217	5.69222e-13	22.0217	5.62505e-13	26.0217	4.59701e-13	30.0217	7.46165e-13	34.0217	4.86667e-13	38.0217	3.05595e-13
0.04173	7.26053e-13	2.03174	5.74319e-13	6.53175	5.9808e-13	10.0217	5.60413e-13	14.0217	5.06377e-13	18.0217	5.13698e-13	22.0217	5.49518e-13	26.0217	4.78459e-13	30.0217	7.40503e-13	34.0217	5.19667e-13	38.0217	3.36101e-13
0.041756	9.27115e-13	2.03177	4.68656e-13	6.53177	6.20205e-13	10.0218	5.7154e-13	14.0218	5.70029e-13	18.0218	3.82618e-13	22.0218	5.47971e-13	26.0218	5.60796e-13	30.0218	7.32856e-13	34.0218	6.45667e-13	38.0218	3.87338e-13
0.041782	1.08384e-12	2.0318	4.18163e-13	6.5318	6.15581e-13	10.0218	5.7694e-13	14.0218	6.09607e-13	18.0218	4.08359e-13	22.0218	5.49432e-13	26.0218	5.88656e-13	30.0218	6.07925e-13	34.0218	6.51e-13	38.0218	4.25993e-13
0.041808	1.17319e-12	2.03182	4.90955e-13	6.53182	5.94677e-13	10.0218	5.346e-13	14.0218	6.5478e-13	18.0218	4.81396e-13	22.0218	5.44262e-13	26.0218	5.47662e-13	30.0218	5.752e-13	34.0218	5.47333e-13	38.0218	5.82662e-13
0.041834	1.17173e-12	2.03185	5.70269e-13	6.53185	6.85848e-13	10.0218	5.02723e-13	14.0219	6.10156e-13	18.0218	5.83014e-13	22.0218	5.53186e-13	26.0218	5.33887e-13	30.0218	5.60261e-13	34.0218	4.44333e-13	38.0218	7.13815e-13
0.04186	9.9836e-13	2.03187	6.01782e-13	6.53188	6.09302e-13	10.0219	6.39985e-13	14.0219	6.10003e-13	18.0219	5.58009e-13	22.0219	6.82224e-13	26.0219	5.0264e-13	30.0219	6.28709e-13	34.0219	5.06333e-13	38.0219	7.46717e-13
0.041886	8.57803e-13	2.0319	6.34908e-13	6.5319	5.43918e-13	10.0219	6.46132e-13	14.0219	5.6845e-13	18.0219	5.97035e-13	22.0219	6.71904e-13	26.0219	6.1281e-13	30.0219	6.14006e-13	34.0219	4.52333e-13	38.0219	6.98082e-13
0.041912	7.51966e-13	2.03193	6.65992e-13	6.53193	4.78553e-13	10.0219	6.52069e-13	14.0219	5.95865e-13	18.0219	7.00846e-13	22.0219	6.94152e-13	26.0219	6.59645e-13	30.0219	4.54256e-13	34.0219	4.50667e-13	38.0219	6.16318e-13
0.041938	6.79351e-13	2.03195	7.41211e-13	6.53195	5.23744e-13	10.0219	4.86752e-13	14.022	5.81413e-13	18.022	7.22828e-13	22.0219	5.35568e-13	26.0219	6.58574e-13	30.0219	3.66959e-13	34.0219	3.71333e-13	38.0219	6.47419e-13
0.041964	6.98928e-13	2.03198	7.14134e-13	6.53198	5.26777e-13	10.022	4.69871e-13	14.022	5.16144e-13	18.022	6.77386e-13	22.022	5.54878e-13	26.022	5.83104e-13	30.022	4.7599e-13	34.022	4.29333e-13	38.022	6.90112e-13
0.04199	6.98004e-13	2.032	6.57499e-13	6.53201	3.96059e-13	10.022	4.1577e-13	14.022	4.8211e-13	18.022	4.87078e-13	22.022	5.81349e-13	26.022	5.84414e-13	30.022	4.87833e-13	34.022	5.18333e-13	38.022	6.41314e-13
0.042016	8.35599e-13	2.03203	7.02438e-13	6.53203	3.54633e-13	10.022	5.21113e-13	14.022	5.61583e-13	18.022	6.27244e-13	22.022	5.70633e-13	26.022	6.03679e-13	30.022	5.78885e-13	34.022	5.72e-13	38.022	5.75454e-13
0.042042	8.99431e-13	2.03206	6.14425e-13	6.53206	2.92184e-13	10.022	6.98977e-13	14.0221	5.16701e-13	18.0221	6.85424e-13	22.0221	6.13472e-13	26.022	5.78184e-13	30.022	5.70393e-13	34.022	6.19667e-13	38.022	5.09182e-13
0.042068	9.19808e-13	2.03208	5.53796e-13	6.53208	4.75144e-13	10.0221	7.32512e-13	14.0221	6.27395e-13	18.0221	7.63671e-13	22.0221	5.6486e-13	26.0221	4.80184e-13	30.0221	7.32413e-13	34.0221	6.45333e-13	38.0221	5.42839e-13
0.042094	9.62291e-13	2.03211	4.82266e-13	6.53211	5.28373e-13	10.0221	6.88602e-13	14.0221	5.311e-13	18.0221	7.00136e-13	22.0221	6.13274e-13	26.0221	4.89282e-13	30.0221	6.86946e-13	34.0221	4.83667e-13	38.0221	5.91637e-13
0.04212	8.5506e-13	2.03213	4.35339e-13	6.53214	5.94449e-13	10.0221	6.86224e-13	14.0221	6.70987e-13	18.0221	6.26103e-13	22.0221	5.5808e-13	26.0221	5.18831e-13	30.0221	7.69106e-13	34.0221	4.02667e-13	38.0221	8.02224e-13
0.042146	9.09683e-13	2.03216	4.86239e-13	6.53216	4.2161e-13	10.0221	7.01676e-13	14.0222	6.74149e-13	18.0222	5.97154e-13	22.0222	5.93695e-13	26.0222	5.35434e-13	30.0221	6.1111e-13	34.0221	3.76e-13	38.0221	8.51205e-13
0.042172	8.99112e-13	2.03219	4.51639e-13	6.53219	4.32414e-13	10.0222	7.44898e-13	14.0222	7.30359e-13	18.0222	4.75054e-13	22.0222	6.37975e-13	26.0222	5.44194e-13	30.0222	6.13434e-13	34.0222	5.10333e-13	38.0222	8.44644e-13
0.042198	8.80313e-13	2.03221	5.25396e-13	6.53221	4.03572e-13	10.0222	6.1063e-13	14.0222	6.46595e-13	18.0222	4.76752e-13	22.0222	6.90602e-13	26.0222	4.59381e-13	30.0222	5.93397e-13	34.0222	5.88333e-13	38.0222	5.75879e-13
0.042224	7.15664e-13	2.03224	5.71762e-13	6.53224	4.66413e-13	10.0222	6.08778e-13	14.0222	5.43082e-13	18.0222	5.89063e-13	22.0222	6.9323e-13	26.0222	7.554e-13	30.0222	6.15186e-13	34.0222	6.24333e-13	38.0222	7.20987e-13
0.04225	6.12405e-13	2.03226	7.9218e-13	6.53227	6.71332e-13	10.0222	5.24738e-13	14.0223	4.54034e-13	18.0223	5.87355e-13	22.0223	6.54847e-13	26.0223	7.296e-13	30.0223	6.16041e-13	34.0222	6.14333e-13	38.0222	7.13785e-13
0.042276	6.78834e-13	2.03229	8.81562e-13	6.53229	8.82458e-13	10.0223	5.2095e-13	14.0223	5.16183e-13	18.0223	5.57289e-13	22.0223	5.79023e-13	26.0223	8.92978e-13	30.0223	5.24876e-13	34.0223	5.93667e-13	38.0223	8.05875e-13
0.042302	7.64701e-13	2.03232	7.72002e-13	6.53232	8.65176e-13	10.0223	4.21038e-13	14.0223	6.13031e-13	18.0223	4.75936e-13	22.0223	4.99534e-13	26.0223	6.59616e-13	30.0223	5.74289e-13	34.0223	5.59333e-13	38.0223	6.02368e-13
0.042328	8.37547e-13	2.03234	5.31022e-13	6.53234	7.36991e-13	10.0223	5.13682e-13	14.0223	6.75624e-13	18.0223	5.62203e-13	22.0223	4.85219e-13	26.0223	6.58784e-13	30.0223	7.29914e-13	34.0223	6.77e-13	38.0223	7.11513e-13
0.042354	8.22604e-13	2.03237	5.8428e-13	6.53237	5.7524e-13	10.0223	5.11433e-13	14.0224	6.33983e-13	18.0224	5.63049e-13	22.0224	5.16093e-13	26.0224	4.40141e-13	30.0224	6.34739e-13	34.0224	6.72e-13	38.0223	8.27237e-13
0.04238	7.89266e-13	2.03239	7.00042e-13	6.5324	5.83694e-13	10.0224	5.53332e-13	14.0224	6.4177e-13	18.0224	5.53377e-13	22.0224	5.36778e-13	26.0224	3.73517e-13	30.0224	8.49516e-13	34.0224	7.15667e-13	38.0224	8.18003e-13
0.042406	8.11681e-13	2.03242	7.96088e-13	6.53242	6.99128e-13	10.0224	5.62751e-13	14.0224	6.41073e-13	18.0224	5.06859e-13	22.0224	4.83109e-13	26.0224	3.90576e-13	30.0224	7.16315e-13	34.0224	6.31667e-13	38.0224	7.04616e-13
0.042432	8.38861e-13	2.03245	7.73157e-13	6.53245	6.99254e-13	10.0224	5.17551e-13	14.0224	6.50734e-13	18.0224	6.01573e-13	22.0224	4.90218e-13	26.0224	4.34103e-13	30.0224	7.61823e-13	34.0224	5.53667e-13	38.0224	5.30052e-13
0.042458	9.5109e-13	2.03247	7.44387e-13	6.53247	7.84193e-13	10.0225	4.85769e-13	14.0225	6.21158e-13	18.0225	6.1594e-13	22.0225	4.23263e-13	26.0225	6.09201e-13	30.0225	5.27513e-13	34.0225	5.44667e-13	38.0225	5.59316e-13
0.042484	1.01236e-12	2.0325	6.09837e-13	6.5325	6.41386e-13	10.0225	4.69577e-13	14.0225	5.97857e-13	18.0225	5.61136e-13	22.0225	4.6766e-13	26.0225	6.23054e-13	30.0225	5.81378e-13	34.0225	5.06e-13	38.0225	5.66361e-13
0.04251	9.13502e-13	2.03252	4.94061e-13	6.53253	7.26282e-13	10.0225	5.55875e-13	14.0225	5.80154e-13	18.0225	6.15827e-13	22.0225	4.96755e-13	26.0225	7.62389e-13	30.0225	5.7198e-13	34.0225	6.33333e-13	38.0225	5.212e-13
0.042536	7.78216e-13	2.03255	4.8886e-13	6.53255	7.08908e-13	10.0225	5.8815e-13	14.0226	6.50084e-13	18.0225	5.85935e-13	22.0225	5.6498e-13	26.0225	6.73988e-13	30.0225	5.00582e-13	34.0225	6.17e-13	38.0225	4.45862e-13
0.042562	7.82253e-13	2.03258	5.16776e-13	6.53258	6.95166e-13	10.0226	6.21204e-13	14.0226	7.53272e-13	18.0226	5.93437e-13	22.0226	6.2666e-13	26.0226	7.06881e-13	30.0226	5.30021e-13	34.0226	6.17e-13	38.0226	5.1076e-13
0.042588	8.87187e-13	2.0326	5.68055e-13	6.5326	5.88333e-13	10.0226	4.96064e-13	14.0226	8.44992e-13	18.0226	5.89907e-13	22.0226	5.86823e-13	26.0226	6.4058e-13	30.0226	5.91335e-13	34.0226	5.03e-13	38.0226	5.30746e-13
0.042614	9.50881e-13	2.03263	5.5766e-13	6.53263	6.23959e-13	10.0226	5.75128e-13	14.0226	7.24355e-13	18.0226	6.69759e-13	22.0226	5.92542e-13	26.0226	6.13454e-13	30.0226	6.69589e-13	34.0226	4.97333e-13	38.0226	5.32908e-13
0.04264	9.71967e-13	2.03265	5.61982e-13	6.53266	5.99116e-13	10.0226	5.26602e-13	14.0227	5.48029e-13	18.0227	8.16711e-13	22.0226	6.31053e-13	26.0226	5.76862e-13	30.0226	5.22956e-13	34.0226	6.19667e-13	38.0226	5.01919e-13
0.042666	9.18052e-13	2.03268	6.07472e-13	6.53268	5.69052e-13	10.0227	6.38289e-13	14.0227	4.17441e-13	18.0227	7.2787e-13	22.0227	5.67898e-13	26.0227	5.56336e-13	30.0227	6.02272e-13	34.0227	6.53667e-13	38.0227	5.02216e-13
0.042692	1.06272e-12	2.03271	6.51557e-13	6.53271	6.14309e-13	10.0227	6.28388e-13	14.0227	5.16157e-13	18.0227	7.97651e-13	22.0227	6.06444e-13	26.0227	5.68837e-13	30.0227	7.35321e-13	34.0227	5.51333e-13	38.0227	5.50479e-13
0.042718	8.7541e-13	2.03273	7.39394e-13	6.53273	6.09228e-13	10.0227	5.75346e-13	14.0227	5.26291e-13	18.0227	6.40358e-13	22.0227	4.76445e-13	26.0227	6.02177e-13	30.0227	8.8124e-13	34.0227	4.44667e-13	38.0227	5.99422e-13
0.042744	8.75518e-13	2.03276	6.36323e-13	6.53276	6.48426e-13	10.0227	4.93995e-13	14.0228	6.366e-13	18.0228	8.22023e-13	22.0228	4.30176e-13	26.0227	6.15417e-13	30.0227	7.76574e-13	34.0227	4.12333e-13	38.0227	6.22298e-13
0.04277	7.09467e-13	2.03278	5.37284e-13	6.53279	5.6568e-13	10.0228	4.14253e-13	14.0228	5.53703e-13	18.0228	6.8708e-13	22.0228	4.30221e-13	26.0228	5.32439e-13	30.0228	6.22834e-13	34.0228	6.13333e-13	38.0228	6.75803e-13
0.042796	8.60946e-13	2.03281	4.25933e-13	6.53281	5.23391e-13	10.0228	4.39799e-13	14.0228	6.10949e-13	18.0228	7.15564e-13	22.0228	6.06407e-13	26.0228	4.4364e-13	30.0228	4.94429e-13	34.0228	7.12667e-13	38.0228	5.91548e-13
0.042822	1.00265e-12	2.03284	4.52555e-13	6.53284	5.15428e-13	10.0228	6.01255e-13	14.0228	5.10825e-13	18.0228	4.86343e-13	22.0228	7.50423e-13	26.0228	4.95556e-13	30.0228	4.45277e-13	34.0228	7.24e-13	38.0228	5.50897e-13
0.042848	1.11622e-12	2.03286	6.26983e-13	6.53286	4.43615e-13	10.0228	8.17621e-13	14.0229	5.67063e-13	18.0229	4.84549e-13	22.0229	8.1443e-13	26.0229	5.63526e-13	30.0228	4.27002e-13	34.0228	5.79667e-13	38.0228	5.27722e-13
0.042874	1.05907e-12	2.03289	7.35581e-13	6.53289	4.8149e-13	10.0229	8.55803e-13	14.0229	5.75804e-13	18.0229	4.59442e-13	22.0229	7.33092e-13	26.0229	6.16178e-13	30.0229	5.53063e-13	34.0229	4.96333e-13	38.0229	6.06106e-13
0.0429	7.77469e-13	2.03291	6.48139e-13	6.53292	5.8144e-13	10.0229	8.76723e-13	14.0229	5.86532e-13	18.0229	4.90355e-13	22.0229	8.1364e-13	26.0229	4.93447e-13	30.0229	6.58936e-13	34.0229	5.31333e-13	38.0229	5.91714e-13
0.042926	6.8822e-13	2.03294	5.05364e-13	6.53294	6.65562e-13	10.0229	7.25356e-13	14.0229	6.66026e-13	18.0229	5.46432e-13	22.0229	6.80325e-13	26.0229	5.07601e-13	30.0229	7.35872e-13	34.0229	5.59667e-13	38.0229	5.43854e-13
0.042952	8.0531e-13	2.03297	4.21556e-13	6.53297	8.02832e-13	10.0229	6.94046e-13	14.023	6.20159e-13	18.023	5.34431e-13	22.023	5.77621e-13	26.023	5.89747e-13	30.023	6.06908e-13	34.023	6.92333e-13	38.0229	3.93391e-13
0.042978	9.13169e-13	2.03299	5.51972e-13	6.53299	7.30781e-13	10.023	5.13801e-13	14.023	5.70688e-13	18.023	4.9338e-13	22.023	4.09312e-13	26.023	6.31856e-13	30.023	5.20385e-13	34.023	6.26e-13	38.023	5.24588e-13
0.043004	1.00928e-12	2.03302	5.0176e-13	6.53302	7.1167e-13	10.023	4.30644e-13	14.023	4.32362e-13	18.023	4.58645e-13	22.023	4.42213e-13	26.023	5.71915e-13	30.023	5.18038e-13	34.023	5.87667e-13	38.023	4.45769e-13
0.04303	9.44308e-13	2.03304	5.73951e-13	6.53305	5.68079e-13	10.023	4.41298e-13	14.023	4.3771e-13	18.023	5.32438e-13	22.023	5.64754e-13	26.023	4.53011e-13	30.023	5.71012e-13	34.023	4.05333e-13	38.023	4.64385e-13
0.043056	1.12442e-12	2.03307	5.02985e-13	6.53307	5.18759e-13	10.0231	4.84322e-13	14.0231	4.5295e-13	18.0231	5.64901e-13	22.0231	6.29553e-13	26.0231	4.94628e-13	30.0231	5.39974e-13	34.0231	4.67e-13	38.0231	3.72954e-13
0.043082	9.2097e-13	2.0331	5.85445e-13	6.5331	5.10095e-13	10.0231	7.76493e-13	14.0231	5.08387e-13	18.0231	5.95437e-13	22.0231	6.7303e-13	26.0231	5.0097e-13	30.0231	4.24974e-13	34.0231	5.47e-13	38.0231	5.72148e-13
0.043108	8.99493e-13	2.03312	5.52793e-13	6.53312	4.94065e-13	10.0231	6.89499e-13	14.0231	5.84806e-13	18.0231	6.06206e-13	22.0231	5.67444e-13	26.0231	5.66276e-13	30.0231	3.50102e-13	34.0231	6.92e-13	38.0231	6.26867e-13
0.043134	8.20418e-13	2.03315	6.30024e-13	6.53315	4.66584e-13	10.0231	7.32015e-13	14.0232	6.3721e-13	18.0231	6.47225e-13	22.0231	6.04488e-13	26.0231	5.81668e-13	30.0231	5.23837e-13	34.0231	7.55333e-13	38.0231	6.8469e-13
0.04316	9.49659e-13	2.03317	6.15817e-13	6.53318	4.45211e-13	10.0232	5.15336e-13	14.0232	6.63366e-13	18.0232	7.14302e-13	22.0232	4.92736e-13	26.0232	5.69066e-13	30.0232	6.14877e-13	34.0232	6.47667e-13	38.0232	6.21786e-13
0.043186	8.39098e-13	2.0332	6.5412e-13	6.5332	4.63362e-13	10.0232	5.72628e-13	14.0232	5.79838e-13	18.0232	6.54213e-13	22.0232	4.82458e-13	26.0232	6.84667e-13	30.0232	5.79231e-13	34.0232	4.95667e-13	38.0232	6.66833e-13
0.043212	7.39188e-13	2.03323	5.40914e-13	6.53323	6.04472e-13	10.0232	5.39249e-13	14.0232	6.55011e-13	18.0232	7.77111e-13	22.0232	4.89501e-13	26.0232	6.24377e-13	30.0232	4.34517e-13	34.0232	4.02e-13	38.0232	5.45128e-13
0.043238	8.18369e-13	2.03325	5.37878e-13	6.53325	5.60337e-13	10.0232	5.63945e-13	14.0233	6.54974e-13	18.0233	7.14051e-13	22.0232	6.64028e-13	26.0232	6.41064e-13	30.0232	3.31916e-13	34.0232	4.29e-13	38.0232	4.62774e-13
0.043264	7.47005e-13	2.03328	5.0335e-13	6.53328	5.76619e-13	10.0233	6.84433e-13	14.0233	6.85e-13	18.0233	7.80037e-13	22.0233	7.25101e-13	26.0233	4.11512e-13	30.0233	4.27351e-13	34.0233	5.64667e-13	38.0233	5.31921e-13
0.04329	7.883e-13	2.0333	4.8094e-13	6.53331	4.84413e-13	10.0233	6.68248e-13	14.0233	6.15297e-13	18.0233	5.66662e-13	22.0233	6.60939e-13	26.0233	3.72881e-13	30.0233	4.2066e-13	34.0233	7.11e-13	38.0233	5.81427e-13
0.043316	6.34922e-13	2.03333	4.48607e-13	6.53333	4.86634e-13	10.0233	6.52626e-13	14.0233	5.59932e-13	18.0233	5.14937e-13	22.0233	5.05876e-13	26.0233	4.13888e-13	30.0233	4.4805e-13	34.0233	8.39e-13	38.0233	6.97858e-13
0.043342	7.59815e-13	2.03336	5.5102e-13	6.53336	4.75078e-13	10.0233	5.41483e-13	14.0234	5.77183e-13	18.0234	6.1447e-13	22.0234	4.65503e-13	26.0233	5.06055e-13	30.0233	4.04647e-13	34.0233	7.05e-13	38.0233	6.07319e-13
0.043368	6.41077e-13	2.03338	6.28819e-13	6.53338	5.61227e-13	10.0234	5.06583e-13	14.0234	5.34957e-13	18.0234	6.57964e-13	22.0234	4.50899e-13	26.0234	5.24634e-13	30.0234	3.6704e-13	34.0234	5.24667e-13	38.0234	5.91109e-13
0.043394	7.5757e-13	2.03341	5.91959e-13	6.53341	5.88119e-13	10.0234	6.11531e-13	14.0234	6.14634e-13	18.0234	7.07808e-13	22.0234	4.89196e-13	26.0234	5.31044e-13	30.0234	4.19678e-13	34.0234	3.74333e-13	38.0234	6.24976e-13
0.04342	6.04444e-13	2.03343	5.74857e-13	6.53344	7.11529e-13	10.0234	6.00318e-13	14.0234	5.36875e-13	18.0234	6.79832e-13	22.0234	4.76321e-13	26.0234	4.94845e-13	30.0234	5.28369e-13	34.0234	3.76e-13	38.0234	6.65912e-13
0.043446	8.57846e-13	2.03346	6.86073e-13	6.53346	7.28662e-13	10.0234	5.60408e-13	14.0235	5.4413e-13	18.0235	6.38409e-13	22.0235	4.58951e-13	26.0235	5.29843e-13	30.0234	6.15377e-13	34.0234	4.47667e-13	38.0234	7.47436e-13
0.043472	6.69943e-13	2.03349	8.35497e-13	6.53349	6.79573e-13	10.0235	4.67997e-13	14.0235	5.44281e-13	18.0235	5.90777e-13	22.0235	4.07279e-13	26.0235	4.75693e-13	30.0235	5.58442e-13	34.0235	4.39e-13	38.0235	6.21848e-13
0.043498	8.39162e-13	2.03351	8.88689e-13	6.53351	6.20369e-13	10.0235	4.86418e-13	14.0235	6.18578e-13	18.0235	4.78748e-13	22.0235	4.6558e-13	26.0235	4.5205e-13	30.0235	5.45785e-13	34.0235	4.38333e-13	38.0235	5.94111e-13
0.043524	7.40278e-13	2.03354	6.93009e-13	6.53354	6.17399e-13	10.0235	5.17448e-13	14.0235	6.22451e-13	18.0235	5.28766e-13	22.0235	5.24001e-13	26.0235	4.92363e-13	30.0235	6.06285e-13	34.0235	3.94667e-13	38.0235	4.56485e-13
0.04355	7.22399e-13	2.03356	5.53668e-13	6.53357	6.6589e-13	10.0235	4.84931e-13	14.0236	4.65e-13	18.0236	4.74149e-13	22.0236	7.11044e-13	26.0236	5.41371e-13	30.0236	7.8025e-13	34.0235	4.23333e-13	38.0235	5.10402e-13
0.043576	6.62306e-13	2.03359	3.79016e-13	6.53359	5.87423e-13	10.0236	4.71727e-13	14.0236	5.76477e-13	18.0236	4.32596e-13	22.0236	6.5532e-13	26.0236	5.82729e-13	30.0236	7.6666e-13	34.0236	4.71667e-13	38.0236	5.6322e-13
0.043602	5.78665e-13	2.03362	4.9198e-13	6.53362	4.33405e-13	10.0236	5.79899e-13	14.0236	5.70374e-13	18.0236	5.38303e-13	22.0236	6.94145e-13	26.0236	4.54919e-13	30.0236	6.49527e-13	34.0236	6.14667e-13	38.0236	5.94228e-13
0.043628	7.88245e-13	2.03364	6.02815e-13	6.53364	4.48013e-13	10.0236	6.1366e-13	14.0236	6.0557e-13	18.0236	6.2877e-13	22.0236	5.40831e-13	26.0236	5.4374e-13	30.0236	6.01899e-13	34.0236	7.93333e-13	38.0236	5.63408e-13
0.043654	7.78469e-13	2.03367	5.61973e-13	6.53367	4.81948e-13	10.0236	6.9318e-13	14.0237	4.23032e-13	18.0237	7.75904e-13	22.0237	6.08714e-13	26.0237	5.52346e-13	30.0237	6.43389e-13	34.0237	7.87333e-13	38.0236	5.75807e-13
0.04368	9.01346e-13	2.03369	4.74287e-13	6.5337	5.59257e-13	10.0237	6.44415e-13	14.0237	4.77671e-13	18.0237	5.85119e-13	22.0237	5.86904e-13	26.0237	6.12886e-13	30.0237	9.33823e-13	34.0237	7.65333e-13	38.0237	6.57305e-13
0.043706	7.70944e-13	2.03372	4.04665e-13	6.53372	5.55828e-13	10.0237	7.19098e-13	14.0237	5.06981e-13	18.0237	5.93315e-13	22.0237	6.76066e-13	26.0237	5.06259e-13	30.0237	9.47568e-13	34.0237	5.95e-13	38.0237	6.80232e-13
0.043732	9.82226e-13	2.03375	5.55017e-13	6.53375	5.75585e-13	10.0237	7.19639e-13	14.0237	5.68867e-13	18.0237	4.80368e-13	22.0237	6.38113e-13	26.0237	4.47544e-13	30.0237	8.60417e-13	34.0237	6.87667e-13	38.0237	6.38603e-13
0.043758	9.87691e-13	2.03377	6.00571e-13	6.53377	5.63166e-13	10.0238	7.14574e-13	14.0238	5.04487e-13	18.0238	6.08255e-13	22.0238	5.75538e-13	26.0238	4.90477e-13	30.0238	7.84466e-13	34.0238	6.67e-13	38.0238	6.092e-13
0.043784	1.05184e-12	2.0338	6.42389e-13	6.5338	5.52367e-13	10.0238	6.76042e-13	14.0238	5.0293e-13	18.0238	6.07422e-13	22.0238	5.9705e-13	26.0238	5.17769e-13	30.0238	7.62364e-13	34.0238	7.20667e-13	38.0238	5.42121e-13
0.04381	8.9682e-13	2.03382	4.99502e-13	6.53383	6.03601e-13	10.0238	6.00251e-13	14.0238	4.93885e-13	18.0238	5.69053e-13	22.0238	5.7335e-13	26.0238	6.43204e-13	30.0238	7.91595e-13	34.0238	6.01333e-13	38.0238	5.54216e-13
0.043836	7.8584e-13	2.03385	5.04613e-13	6.53385	7.64089e-13	10.0238	5.42787e-13	14.0239	4.81773e-13	18.0238	5.76074e-13	22.0238	5.15601e-13	26.0238	6.76338e-13	30.0238	7.03661e-13	34.0238	6.31e-13	38.0238	5.96342e-13
0.043862	7.22519e-13	2.03388	5.50046e-13	6.53388	7.44524e-13	10.0239	4.9086e-13	14.0239	4.63891e-13	18.0239	4.11467e-13	22.0239	4.20071e-13	26.0239	6.86017e-13	30.0239	5.94313e-13	34.0239	6.88e-13	38.0239	5.56838e-13
0.043888	6.53095e-13	2.0339	6.24468e-13	6.5339	7.55696e-13	10.0239	4.70538e-13	14.0239	5.07404e-13	18.0239	5.01194e-13	22.0239	4.66105e-13	26.0239	5.83739e-13	30.0239	5.65681e-13	34.0239	6.72333e-13	38.0239	5.53357e-13
0.043914	6.72786e-13	2.03393	6.16119e-13	6.53393	6.39484e-13	10.0239	5.5329e-13	14.0239	6.22632e-13	18.0239	4.745e-13	22.0239	5.31597e-13	26.0239	5.91104e-13	30.0239	4.20633e-13	34.0239	5.23333e-13	38.0239	5.06985e-13
0.04394	6.43183e-13	2.03395	5.11318e-13	6.53396	7.04072e-13	10.0239	5.81748e-13	14.024	7.441e-13	18.024	5.77908e-13	22.0239	4.53151e-13	26.0239	6.01046e-13	30.0239	5.23677e-13	34.0239	5.08333e-13	38.0239	6.48368e-13
0.043966	6.92365e-13	2.03398	6.33466e-13	6.53398	5.90874e-13	10.024	6.47955e-13	14.024	6.85278e-13	18.024	5.29294e-13	22.024	5.82094e-13	26.024	5.73741e-13	30.024	5.91787e-13	34.024	5.09e-13	38.024	5.73167e-13
0.043992	6.88226e-13	2.03401	6.03798e-13	6.53401	6.13612e-13	10.024	5.70302e-13	14.024	6.74778e-13	18.024	5.61787e-13	22.024	5.69294e-13	26.024	5.43457e-13	30.024	7.75026e-13	34.024	6.20667e-13	38.024	6.10413e-13
0.044018	7.45773e-13	2.03403	7.02838e-13	6.53403	6.06413e-13	10.024	4.88745e-13	14.024	5.47447e-13	18.024	5.3343e-13	22.024	7.7331e-13	26.024	4.2801e-13	30.024	6.93196e-13	34.024	6.25e-13	38.024	5.18253e-13
0.044044	1.03717e-12	2.03406	7.32115e-13	6.53406	6.22038e-13	10.024	5.52469e-13	14.0241	5.80556e-13	18.0241	5.62297e-13	22.0241	5.2619e-13	26.024	5.59321e-13	30.024	6.83195e-13	34.024	5.92667e-13	38.024	6.22031e-13
0.04407	1.07086e-12	2.03408	8.59411e-13	6.53409	4.72375e-13	10.0241	5.38767e-13	14.0241	4.83892e-13	18.0241	4.74648e-13	22.0241	5.45228e-13	26.0241	5.40201e-13	30.0241	4.75532e-13	34.0241	5.50333e-13	38.0241	5.77903e-13
0.044096	1.04858e-12	2.03411	8.15562e-13	6.53411	4.44167e-13	10.0241	6.04227e-13	14.0241	5.14753e-13	18.0241	5.59532e-13	22.0241	3.91074e-13	26.0241	6.94712e-13	30.0241	5.29173e-13	34.0241	4.21e-13	38.0241	6.69359e-13
0.044122	7.19002e-13	2.03414	7.58873e-13	6.53414	4.00868e-13	10.0241	5.01279e-13	14.0241	5.30729e-13	18.0241	5.90432e-13	22.0241	6.51915e-13	26.0241	6.32529e-13	30.0241	3.97432e-13	34.0241	4.37e-13	38.0241	6.47324e-13
0.044148	7.67603e-13	2.03416	7.60554e-13	6.53416	4.51504e-13	10.0241	4.89504e-13	14.0242	5.12528e-13	18.0242	6.05884e-13	22.0242	6.53774e-13	26.0242	6.12665e-13	30.0241	5.02311e-13	34.0241	4.15333e-13	38.0241	6.80674e-13
0.044174	6.54688e-13	2.03419	7.43116e-13	6.53419	3.99289e-13	10.0242	3.34573e-13	14.0242	6.21132e-13	18.0242	5.13314e-13	22.0242	7.63895e-13	26.0242	6.0677e-13	30.0242	4.46849e-13	34.0242	5.00667e-13	38.0242	5.29823e-13
0.0442	6.90933e-13	2.03421	6.4755e-13	6.53422	4.82277e-13	10.0242	3.19445e-13	14.0242	6.07111e-13	18.0242	4.83809e-13	22.0242	6.29336e-13	26.0242	5.54417e-13	30.0242	5.95964e-13	34.0242	6.76667e-13	38.0242	4.764e-13
0.044226	4.80104e-13	2.03424	6.49137e-13	6.53424	5.39412e-13	10.0242	3.9892e-13	14.0242	6.13685e-13	18.0242	4.82811e-13	22.0242	6.37677e-13	26.0242	5.01223e-13	30.0242	5.52827e-13	34.0242	6.71e-13	38.0242	5.43761e-13
0.044252	6.96718e-13	2.03427	6.0917e-13	6.53427	6.78737e-13	10.0242	6.44401e-13	14.0243	4.44856e-13	18.0243	5.54158e-13	22.0243	6.65311e-13	26.0243	5.28719e-13	30.0243	5.47737e-13	34.0243	7.04667e-13	38.0242	6.83702e-13
0.044278	7.41691e-13	2.03429	7.87914e-13	6.53429	6.63644e-13	10.0243	6.52231e-13	14.0243	4.61609e-13	18.0243	4.79742e-13	22.0243	5.96789e-13	26.0243	5.60273e-13	30.0243	4.55129e-13	34.0243	5.78667e-13	38.0243	6.99584e-13
0.044304	1.07949e-12	2.03432	7.47076e-13	6.53432	8.55253e-13	10.0243	6.22238e-13	14.0243	4.86398e-13	18.0243	5.08931e-13	22.0243	6.80437e-13	26.0243	6.84756e-13	30.0243	5.17355e-13	34.0243	6.23667e-13	38.0243	6.36383e-13
0.04433	1.15864e-12	2.03434	7.7769e-13	6.53435	7.75191e-13	10.0243	5.56445e-13	14.0243	5.93109e-13	18.0243	4.76204e-13	22.0243	5.71898e-13	26.0243	5.82355e-13	30.0243	5.6154e-13	34.0243	6.10333e-13	38.0243	6.97662e-13
0.044356	1.43537e-12	2.03437	6.94667e-13	6.53437	7.26859e-13	10.0244	5.43159e-13	14.0244	5.72742e-13	18.0244	5.16661e-13	22.0244	6.33738e-13	26.0244	5.26574e-13	30.0244	5.59952e-13	34.0244	7.08667e-13	38.0244	6.99276e-13
0.044382	1.19732e-12	2.0344	6.28607e-13	6.5344	5.48461e-13	10.0244	6.35196e-13	14.0244	7.1137e-13	18.0244	5.6383e-13	22.0244	5.12411e-13	26.0244	5.55677e-13	30.0244	6.00169e-13	34.0244	6.59e-13	38.0244	7.83774e-13
0.044408	1.0011e-12	2.03442	6.96367e-13	6.53442	5.80434e-13	10.0244	7.44615e-13	14.0244	7.81418e-13	18.0244	6.07953e-13	22.0244	5.41818e-13	26.0244	5.40553e-13	30.0244	6.22176e-13	34.0244	6.01e-13	38.0244	5.70251e-13
0.044434	6.95546e-13	2.03445	6.88059e-13	6.53445	5.30354e-13	10.0244	7.44335e-13	14.0245	7.57441e-13	18.0244	6.21802e-13	22.0244	4.99918e-13	26.0244	6.5953e-13	30.0244	6.01571e-13	34.0244	4.85e-13	38.0244	5.34198e-13
0.04446	7.32947e-13	2.03447	7.47773e-13	6.53448	5.06633e-13	10.0245	6.44298e-13	14.0245	7.50189e-13	18.0245	5.98579e-13	22.0245	5.65608e-13	26.0245	5.30529e-13	30.0245	6.80237e-13	34.0245	5.55333e-13	38.0245	4.39608e-13
0.044486	7.86502e-13	2.0345	6.91835e-13	6.5345	4.66646e-13	10.0245	5.22453e-13	14.0245	7.58156e-13	18.0245	5.38049e-13	22.0245	6.08859e-13	26.0245	4.69656e-13	30.0245	7.27511e-13	34.0245	4.98333e-13	38.0245	5.88563e-13
0.044512	8.40967e-13	2.03453	6.85371e-13	6.53453	6.89291e-13	10.0245	5.30526e-13	14.0245	7.0552e-13	18.0245	5.02009e-13	22.0245	6.63236e-13	26.0245	4.7807e-13	30.0245	7.73929e-13	34.0245	4.39667e-13	38.0245	5.85137e-13
0.044538	7.87844e-13	2.03455	6.92528e-13	6.53455	6.56059e-13	10.0245	6.4717e-13	14.0246	5.63553e-13	18.0246	3.86771e-13	22.0245	7.48142e-13	26.0245	5.43845e-13	30.0245	6.89624e-13	34.0245	3.49333e-13	38.0245	5.68462e-13
0.044564	7.58973e-13	2.03458	7.1266e-13	6.53458	6.92674e-13	10.0246	5.67559e-13	14.0246	3.78506e-13	18.0246	5.35303e-13	22.0246	6.47971e-13	26.0246	6.45105e-13	30.0246	6.3756e-13	34.0246	4.91667e-13	38.0246	4.39733e-13
0.04459	7.49526e-13	2.0346	8.00875e-13	6.53461	5.04824e-13	10.0246	6.99192e-13	14.0246	4.68511e-13	18.0246	5.47151e-13	22.0246	5.87051e-13	26.0246	5.00063e-13	30.0246	6.08277e-13	34.0246	5.85667e-13	38.0246	4.39617e-13
0.044616	9.38449e-13	2.03463	7.29149e-13	6.53463	5.51623e-13	10.0246	6.28646e-13	14.0246	4.56363e-13	18.0246	6.26183e-13	22.0246	4.8859e-13	26.0246	4.50511e-13	30.0246	4.97157e-13	34.0246	5.94667e-13	38.0246	4.02702e-13
0.044642	9.07914e-13	2.03466	6.79271e-13	6.53466	4.89963e-13	10.0246	6.81042e-13	14.0247	4.53347e-13	18.0247	6.07044e-13	22.0247	4.76714e-13	26.0246	3.67531e-13	30.0246	4.68346e-13	34.0246	5.17333e-13	38.0246	4.44971e-13
0.044668	9.7874e-13	2.03468	8.18231e-13	6.53468	5.23215e-13	10.0247	5.99258e-13	14.0247	4.08665e-13	18.0247	6.08382e-13	22.0247	4.45406e-13	26.0247	4.50348e-13	30.0247	4.18772e-13	34.0247	5.75667e-13	38.0247	5.06538e-13
0.044694	8.20315e-13	2.03471	7.87188e-13	6.53471	5.8092e-13	10.0247	6.11495e-13	14.0247	3.86224e-13	18.0247	5.46818e-13	22.0247	5.20525e-13	26.0247	5.13823e-13	30.0247	4.11084e-13	34.0247	6.49333e-13	38.0247	6.30941e-13
0.04472	7.82611e-13	2.03473	9.18437e-13	6.53474	5.6291e-13	10.0247	5.2311e-13	14.0247	3.97747e-13	18.0247	4.75307e-13	22.0247	5.0351e-13	26.0247	5.39996e-13	30.0247	4.53548e-13	34.0247	7.08667e-13	38.0247	6.23279e-13
0.044746	6.59308e-13	2.03476	7.08501e-13	6.53476	5.28302e-13	10.0247	5.69621e-13	14.0248	3.89554e-13	18.0248	5.60866e-13	22.0248	5.56657e-13	26.0248	5.49786e-13	30.0247	6.21073e-13	34.0247	6.22e-13	38.0247	4.9608e-13
0.044772	7.03375e-13	2.03479	8.25514e-13	6.53479	5.0287e-13	10.0248	5.27042e-13	14.0248	3.58674e-13	18.0248	6.71047e-13	22.0248	5.03828e-13	26.0248	5.259e-13	30.0248	6.46525e-13	34.0248	6.33667e-13	38.0248	6.39777e-13
0.044798	8.60315e-13	2.03481	7.38363e-13	6.53481	5.04426e-13	10.0248	5.48313e-13	14.0248	3.88736e-13	18.0248	7.70469e-13	22.0248	5.90863e-13	26.0248	5.2732e-13	30.0248	5.67082e-13	34.0248	6.26667e-13	38.0248	6.57233e-13
0.044824	9.3491e-13	2.03484	5.68445e-13	6.53484	4.94191e-13	10.0248	4.67817e-13	14.0248	4.30271e-13	18.0248	7.47066e-13	22.0248	5.8168e-13	26.0248	5.49469e-13	30.0248	4.21328e-13	34.0248	5.74333e-13	38.0248	7.83207e-13
0.04485	9.816e-13	2.03486	4.36207e-13	6.53487	4.79186e-13	10.0248	5.17338e-13	14.0249	4.78443e-13	18.0249	7.07145e-13	22.0249	5.70791e-13	26.0249	4.33704e-13	30.0249	5.08085e-13	34.0248	5.5e-13	38.0248	5.22897e-13
0.044876	9.74694e-13	2.03489	4.46393e-13	6.53489	4.60873e-13	10.0249	5.07058e-13	14.0249	4.15532e-13	18.0249	6.59188e-13	22.0249	6.41566e-13	26.0249	4.35624e-13	30.0249	5.91663e-13	34.0249	6.25e-13	38.0249	5.9617e-13
0.044902	9.41509e-13	2.03492	4.78058e-13	6.53492	4.65131e-13	10.0249	5.48881e-13	14.0249	4.57227e-13	18.0249	7.23967e-13	22.0249	6.58985e-13	26.0249	4.99329e-13	30.0249	7.19327e-13	34.0249	7.76e-13	38.0249	5.41705e-13
0.044928	8.264e-13	2.03494	5.6087e-13	6.53494	4.28223e-13	10.0249	5.04965e-13	14.0249	5.09853e-13	18.0249	7.18342e-13	22.0249	6.38461e-13	26.0249	5.89593e-13	30.0249	5.92767e-13	34.0249	8.57333e-13	38.0249	6.28618e-13
0.044954	7.44171e-13	2.03497	5.72725e-13	6.53497	4.75711e-13	10.0249	7.43581e-13	14.025	6.12878e-13	18.025	6.86895e-13	22.025	6.45272e-13	26.025	7.00271e-13	30.025	4.70286e-13	34.025	8.02667e-13	38.0249	5.81618e-13
0.04498	9.19688e-13	2.03499	5.25166e-13	6.535	5.94072e-13	10.025	7.23843e-13	14.025	7.25237e-13	18.025	6.76617e-13	22.025	6.93699e-13	26.025	5.64268e-13	30.025	5.13471e-13	34.025	7.15e-13	38.025	5.9031e-13
0.045006	9.61566e-13	2.03502	5.15524e-13	6.53502	5.52682e-13	10.025	8.4966e-13	14.025	7.42311e-13	18.025	6.58925e-13	22.025	6.97413e-13	26.025	6.41833e-13	30.025	6.53616e-13	34.025	7.35333e-13	38.025	5.79643e-13
0.045032	9.98539e-13	2.03505	4.71221e-13	6.53505	4.89821e-13	10.025	6.9621e-13	14.025	7.5014e-13	18.025	5.61651e-13	22.025	6.71477e-13	26.025	5.52573e-13	30.025	8.9931e-13	34.025	7.38e-13	38.025	6.73851e-13
0.045058	7.10424e-13	2.03507	5.36718e-13	6.53507	4.05255e-13	10.0251	6.58325e-13	14.0251	6.36614e-13	18.0251	3.92217e-13	22.0251	6.52473e-13	26.0251	6.83341e-13	30.0251	7.58037e-13	34.0251	6.94667e-13	38.0251	6.23131e-13
0.045084	5.69801e-13	2.0351	4.97935e-13	6.5351	3.95194e-13	10.0251	5.96725e-13	14.0251	6.11518e-13	18.0251	3.91558e-13	22.0251	6.38668e-13	26.0251	5.17756e-13	30.0251	6.67812e-13	34.0251	5.45667e-13	38.0251	6.9109e-13
0.04511	5.42261e-13	2.03512	4.89298e-13	6.53513	4.43531e-13	10.0251	6.44225e-13	14.0251	5.96436e-13	18.0251	4.62716e-13	22.0251	5.49718e-13	26.0251	4.81643e-13	30.0251	4.76266e-13	34.0251	4.25e-13	38.0251	5.57087e-13
0.045136	5.6344e-13	2.03515	6.53552e-13	6.53515	5.37978e-13	10.0251	5.65665e-13	14.0252	6.21758e-13	18.0251	5.44297e-13	22.0251	4.6598e-13	26.0251	4.06958e-13	30.0251	5.7367e-13	34.0251	4.08333e-13	38.0251	6.84075e-13
0.045162	6.32658e-13	2.03518	6.05728e-13	6.53518	5.8205e-13	10.0252	4.81839e-13	14.0252	7.44965e-13	18.0252	4.99877e-13	22.0252	4.40009e-13	26.0252	4.43449e-13	30.0252	5.89433e-13	34.0252	5.37333e-13	38.0252	5.94999e-13
0.045188	6.06311e-13	2.0352	6.34643e-13	6.5352	5.82072e-13	10.0252	4.4131e-13	14.0252	7.54765e-13	18.0252	5.15901e-13	22.0252	5.27526e-13	26.0252	4.9212e-13	30.0252	7.0342e-13	34.0252	6.00667e-13	38.0252	5.85941e-13
0.045214	7.09004e-13	2.03523	5.50308e-13	6.53523	5.32549e-13	10.0252	6.51263e-13	14.0252	8.88836e-13	18.0252	5.00734e-13	22.0252	5.47007e-13	26.0252	4.74951e-13	30.0252	6.68142e-13	34.0252	7.37e-13	38.0252	4.77831e-13
0.04524	8.52829e-13	2.03525	5.65762e-13	6.53526	5.90817e-13	10.0252	7.29416e-13	14.0253	7.91504e-13	18.0253	5.24054e-13	22.0252	7.04863e-13	26.0252	6.20173e-13	30.0252	6.94325e-13	34.0252	5.51667e-13	38.0252	4.4622e-13
0.045266	9.10724e-13	2.03528	5.17591e-13	6.53528	6.44474e-13	10.0253	7.88295e-13	14.0253	7.15754e-13	18.0253	5.13952e-13	22.0253	6.35389e-13	26.0253	4.96343e-13	30.0253	6.21821e-13	34.0253	4.87333e-13	38.0253	4.49479e-13
0.045292	7.5393e-13	2.03531	4.35737e-13	6.53531	7.33393e-13	10.0253	7.05025e-13	14.0253	4.46664e-13	18.0253	4.87025e-13	22.0253	7.02552e-13	26.0253	5.08688e-13	30.0253	5.96923e-13	34.0253	3.83333e-13	38.0253	4.74415e-13
0.045318	7.12085e-13	2.03533	5.43016e-13	6.53533	7.09063e-13	10.0253	6.71574e-13	14.0253	4.17966e-13	18.0253	6.50511e-13	22.0253	5.83991e-13	26.0253	4.9911e-13	30.0253	6.5571e-13	34.0253	4.43667e-13	38.0253	5.01722e-13
0.045344	6.5256e-13	2.03536	6.48945e-13	6.53536	8.42873e-13	10.0253	5.15738e-13	14.0254	5.08814e-13	18.0254	5.84955e-13	22.0254	5.46124e-13	26.0253	6.09852e-13	30.0253	5.52136e-13	34.0253	4.61333e-13	38.0253	5.79834e-13
0.04537	8.4485e-13	2.03538	6.7828e-13	6.53539	7.14481e-13	10.0254	5.18045e-13	14.0254	5.39725e-13	18.0254	5.73751e-13	22.0254	4.35436e-13	26.0254	6.24913e-13	30.0254	4.78749e-13	34.0254	4.51e-13	38.0254	6.23698e-13
0.045396	7.15757e-13	2.03541	5.75412e-13	6.53541	7.98273e-13	10.0254	4.37787e-13	14.0254	5.11521e-13	18.0254	4.87812e-13	22.0254	4.52368e-13	26.0254	5.5527e-13	30.0254	4.28371e-13	34.0254	4.39333e-13	38.0254	6.34183e-13
0.045422	8.79695e-13	2.03544	4.39422e-13	6.53544	6.58805e-13	10.0254	6.14495e-13	14.0254	5.53339e-13	18.0254	4.86906e-13	22.0254	4.76338e-13	26.0254	5.6235e-13	30.0254	4.99187e-13	34.0254	5.04667e-13	38.0254	6.3316e-13
0.045448	7.47823e-13	2.03546	4.19921e-13	6.53546	6.36756e-13	10.0254	6.07222e-13	14.0255	4.86608e-13	18.0255	4.75196e-13	22.0255	5.30804e-13	26.0255	6.02913e-13	30.0254	5.25024e-13	34.0254	5.37667e-13	38.0254	7.04635e-13
0.045474	9.06316e-13	2.03549	4.72258e-13	6.53549	5.6058e-13	10.0255	7.08305e-13	14.0255	4.44286e-13	18.0255	5.35331e-13	22.0255	5.68977e-13	26.0255	7.26503e-13	30.0255	4.8683e-13	34.0255	6.39667e-13	38.0255	6.25594e-13
0.0455	6.88183e-13	2.03551	4.63924e-13	6.53552	5.64745e-13	10.0255	6.07239e-13	14.0255	4.05133e-13	18.0255	6.35242e-13	22.0255	5.21827e-13	26.0255	8.20079e-13	30.0255	6.61578e-13	34.0255	5.81667e-13	38.0255	6.55588e-13
0.045526	9.555e-13	2.03554	4.64229e-13	6.53554	5.84409e-13	10.0255	5.13098e-13	14.0255	5.04005e-13	18.0255	8.0418e-13	22.0255	4.61825e-13	26.0255	7.44898e-13	30.0255	6.79095e-13	34.0255	5.58667e-13	38.0255	5.51415e-13
0.045552	9.9114e-13	2.03557	4.40915e-13	6.53557	5.17233e-13	10.0255	4.6479e-13	14.0256	5.45385e-13	18.0256	6.88423e-13	22.0256	4.44708e-13	26.0256	5.22172e-13	30.0256	6.89046e-13	34.0256	5.83667e-13	38.0255	5.91732e-13
0.045578	1.27828e-12	2.03559	4.70076e-13	6.53559	5.43387e-13	10.0256	4.91783e-13	14.0256	5.18994e-13	18.0256	6.18547e-13	22.0256	5.2891e-13	26.0256	4.72909e-13	30.0256	4.87754e-13	34.0256	5.93667e-13	38.0256	5.2448e-13
0.045604	1.14942e-12	2.03562	5.36717e-13	6.53562	4.76085e-13	10.0256	6.10467e-13	14.0256	5.37472e-13	18.0256	4.57921e-13	22.0256	5.88897e-13	26.0256	4.80111e-13	30.0256	5.31702e-13	34.0256	6.15333e-13	38.0256	5.59767e-13
0.04563	1.19234e-12	2.03564	4.59236e-13	6.53565	6.06961e-13	10.0256	6.98609e-13	14.0256	6.68332e-13	18.0256	4.13573e-13	22.0256	5.77076e-13	26.0256	5.47762e-13	30.0256	7.83827e-13	34.0256	5.20333e-13	38.0256	6.17773e-13
0.045656	1.07236e-12	2.03567	5.37519e-13	6.53567	4.99287e-13	10.0257	6.64713e-13	14.0257	6.69409e-13	18.0257	4.74177e-13	22.0257	4.54506e-13	26.0257	5.3561e-13	30.0257	9.62594e-13	34.0257	4.95667e-13	38.0257	7.27611e-13
0.045682	8.93458e-13	2.0357	5.22648e-13	6.5357	7.07355e-13	10.0257	7.1187e-13	14.0257	7.48314e-13	18.0257	5.27453e-13	22.0257	4.10278e-13	26.0257	4.67448e-13	30.0257	9.97845e-13	34.0257	5.67333e-13	38.0257	7.07091e-13
0.045708	9.02076e-13	2.03572	6.20464e-13	6.53572	6.4338e-13	10.0257	5.60143e-13	14.0257	6.84849e-13	18.0257	5.12979e-13	22.0257	4.02193e-13	26.0257	4.64778e-13	30.0257	8.34159e-13	34.0257	6.35e-13	38.0257	7.0564e-13
0.045734	8.05021e-13	2.03575	6.01159e-13	6.53575	7.03182e-13	10.0257	5.3879e-13	14.0258	6.05884e-13	18.0257	4.95493e-13	22.0257	5.02421e-13	26.0257	4.22192e-13	30.0257	6.57434e-13	34.0257	6.86667e-13	38.0257	5.26022e-13
0.04576	7.65938e-13	2.03577	6.52751e-13	6.53578	6.33117e-13	10.0258	4.61042e-13	14.0258	4.29535e-13	18.0258	4.30767e-13	22.0258	6.32143e-13	26.0258	4.72034e-13	30.0258	5.43649e-13	34.0258	6.3e-13	38.0258	4.7728e-13
0.045786	4.82483e-13	2.0358	6.4658e-13	6.5358	5.2838e-13	10.0258	5.45559e-13	14.0258	3.80046e-13	18.0258	5.36689e-13	22.0258	6.20538e-13	26.0258	4.91873e-13	30.0258	4.41115e-13	34.0258	6.37667e-13	38.0258	4.84026e-13
0.045812	4.15217e-13	2.03583	6.53383e-13	6.53583	5.70652e-13	10.0258	6.04549e-13	14.0258	4.15421e-13	18.0258	6.16332e-13	22.0258	6.36161e-13	26.0258	4.31126e-13	30.0258	4.59954e-13	34.0258	5.60333e-13	38.0258	5.53096e-13
0.045838	6.05213e-13	2.03585	5.45287e-13	6.53585	7.44422e-13	10.0258	5.26589e-13	14.0259	4.44996e-13	18.0259	7.23347e-13	22.0258	5.93471e-13	26.0258	5.33608e-13	30.0258	5.00099e-13	34.0258	5.84667e-13	38.0258	5.61352e-13
0.045864	7.7038e-13	2.03588	6.13161e-13	6.53588	8.27399e-13	10.0259	5.37394e-13	14.0259	4.97016e-13	18.0259	8.18845e-13	22.0259	5.94083e-13	26.0259	5.2039e-13	30.0259	4.75784e-13	34.0259	5.98333e-13	38.0259	5.49969e-13
0.04589	7.91575e-13	2.0359	5.52829e-13	6.53591	8.35912e-13	10.0259	5.44763e-13	14.0259	4.97443e-13	18.0259	6.89793e-13	22.0259	6.53098e-13	26.0259	5.89823e-13	30.0259	4.4117e-13	34.0259	7.73e-13	38.0259	5.06401e-13
0.045916	7.20315e-13	2.03593	6.10096e-13	6.53593	6.2759e-13	10.0259	6.0843e-13	14.0259	6.29537e-13	18.0259	6.40141e-13	22.0259	5.6505e-13	26.0259	4.40535e-13	30.0259	4.96333e-13	34.0259	7.96333e-13	38.0259	6.40967e-13
0.045942	6.59475e-13	2.03596	4.60559e-13	6.53596	7.25544e-13	10.0259	5.99036e-13	14.026	5.2829e-13	18.026	5.18402e-13	22.026	5.94513e-13	26.0259	4.75448e-13	30.0259	5.46159e-13	34.0259	8.31667e-13	38.0259	7.45493e-13
0.045968	5.93029e-13	2.03598	4.52566e-13	6.53598	6.77391e-13	10.026	7.56674e-13	14.026	6.24871e-13	18.026	5.52754e-13	22.026	5.98346e-13	26.026	5.58711e-13	30.026	5.9357e-13	34.026	8.14333e-13	38.026	7.44876e-13
0.045994	5.44058e-13	2.03601	3.67927e-13	6.53601	7.03936e-13	10.026	8.26891e-13	14.026	4.55761e-13	18.026	5.11461e-13	22.026	6.80854e-13	26.026	5.48328e-13	30.026	5.66333e-13	34.026	7.34333e-13	38.026	6.71477e-13
0.04602	4.31534e-13	2.03603	5.13039e-13	6.53604	6.93404e-13	10.026	8.08165e-13	14.026	3.77992e-13	18.026	6.18568e-13	22.026	6.63816e-13	26.026	5.32078e-13	30.026	5.25973e-13	34.026	6.40333e-13	38.026	6.10093e-13
0.046046	5.31524e-13	2.03606	5.56361e-13	6.53606	6.39188e-13	10.026	6.60629e-13	14.0261	2.72063e-13	18.0261	6.51548e-13	22.0261	5.85299e-13	26.0261	3.86095e-13	30.026	6.44655e-13	34.026	6.83667e-13	38.026	7.33493e-13
0.046072	5.24747e-13	2.03609	6.70967e-13	6.53609	6.40308e-13	10.0261	5.76215e-13	14.0261	3.27007e-13	18.0261	9.20912e-13	22.0261	5.94648e-13	26.0261	4.6495e-13	30.0261	6.1885e-13	34.0261	6.93333e-13	38.0261	7.49079e-13
0.046098	8.25035e-13	2.03611	6.38932e-13	6.53611	5.52181e-13	10.0261	6.93482e-13	14.0261	5.23896e-13	18.0261	7.86528e-13	22.0261	6.18573e-13	26.0261	4.56726e-13	30.0261	6.46745e-13	34.0261	7.18333e-13	38.0261	6.78548e-13
0.046124	8.10783e-13	2.03614	6.60129e-13	6.53614	5.8364e-13	10.0261	6.32786e-13	14.0261	5.14476e-13	18.0261	8.00239e-13	22.0261	6.09777e-13	26.0261	8.55634e-13	30.0261	6.17992e-13	34.0261	6.19333e-13	38.0261	6.37267e-13
0.04615	8.811e-13	2.03616	7.10119e-13	6.53617	4.2058e-13	10.0261	6.20099e-13	14.0262	5.88816e-13	18.0262	5.85274e-13	22.0262	4.75879e-13	26.0262	8.29047e-13	30.0262	5.53491e-13	34.0261	6.67e-13	38.0261	5.20476e-13
0.046176	6.09783e-13	2.03619	6.04714e-13	6.53619	4.86972e-13	10.0262	4.57197e-13	14.0262	5.00322e-13	18.0262	6.64603e-13	22.0262	4.87734e-13	26.0262	7.52451e-13	30.0262	6.36326e-13	34.0262	6.64333e-13	38.0262	5.11082e-13
0.046202	6.55689e-13	2.03622	5.70138e-13	6.53622	4.93289e-13	10.0262	5.53822e-13	14.0262	4.74833e-13	18.0262	7.03155e-13	22.0262	4.96385e-13	26.0262	4.38509e-13	30.0262	6.19241e-13	34.0262	7.33e-13	38.0262	5.11919e-13
0.046228	5.88924e-13	2.03624	4.80506e-13	6.53624	5.95661e-13	10.0262	5.49599e-13	14.0262	4.78035e-13	18.0262	6.77906e-13	22.0262	7.307e-13	26.0262	4.10294e-13	30.0262	7.06813e-13	34.0262	6.99e-13	38.0262	5.83635e-13
0.046254	6.34868e-13	2.03627	6.13799e-13	6.53627	5.05652e-13	10.0262	5.56685e-13	14.0263	4.94587e-13	18.0263	6.81206e-13	22.0263	6.34789e-13	26.0263	4.91807e-13	30.0263	6.0358e-13	34.0263	6.91333e-13	38.0262	6.08042e-13
0.04628	5.30488e-13	2.03629	6.08818e-13	6.5363	5.07258e-13	10.0263	4.86208e-13	14.0263	5.45608e-13	18.0263	7.48335e-13	22.0263	7.69822e-13	26.0263	4.02761e-13	30.0263	5.26019e-13	34.0263	5.53e-13	38.0263	5.34627e-13
0.046306	4.76631e-13	2.03632	6.39061e-13	6.53632	4.67533e-13	10.0263	7.01858e-13	14.0263	4.7321e-13	18.0263	7.36022e-13	22.0263	5.86796e-13	26.0263	4.53339e-13	30.0263	5.19695e-13	34.0263	6.80667e-13	38.0263	5.54851e-13
0.046332	7.72899e-13	2.03635	6.26772e-13	6.53635	5.06359e-13	10.0263	9.07519e-13	14.0263	5.4322e-13	18.0263	6.43751e-13	22.0263	6.7856e-13	26.0263	5.41081e-13	30.0263	4.81198e-13	34.0263	6.62667e-13	38.0263	5.09512e-13
0.046358	9.92332e-13	2.03637	6.94482e-13	6.53637	4.47256e-13	10.0264	8.4412e-13	14.0264	5.01519e-13	18.0264	4.39759e-13	22.0264	5.63192e-13	26.0264	5.72214e-13	30.0264	5.29253e-13	34.0264	6.5e-13	38.0264	7.09923e-13
0.046384	1.12517e-12	2.0364	5.83892e-13	6.5364	5.00923e-13	10.0264	7.36314e-13	14.0264	5.4223e-13	18.0264	4.76496e-13	22.0264	5.83119e-13	26.0264	5.88296e-13	30.0264	4.71126e-13	34.0264	5.93e-13	38.0264	7.21045e-13
0.04641	8.98838e-13	2.03642	6.33842e-13	6.53643	4.62896e-13	10.0264	5.57644e-13	14.0264	4.6543e-13	18.0264	7.32897e-13	22.0264	5.23477e-13	26.0264	5.39747e-13	30.0264	5.00793e-13	34.0264	5.18667e-13	38.0264	7.46676e-13
0.046436	7.92203e-13	2.03645	6.75764e-13	6.53645	5.4875e-13	10.0264	5.24734e-13	14.0265	5.37129e-13	18.0264	7.49855e-13	22.0264	4.82217e-13	26.0264	5.91716e-13	30.0264	5.11968e-13	34.0264	5.98e-13	38.0264	5.63001e-13
0.046462	7.31674e-13	2.03648	9.33592e-13	6.53648	5.72134e-13	10.0265	4.35065e-13	14.0265	4.68256e-13	18.0265	6.5531e-13	22.0265	4.56612e-13	26.0265	6.03044e-13	30.0265	5.48677e-13	34.0265	4.31333e-13	38.0265	4.88844e-13
0.046488	7.23426e-13	2.0365	8.52047e-13	6.5365	5.64712e-13	10.0265	5.10263e-13	14.0265	4.27057e-13	18.0265	5.53512e-13	22.0265	5.58353e-13	26.0265	5.8033e-13	30.0265	6.37943e-13	34.0265	4.50667e-13	38.0265	3.99402e-13
0.046514	7.81484e-13	2.03653	6.92988e-13	6.53653	4.58449e-13	10.0265	6.03357e-13	14.0265	5.46952e-13	18.0265	5.01521e-13	22.0265	7.1637e-13	26.0265	5.37355e-13	30.0265	5.62792e-13	34.0265	3.74667e-13	38.0265	3.79725e-13
0.04654	8.47721e-13	2.03655	6.93029e-13	6.53656	5.02459e-13	10.0265	6.55751e-13	14.0266	7.37921e-13	18.0266	5.92245e-13	22.0265	7.73444e-13	26.0265	5.82401e-13	30.0265	6.24023e-13	34.0265	5.07667e-13	38.0265	4.34047e-13
0.046566	8.5054e-13	2.03658	6.70167e-13	6.53658	4.68373e-13	10.0266	7.12475e-13	14.0266	8.21213e-13	18.0266	5.5871e-13	22.0266	7.19317e-13	26.0266	6.84311e-13	30.0266	5.26916e-13	34.0266	5.07667e-13	38.0266	5.08045e-13
0.046592	8.68198e-13	2.03661	8.11826e-13	6.53661	4.6991e-13	10.0266	6.48358e-13	14.0266	6.69299e-13	18.0266	6.33603e-13	22.0266	6.24017e-13	26.0266	7.8036e-13	30.0266	6.04619e-13	34.0266	5.66e-13	38.0266	5.90223e-13
0.046618	8.80274e-13	2.03663	6.38934e-13	6.53663	5.58547e-13	10.0266	6.85413e-13	14.0266	5.60463e-13	18.0266	6.38305e-13	22.0266	6.1729e-13	26.0266	7.44552e-13	30.0266	5.77743e-13	34.0266	4.99333e-13	38.0266	5.29555e-13
0.046644	9.61026e-13	2.03666	6.9131e-13	6.53666	6.77897e-13	10.0266	5.30563e-13	14.0267	4.79344e-13	18.0267	5.30182e-13	22.0267	6.72384e-13	26.0266	7.18139e-13	30.0266	6.38958e-13	34.0266	5.82667e-13	38.0266	6.31109e-13
0.04667	8.19994e-13	2.03668	7.53645e-13	6.53669	6.62531e-13	10.0267	5.40717e-13	14.0267	5.9747e-13	18.0267	5.34686e-13	22.0267	6.04456e-13	26.0267	6.17342e-13	30.0267	5.38004e-13	34.0267	6.08e-13	38.0267	4.96963e-13
0.046696	8.48813e-13	2.03671	7.45011e-13	6.53671	5.23325e-13	10.0267	4.00802e-13	14.0267	5.93219e-13	18.0267	4.83625e-13	22.0267	6.05926e-13	26.0267	5.6427e-13	30.0267	4.70251e-13	34.0267	5.65e-13	38.0267	5.24493e-13
0.046722	7.21663e-13	2.03674	6.92863e-13	6.53674	4.30036e-13	10.0267	4.14069e-13	14.0267	6.72814e-13	18.0267	5.98304e-13	22.0267	4.92796e-13	26.0267	5.08986e-13	30.0267	3.92548e-13	34.0267	4.63333e-13	38.0267	4.96702e-13
0.046748	7.123e-13	2.03676	5.20221e-13	6.53676	7.03879e-13	10.0267	4.27283e-13	14.0268	6.81849e-13	18.0268	7.37014e-13	22.0268	6.23253e-13	26.0268	5.65174e-13	30.0267	4.66044e-13	34.0267	3.96333e-13	38.0267	6.37575e-13
0.046774	5.74167e-13	2.03679	4.3859e-13	6.53679	7.33513e-13	10.0268	6.00439e-13	14.0268	7.54038e-13	18.0268	8.15204e-13	22.0268	5.24774e-13	26.0268	5.80526e-13	30.0268	4.52083e-13	34.0268	4.52333e-13	38.0268	5.72582e-13
0.0468	6.1087e-13	2.03681	5.38525e-13	6.53682	7.68156e-13	10.0268	6.72145e-13	14.0268	7.36899e-13	18.0268	6.78454e-13	22.0268	5.65032e-13	26.0268	5.89124e-13	30.0268	5.11515e-13	34.0268	4.92e-13	38.0268	5.71769e-13
0.046826	6.9578e-13	2.03684	5.51133e-13	6.53684	5.81275e-13	10.0268	6.44341e-13	14.0268	6.73467e-13	18.0268	5.76315e-13	22.0268	5.38245e-13	26.0268	4.89708e-13	30.0268	5.09709e-13	34.0268	5.61e-13	38.0268	4.62512e-13
0.046852	8.58279e-13	2.03687	6.33963e-13	6.53687	4.74753e-13	10.0268	5.43544e-13	14.0269	5.72092e-13	18.0269	5.8837e-13	22.0269	6.73974e-13	26.0269	4.16462e-13	30.0269	7.02234e-13	34.0269	5.93e-13	38.0268	5.96482e-13
0.046878	8.43621e-13	2.03689	5.54617e-13	6.53689	4.51219e-13	10.0269	5.32225e-13	14.0269	5.24665e-13	18.0269	5.63532e-13	22.0269	7.64755e-13	26.0269	4.53511e-13	30.0269	7.05018e-13	34.0269	6.46333e-13	38.0269	6.52672e-13
0.046904	7.54788e-13	2.03692	6.26698e-13	6.53692	4.68151e-13	10.0269	5.93427e-13	14.0269	4.60677e-13	18.0269	4.7447e-13	22.0269	7.62119e-13	26.0269	4.91249e-13	30.0269	6.64608e-13	34.0269	5.72e-13	38.0269	7.62959e-13
0.04693	7.10511e-13	2.03694	5.93896e-13	6.53695	5.23388e-13	10.0269	7.21901e-13	14.0269	5.07932e-13	18.0269	4.78984e-13	22.0269	7.25426e-13	26.0269	5.57673e-13	30.0269	5.75444e-13	34.0269	6.14667e-13	38.0269	7.87533e-13
0.046956	8.76407e-13	2.03697	5.71641e-13	6.53697	5.87444e-13	10.027	7.01557e-13	14.027	5.02104e-13	18.027	6.78516e-13	22.027	5.8232e-13	26.027	5.00266e-13	30.027	5.94602e-13	34.027	6.70333e-13	38.027	7.17266e-13
0.046982	1.13798e-12	2.037	5.06144e-13	6.537	5.39679e-13	10.027	5.96988e-13	14.027	5.27126e-13	18.027	7.23526e-13	22.027	5.25304e-13	26.027	5.76108e-13	30.027	6.6591e-13	34.027	6.98333e-13	38.027	7.20697e-13
0.047008	1.10661e-12	2.03702	5.85373e-13	6.53702	5.16111e-13	10.027	3.49082e-13	14.027	4.3032e-13	18.027	6.98825e-13	22.027	4.33751e-13	26.027	5.09408e-13	30.027	7.02598e-13	34.027	6.00333e-13	38.027	5.48369e-13
0.047034	9.54023e-13	2.03705	5.42201e-13	6.53705	5.71299e-13	10.027	3.51761e-13	14.0271	5.15635e-13	18.027	6.02475e-13	22.027	4.69712e-13	26.027	4.99827e-13	30.027	6.24501e-13	34.027	5.35333e-13	38.027	5.14666e-13
0.04706	6.85151e-13	2.03707	5.3233e-13	6.53708	6.75134e-13	10.0271	4.1932e-13	14.0271	4.4489e-13	18.0271	6.39512e-13	22.0271	5.29611e-13	26.0271	4.64889e-13	30.0271	6.23315e-13	34.0271	6.01e-13	38.0271	4.65452e-13
0.047086	5.42059e-13	2.0371	5.229e-13	6.5371	7.68244e-13	10.0271	4.82303e-13	14.0271	4.94204e-13	18.0271	6.01169e-13	22.0271	6.73953e-13	26.0271	6.10128e-13	30.0271	5.37604e-13	34.0271	5.57333e-13	38.0271	5.22643e-13
0.047112	4.85018e-13	2.03713	6.48463e-13	6.53713	7.65162e-13	10.0271	4.50294e-13	14.0271	4.05055e-13	18.0271	5.68629e-13	22.0271	5.95644e-13	26.0271	5.20935e-13	30.0271	5.99443e-13	34.0271	5.32e-13	38.0271	5.43629e-13
0.047138	5.99353e-13	2.03715	6.52949e-13	6.53715	7.09778e-13	10.0271	5.66886e-13	14.0272	4.62935e-13	18.0272	5.31224e-13	22.0271	5.69088e-13	26.0271	6.96376e-13	30.0271	5.13422e-13	34.0271	5.30667e-13	38.0271	5.5093e-13
0.047164	7.45909e-13	2.03718	5.64553e-13	6.53718	7.02126e-13	10.0272	6.46222e-13	14.0272	4.50206e-13	18.0272	5.8571e-13	22.0272	5.10272e-13	26.0272	6.57733e-13	30.0272	4.35481e-13	34.0272	6.12e-13	38.0272	7.11975e-13
0.04719	7.86135e-13	2.0372	4.52663e-13	6.53721	6.35497e-13	10.0272	6.63952e-13	14.0272	6.5958e-13	18.0272	6.07607e-13	22.0272	5.33042e-13	26.0272	7.04523e-13	30.0272	3.70123e-13	34.0272	6.92333e-13	38.0272	7.035e-13
0.047216	6.54091e-13	2.03723	5.8762e-13	6.53723	6.40013e-13	10.0272	5.85268e-13	14.0272	7.09484e-13	18.0272	6.71223e-13	22.0272	5.7374e-13	26.0272	6.43533e-13	30.0272	4.04454e-13	34.0272	6.5e-13	38.0272	6.04139e-13
0.047242	5.956e-13	2.03726	6.15121e-13	6.53726	6.62606e-13	10.0272	4.78301e-13	14.0273	7.17527e-13	18.0273	6.57641e-13	22.0273	5.79972e-13	26.0272	6.52706e-13	30.0272	4.98244e-13	34.0272	6.26667e-13	38.0272	7.15643e-13
0.047268	5.61142e-13	2.03728	6.92062e-13	6.53728	6.68305e-13	10.0273	5.34644e-13	14.0273	5.41897e-13	18.0273	6.44306e-13	22.0273	6.39623e-13	26.0273	8.11283e-13	30.0273	5.99911e-13	34.0273	6.08e-13	38.0273	6.46749e-13
0.047294	7.42603e-13	2.03731	6.71065e-13	6.53731	6.73797e-13	10.0273	5.9188e-13	14.0273	4.69512e-13	18.0273	5.7199e-13	22.0273	5.434e-13	26.0273	6.60455e-13	30.0273	5.83623e-13	34.0273	5.52667e-13	38.0273	7.99694e-13
0.04732	7.06354e-13	2.03733	6.15205e-13	6.53734	6.13063e-13	10.0273	6.09425e-13	14.0273	5.07686e-13	18.0273	5.13974e-13	22.0273	4.66759e-13	26.0273	6.53443e-13	30.0273	5.63472e-13	34.0273	6e-13	38.0273	5.26883e-13
0.047346	7.28105e-13	2.03736	5.69243e-13	6.53736	5.58316e-13	10.0273	5.04904e-13	14.0274	5.55716e-13	18.0274	6.20642e-13	22.0274	3.91985e-13	26.0274	5.68182e-13	30.0273	5.82922e-13	34.0273	4.75667e-13	38.0273	6.08848e-13
0.047372	7.54114e-13	2.03739	4.3326e-13	6.53739	5.89249e-13	10.0274	4.92879e-13	14.0274	5.696e-13	18.0274	5.69069e-13	22.0274	5.61558e-13	26.0274	5.71559e-13	30.0274	6.35017e-13	34.0274	6.12e-13	38.0274	6.20714e-13
0.047398	7.17516e-13	2.03741	5.27637e-13	6.53741	6.32282e-13	10.0274	6.39155e-13	14.0274	5.66762e-13	18.0274	5.61704e-13	22.0274	6.61948e-13	26.0274	5.90073e-13	30.0274	7.44665e-13	34.0274	5.38333e-13	38.0274	6.69271e-13
0.047424	7.77017e-13	2.03744	4.51672e-13	6.53744	6.52385e-13	10.0274	6.95918e-13	14.0274	6.06908e-13	18.0274	6.08738e-13	22.0274	8.03623e-13	26.0274	6.42756e-13	30.0274	6.62847e-13	34.0274	6.00667e-13	38.0274	5.8421e-13
0.04745	5.93197e-13	2.03746	4.67476e-13	6.53747	6.92598e-13	10.0274	5.65655e-13	14.0275	6.96606e-13	18.0275	6.84729e-13	22.0275	6.4403e-13	26.0275	6.66416e-13	30.0275	6.30418e-13	34.0274	5.31333e-13	38.0274	5.98197e-13
0.047476	6.22246e-13	2.03749	4.51958e-13	6.53749	6.04589e-13	10.0275	4.84174e-13	14.0275	6.90894e-13	18.0275	7.02413e-13	22.0275	6.14288e-13	26.0275	7.04576e-13	30.0275	6.40737e-13	34.0275	6.76667e-13	38.0275	6.30414e-13
0.047502	6.07355e-13	2.03752	5.21777e-13	6.53752	5.24176e-13	10.0275	4.04153e-13	14.0275	6.52833e-13	18.0275	4.75434e-13	22.0275	5.10195e-13	26.0275	5.58719e-13	30.0275	5.93882e-13	34.0275	6.74333e-13	38.0275	6.41815e-13
0.047528	7.93091e-13	2.03754	5.1082e-13	6.53754	3.95842e-13	10.0275	4.1328e-13	14.0275	5.77973e-13	18.0275	6.168e-13	22.0275	5.73668e-13	26.0275	5.84319e-13	30.0275	7.12786e-13	34.0275	7.19e-13	38.0275	6.15799e-13
0.047554	8.50939e-13	2.03757	4.22583e-13	6.53757	4.33622e-13	10.0275	3.73976e-13	14.0276	5.78374e-13	18.0276	5.97685e-13	22.0276	5.17424e-13	26.0276	5.86453e-13	30.0276	6.05422e-13	34.0276	5.81667e-13	38.0275	5.53914e-13
0.04758	8.86811e-13	2.03759	5.64012e-13	6.5376	5.65069e-13	10.0276	3.98374e-13	14.0276	4.63238e-13	18.0276	6.89168e-13	22.0276	6.09941e-13	26.0276	6.05542e-13	30.0276	6.87626e-13	34.0276	5.70333e-13	38.0276	6.45011e-13
0.047606	7.79715e-13	2.03762	6.19817e-13	6.53762	5.99044e-13	10.0276	5.69492e-13	14.0276	5.81456e-13	18.0276	5.58915e-13	22.0276	6.07908e-13	26.0276	6.13851e-13	30.0276	5.00663e-13	34.0276	5.38e-13	38.0276	5.84205e-13
0.047632	8.38119e-13	2.03765	6.47216e-13	6.53765	5.44539e-13	10.0276	6.27011e-13	14.0276	5.9361e-13	18.0276	6.44715e-13	22.0276	5.90961e-13	26.0276	5.16062e-13	30.0276	4.10032e-13	34.0276	5.5e-13	38.0276	6.83431e-13
0.047658	9.54865e-13	2.03767	5.50314e-13	6.53767	4.14992e-13	10.0277	6.93333e-13	14.0277	5.97607e-13	18.0277	5.31654e-13	22.0277	4.73505e-13	26.0277	5.60288e-13	30.0277	4.43923e-13	34.0277	6.07e-13	38.0277	6.07741e-13
0.047684	7.91756e-13	2.0377	5.16574e-13	6.5377	4.09715e-13	10.0277	5.84683e-13	14.0277	4.71073e-13	18.0277	5.7567e-13	22.0277	4.05935e-13	26.0277	5.17305e-13	30.0277	5.45253e-13	34.0277	5.86667e-13	38.0277	5.71271e-13
0.04771	6.66114e-13	2.03772	4.85198e-13	6.53773	5.28336e-13	10.0277	5.21539e-13	14.0277	4.45565e-13	18.0277	4.97796e-13	22.0277	6.15257e-13	26.0277	5.74171e-13	30.0277	6.26472e-13	34.0277	5.78e-13	38.0277	5.59947e-13
0.047736	7.14205e-13	2.03775	4.20346e-13	6.53775	6.11042e-13	10.0277	4.59536e-13	14.0278	5.87589e-13	18.0277	6.24912e-13	22.0277	6.81528e-13	26.0277	5.96751e-13	30.0277	5.7931e-13	34.0277	5.69e-13	38.0277	6.17062e-13
0.047762	1.01207e-12	2.03778	4.01138e-13	6.53778	5.33479e-13	10.0278	5.31913e-13	14.0278	6.60186e-13	18.0278	5.25193e-13	22.0278	7.17608e-13	26.0278	6.34978e-13	30.0278	5.09675e-13	34.0278	5.13333e-13	38.0278	5.54685e-13
0.047788	1.04578e-12	2.0378	4.72542e-13	6.5378	5.78524e-13	10.0278	5.31647e-13	14.0278	7.9197e-13	18.0278	5.17159e-13	22.0278	5.30154e-13	26.0278	5.54842e-13	30.0278	4.88779e-13	34.0278	5.23333e-13	38.0278	4.44865e-13
0.047814	8.98674e-13	2.03783	4.98695e-13	6.53783	6.63922e-13	10.0278	6.94158e-13	14.0278	7.02715e-13	18.0278	4.56321e-13	22.0278	6.36872e-13	26.0278	4.68421e-13	30.0278	5.04062e-13	34.0278	6.32667e-13	38.0278	4.01508e-13
0.04784	6.93769e-13	2.03785	5.47574e-13	6.53786	8.65689e-13	10.0278	5.70259e-13	14.0279	7.2271e-13	18.0279	4.47447e-13	22.0278	5.80625e-13	26.0278	4.75666e-13	30.0278	4.93436e-13	34.0278	6.52333e-13	38.0278	4.30094e-13
0.047866	8.11229e-13	2.03788	4.40689e-13	6.53788	6.6866e-13	10.0279	5.74369e-13	14.0279	5.94543e-13	18.0279	5.64991e-13	22.0279	7.69113e-13	26.0279	5.65013e-13	30.0279	5.55888e-13	34.0279	8.48667e-13	38.0279	4.68342e-13
0.047892	7.01008e-13	2.03791	4.60298e-13	6.53791	6.04391e-13	10.0279	3.34766e-13	14.0279	7.22086e-13	18.0279	6.4694e-13	22.0279	6.32935e-13	26.0279	6.59373e-13	30.0279	4.82485e-13	34.0279	8.21e-13	38.0279	5.21099e-13
0.047918	8.16129e-13	2.03793	3.92936e-13	6.53793	4.81299e-13	10.0279	4.89697e-13	14.0279	6.85356e-13	18.0279	7.03707e-13	22.0279	7.48821e-13	26.0279	6.53585e-13	30.0279	5.29203e-13	34.0279	9.48333e-13	38.0279	5.45559e-13
0.047944	7.68711e-13	2.03796	4.29892e-13	6.53796	5.44742e-13	10.0279	4.98021e-13	14.028	6.98901e-13	18.028	6.8124e-13	22.028	5.88666e-13	26.0279	6.32365e-13	30.0279	5.1714e-13	34.0279	7.45333e-13	38.0279	5.44673e-13
0.04797	8.7958e-13	2.03798	5.05844e-13	6.53799	5.56567e-13	10.028	6.43665e-13	14.028	5.61349e-13	18.028	5.64096e-13	22.028	6.6072e-13	26.028	6.69626e-13	30.028	5.09243e-13	34.028	6.10667e-13	38.028	5.95931e-13
0.047996	7.89947e-13	2.03801	4.72312e-13	6.53801	6.29621e-13	10.028	4.86657e-13	14.028	5.80514e-13	18.028	5.35452e-13	22.028	4.9406e-13	26.028	6.55563e-13	30.028	4.61529e-13	34.028	5.08e-13	38.028	6.49803e-13
0.048022	6.55546e-13	2.03804	6.84013e-13	6.53804	6.6109e-13	10.028	5.46648e-13	14.028	5.44909e-13	18.028	5.11843e-13	22.028	4.93225e-13	26.028	5.7904e-13	30.028	5.65804e-13	34.028	5.34e-13	38.028	7.48593e-13
0.048048	6.19393e-13	2.03806	5.28903e-13	6.53806	6.32193e-13	10.028	4.94639e-13	14.0281	5.71668e-13	18.0281	5.9898e-13	22.0281	5.63035e-13	26.0281	4.88369e-13	30.028	6.8994e-13	34.028	5.73e-13	38.028	7.8616e-13
0.048074	6.02719e-13	2.03809	7.10898e-13	6.53809	5.53974e-13	10.0281	5.26633e-13	14.0281	5.73669e-13	18.0281	5.55044e-13	22.0281	5.94873e-13	26.0281	5.05549e-13	30.0281	8.57244e-13	34.0281	6.08333e-13	38.0281	7.04589e-13
0.0481	6.97337e-13	2.03811	5.48844e-13	6.53812	4.59801e-13	10.0281	4.79842e-13	14.0281	6.15142e-13	18.0281	5.80219e-13	22.0281	7.06256e-13	26.0281	5.58462e-13	30.0281	7.15192e-13	34.0281	6.53e-13	38.0281	5.81951e-13
0.048126	7.09655e-13	2.03814	6.69696e-13	6.53814	4.44263e-13	10.0281	5.67874e-13	14.0281	7.34106e-13	18.0281	5.11925e-13	22.0281	5.61378e-13	26.0281	6.69014e-13	30.0281	6.61585e-13	34.0281	5.97667e-13	38.0281	4.3714e-13
0.048152	7.66474e-13	2.03817	5.41956e-13	6.53817	5.70468e-13	10.0281	4.76211e-13	14.0282	7.54888e-13	18.0282	4.84467e-13	22.0282	6.5141e-13	26.0282	5.93796e-13	30.0282	5.80199e-13	34.0282	4.76e-13	38.0281	5.10303e-13
0.048178	7.59326e-13	2.03819	5.53055e-13	6.53819	6.42103e-13	10.0282	5.56086e-13	14.0282	8.35705e-13	18.0282	4.43961e-13	22.0282	6.05929e-13	26.0282	5.96061e-13	30.0282	5.5788e-13	34.0282	4.55667e-13	38.0282	5.58685e-13
0.048204	7.29409e-13	2.03822	5.14562e-13	6.53822	6.99627e-13	10.0282	5.16798e-13	14.0282	7.03392e-13	18.0282	5.64333e-13	22.0282	6.67778e-13	26.0282	4.89813e-13	30.0282	5.95437e-13	34.0282	6.09667e-13	38.0282	5.23003e-13
0.04823	8.23714e-13	2.03824	5.64996e-13	6.53825	5.93128e-13	10.0282	6.77813e-13	14.0282	6.04367e-13	18.0282	7.46629e-13	22.0282	5.839e-13	26.0282	5.14886e-13	30.0282	5.6954e-13	34.0282	6.18e-13	38.0282	4.8534e-13
0.048256	9.65711e-13	2.03827	6.38676e-13	6.53827	5.82074e-13	10.0283	6.42299e-13	14.0283	5.15077e-13	18.0283	7.01964e-13	22.0283	5.30149e-13	26.0283	4.64191e-13	30.0283	5.70484e-13	34.0283	5.77e-13	38.0283	4.21878e-13
0.048282	9.52537e-13	2.0383	8.06965e-13	6.5383	5.98917e-13	10.0283	6.46493e-13	14.0283	5.24698e-13	18.0283	6.14737e-13	22.0283	4.38199e-13	26.0283	5.41457e-13	30.0283	4.6619e-13	34.0283	5.02333e-13	38.0283	5.33712e-13
0.048308	7.3727e-13	2.03832	7.35652e-13	6.53832	5.96788e-13	10.0283	6.14699e-13	14.0283	6.58541e-13	18.0283	5.72786e-13	22.0283	4.49312e-13	26.0283	6.3932e-13	30.0283	4.42289e-13	34.0283	5.10667e-13	38.0283	5.70093e-13
0.048334	5.64259e-13	2.03835	6.94178e-13	6.53835	7.06258e-13	10.0283	6.4429e-13	14.0284	6.75652e-13	18.0283	5.57086e-13	22.0283	4.15222e-13	26.0283	6.1446e-13	30.0283	4.20205e-13	34.0283	5.57e-13	38.0283	6.27709e-13
0.04836	4.74279e-13	2.03837	5.54429e-13	6.53838	7.52675e-13	10.0284	6.23999e-13	14.0284	6.8948e-13	18.0284	6.31408e-13	22.0284	5.2784e-13	26.0284	5.54428e-13	30.0284	5.2831e-13	34.0284	5.43e-13	38.0284	5.29596e-13
0.048386	6.10753e-13	2.0384	5.12525e-13	6.5384	8.5092e-13	10.0284	6.98724e-13	14.0284	5.16505e-13	18.0284	6.44865e-13	22.0284	5.17778e-13	26.0284	4.75826e-13	30.0284	5.45182e-13	34.0284	5.8e-13	38.0284	6.67745e-13
0.048412	5.39995e-13	2.03843	4.90877e-13	6.53843	8.98854e-13	10.0284	6.61463e-13	14.0284	4.7805e-13	18.0284	6.86312e-13	22.0284	5.40364e-13	26.0284	4.97733e-13	30.0284	5.05876e-13	34.0284	6.18333e-13	38.0284	6.38915e-13
0.048438	6.38564e-13	2.03845	6.06978e-13	6.53845	8.0281e-13	10.0284	6.51349e-13	14.0285	4.57472e-13	18.0285	5.71517e-13	22.0284	4.91891e-13	26.0284	4.86039e-13	30.0284	5.05044e-13	34.0284	5.82333e-13	38.0284	6.7788e-13
0.048464	5.05927e-13	2.03848	7.16435e-13	6.53848	7.59421e-13	10.0285	5.05657e-13	14.0285	4.99065e-13	18.0285	4.32201e-13	22.0285	5.82317e-13	26.0285	4.72661e-13	30.0285	4.52329e-13	34.0285	5.54333e-13	38.0285	5.72067e-13
0.04849	5.95779e-13	2.0385	7.55443e-13	6.53851	6.78513e-13	10.0285	5.51215e-13	14.0285	5.089e-13	18.0285	4.77797e-13	22.0285	8.47658e-13	26.0285	5.15847e-13	30.0285	5.19887e-13	34.0285	3.94e-13	38.0285	5.64513e-13
0.048516	5.21662e-13	2.03853	5.59176e-13	6.53853	7.13963e-13	10.0285	6.71857e-13	14.0285	5.13069e-13	18.0285	5.32043e-13	22.0285	8.3481e-13	26.0285	5.31009e-13	30.0285	5.3929e-13	34.0285	4.42667e-13	38.0285	4.86182e-13
0.048542	5.5015e-13	2.03856	6.54686e-13	6.53856	6.90302e-13	10.0285	8.01956e-13	14.0286	5.24972e-13	18.0286	6.13189e-13	22.0286	6.903e-13	26.0285	6.18778e-13	30.0285	5.96099e-13	34.0285	5.50667e-13	38.0285	4.27362e-13
0.048568	4.68834e-13	2.03858	6.38876e-13	6.53858	6.41713e-13	10.0286	6.78094e-13	14.0286	4.64409e-13	18.0286	6.88402e-13	22.0286	4.50382e-13	26.0286	5.99682e-13	30.0286	5.74567e-13	34.0286	7.38667e-13	38.0286	4.22905e-13
0.048594	5.95033e-13	2.03861	6.74002e-13	6.53861	5.69869e-13	10.0286	5.24257e-13	14.0286	4.20731e-13	18.0286	6.85149e-13	22.0286	4.44962e-13	26.0286	6.96014e-13	30.0286	4.33662e-13	34.0286	7.07667e-13	38.0286	5.46011e-13
0.04862	6.02017e-13	2.03863	5.34157e-13	6.53864	6.11059e-13	10.0286	4.53246e-13	14.0286	4.53493e-13	18.0286	7.08292e-13	22.0286	6.02441e-13	26.0286	5.74661e-13	30.0286	3.91632e-13	34.0286	7.23667e-13	38.0286	6.21968e-13
0.048646	6.80779e-13	2.03866	4.25765e-13	6.53866	6.40553e-13	10.0286	4.38172e-13	14.0287	4.85322e-13	18.0287	6.20823e-13	22.0287	5.95003e-13	26.0287	7.1324e-13	30.0286	4.47396e-13	34.0286	6.06667e-13	38.0286	5.62754e-13
0.048672	5.95445e-13	2.03869	4.3534e-13	6.53869	6.3251e-13	10.0287	4.59766e-13	14.0287	5.32502e-13	18.0287	6.61832e-13	22.0287	6.76161e-13	26.0287	5.98275e-13	30.0287	5.15047e-13	34.0287	7.18e-13	38.0287	5.64338e-13
0.048698	6.23267e-13	2.03871	4.49675e-13	6.53871	5.41693e-13	10.0287	5.1222e-13	14.0287	5.30702e-13	18.0287	7.11496e-13	22.0287	6.04035e-13	26.0287	6.64001e-13	30.0287	5.67965e-13	34.0287	7.23e-13	38.0287	4.94166e-13
0.048724	5.98339e-13	2.03874	5.59581e-13	6.53874	5.20344e-13	10.0287	5.95408e-13	14.0287	5.92181e-13	18.0287	6.5857e-13	22.0287	6.64079e-13	26.0287	6.43889e-13	30.0287	4.92272e-13	34.0287	6.93e-13	38.0287	6.00024e-13
0.04875	5.80242e-13	2.03876	6.79916e-13	6.53877	5.06846e-13	10.0287	5.77069e-13	14.0288	6.36519e-13	18.0288	6.3331e-13	22.0288	5.86328e-13	26.0288	6.13298e-13	30.0288	4.57544e-13	34.0287	5.42e-13	38.0287	5.40567e-13
0.048776	6.31079e-13	2.03879	7.1199e-13	6.53879	4.9672e-13	10.0288	5.90434e-13	14.0288	5.55451e-13	18.0288	5.67357e-13	22.0288	6.11119e-13	26.0288	6.4694e-13	30.0288	3.77606e-13	34.0288	4.27667e-13	38.0288	5.55301e-13
0.048802	6.15292e-13	2.03882	6.8129e-13	6.53882	4.64367e-13	10.0288	5.6036e-13	14.0288	6.23105e-13	18.0288	6.19854e-13	22.0288	5.33651e-13	26.0288	6.01234e-13	30.0288	4.4272e-13	34.0288	4.12e-13	38.0288	4.94952e-13
0.048828	7.77041e-13	2.03884	6.3731e-13	6.53884	5.67553e-13	10.0288	5.36688e-13	14.0288	6.7617e-13	18.0288	6.01555e-13	22.0288	5.23026e-13	26.0288	6.26165e-13	30.0288	4.44347e-13	34.0288	3.67e-13	38.0288	5.60357e-13
0.048854	6.98927e-13	2.03887	7.42909e-13	6.53887	5.19587e-13	10.0288	5.47321e-13	14.0289	7.39976e-13	18.0289	6.09427e-13	22.0289	7.01253e-13	26.0289	5.31553e-13	30.0289	5.14301e-13	34.0289	3.49667e-13	38.0288	6.01141e-13
0.04888	9.49443e-13	2.03889	7.70522e-13	6.5389	5.22645e-13	10.0289	5.88725e-13	14.0289	6.40949e-13	18.0289	5.82629e-13	22.0289	7.80165e-13	26.0289	4.69613e-13	30.0289	4.69168e-13	34.0289	4.72e-13	38.0289	6.66032e-13
0.048906	8.6242e-13	2.03892	7.32293e-13	6.53892	4.21636e-13	10.0289	6.57274e-13	14.0289	5.87896e-13	18.0289	5.32696e-13	22.0289	8.83236e-13	26.0289	5.1153e-13	30.0289	4.87054e-13	34.0289	5.48333e-13	38.0289	6.89613e-13
0.048932	9.27956e-13	2.03895	5.92503e-13	6.53895	4.62671e-13	10.0289	5.07598e-13	14.0289	5.86006e-13	18.0289	6.32025e-13	22.0289	7.34388e-13	26.0289	6.58801e-13	30.0289	5.69464e-13	34.0289	5.77333e-13	38.0289	6.74294e-13
0.048958	7.80015e-13	2.03897	5.664e-13	6.53897	3.81712e-13	10.029	5.54492e-13	14.029	6.80903e-13	18.029	5.62575e-13	22.029	6.55287e-13	26.029	7.73335e-13	30.029	5.53376e-13	34.029	5.87667e-13	38.029	6.47199e-13
0.048984	7.09927e-13	2.039	5.54919e-13	6.539	5.95345e-13	10.029	5.66854e-13	14.029	7.27174e-13	18.029	6.4345e-13	22.029	5.94944e-13	26.029	6.71162e-13	30.029	4.7934e-13	34.029	5.02e-13	38.029	5.54264e-13
0.04901	8.34109e-13	2.03902	6.09137e-13	6.53903	6.56729e-13	10.029	6.17475e-13	14.029	7.77975e-13	18.029	5.67725e-13	22.029	5.67911e-13	26.029	6.32101e-13	30.029	4.72411e-13	34.029	6.70667e-13	38.029	5.45481e-13
0.049036	9.50324e-13	2.03905	5.08555e-13	6.53905	6.86678e-13	10.029	5.85209e-13	14.0291	7.69991e-13	18.029	5.65876e-13	22.029	5.53835e-13	26.029	4.70914e-13	30.029	5.199e-13	34.029	7.22e-13	38.029	6.20856e-13
0.049062	1.04573e-12	2.03908	5.13915e-13	6.53908	4.73956e-13	10.0291	5.36587e-13	14.0291	7.52491e-13	18.0291	5.56632e-13	22.0291	5.50247e-13	26.0291	6.09591e-13	30.0291	5.90563e-13	34.0291	8.56667e-13	38.0291	6.23013e-13
0.049088	8.81576e-13	2.0391	4.09943e-13	6.5391	4.24553e-13	10.0291	5.917e-13	14.0291	8.10939e-13	18.0291	5.3877e-13	22.0291	6.09491e-13	26.0291	6.66227e-13	30.0291	6.09669e-13	34.0291	6.68667e-13	38.0291	6.16655e-13
0.049114	7.57645e-13	2.03913	5.06855e-13	6.53913	5.83482e-13	10.0291	6.50995e-13	14.0291	6.18896e-13	18.0291	6.7243e-13	22.0291	7.04384e-13	26.0291	7.31628e-13	30.0291	5.4183e-13	34.0291	5.64333e-13	38.0291	5.76862e-13
0.04914	7.88078e-13	2.03915	4.50791e-13	6.53916	5.54107e-13	10.0291	6.49208e-13	14.0292	5.68183e-13	18.0292	7.17925e-13	22.0291	6.83929e-13	26.0291	7.05351e-13	30.0291	5.32008e-13	34.0291	6.49333e-13	38.0291	5.77121e-13
0.049166	8.64708e-13	2.03918	4.90776e-13	6.53918	4.88989e-13	10.0292	6.62372e-13	14.0292	4.30968e-13	18.0292	7.43069e-13	22.0292	6.17457e-13	26.0292	5.91886e-13	30.0292	4.20986e-13	34.0292	6.76e-13	38.0292	5.24948e-13
0.049192	9.79576e-13	2.03921	5.0777e-13	6.53921	3.9078e-13	10.0292	5.17384e-13	14.0292	4.40803e-13	18.0292	7.66482e-13	22.0292	6.70347e-13	26.0292	6.12313e-13	30.0292	5.45568e-13	34.0292	6.32e-13	38.0292	4.33945e-13
0.049218	8.97972e-13	2.03923	5.78484e-13	6.53923	4.21528e-13	10.0292	6.04734e-13	14.0292	5.92323e-13	18.0292	6.34698e-13	22.0292	5.69332e-13	26.0292	6.04865e-13	30.0292	6.01191e-13	34.0292	4.38e-13	38.0292	4.63814e-13
0.049244	9.03601e-13	2.03926	5.83197e-13	6.53926	5.66325e-13	10.0292	5.56476e-13	14.0293	6.52095e-13	18.0293	6.18853e-13	22.0293	5.82665e-13	26.0292	5.48307e-13	30.0292	6.01608e-13	34.0292	4.95333e-13	38.0292	5.03272e-13
0.04927	7.65491e-13	2.03928	6.82213e-13	6.53929	6.00759e-13	10.0293	7.19709e-13	14.0293	7.44865e-13	18.0293	4.90478e-13	22.0293	5.3192e-13	26.0293	5.18723e-13	30.0293	5.65399e-13	34.0293	6.43333e-13	38.0293	5.42393e-13
0.049296	8.21473e-13	2.03931	6.15815e-13	6.53931	6.34204e-13	10.0293	6.82278e-13	14.0293	5.28805e-13	18.0293	5.33318e-13	22.0293	5.99694e-13	26.0293	4.23722e-13	30.0293	5.6846e-13	34.0293	6.29333e-13	38.0293	5.02413e-13
0.049322	6.75772e-13	2.03934	6.39153e-13	6.53934	5.0126e-13	10.0293	7.46295e-13	14.0293	6.24555e-13	18.0293	5.66965e-13	22.0293	5.38555e-13	26.0293	4.70179e-13	30.0293	5.93011e-13	34.0293	7.05667e-13	38.0293	4.8786e-13
0.049348	7.8971e-13	2.03936	4.86501e-13	6.53936	4.9733e-13	10.0293	5.90171e-13	14.0294	6.74318e-13	18.0294	5.3583e-13	22.0294	4.77471e-13	26.0294	4.55328e-13	30.0293	5.91562e-13	34.0293	5.55333e-13	38.0293	5.40777e-13
0.049374	7.08026e-13	2.03939	4.83336e-13	6.53939	4.77424e-13	10.0294	7.3707e-13	14.0294	6.57868e-13	18.0294	5.17607e-13	22.0294	5.71374e-13	26.0294	4.61707e-13	30.0294	5.22121e-13	34.0294	5.98333e-13	38.0294	6.14063e-13
0.0494	9.23291e-13	2.03941	4.82411e-13	6.53942	6.12952e-13	10.0294	6.87138e-13	14.0294	6.28798e-13	18.0294	4.98333e-13	22.0294	7.28567e-13	26.0294	4.52046e-13	30.0294	5.45585e-13	34.0294	4.25667e-13	38.0294	5.59783e-13
0.049426	7.93797e-13	2.03944	6.65285e-13	6.53944	6.0836e-13	10.0294	7.42971e-13	14.0294	5.89193e-13	18.0294	5.97631e-13	22.0294	6.59218e-13	26.0294	3.89278e-13	30.0294	5.77042e-13	34.0294	4.52e-13	38.0294	5.13037e-13
0.049452	1.09415e-12	2.03947	6.65961e-13	6.53947	7.01825e-13	10.0294	4.81313e-13	14.0295	6.40534e-13	18.0295	7.30499e-13	22.0295	5.2379e-13	26.0295	4.60541e-13	30.0295	6.08704e-13	34.0295	4.43333e-13	38.0294	4.13012e-13
0.049478	1.0095e-12	2.03949	7.68482e-13	6.53949	6.65177e-13	10.0295	5.16466e-13	14.0295	5.61815e-13	18.0295	7.73597e-13	22.0295	3.36647e-13	26.0295	5.59259e-13	30.0295	5.57641e-13	34.0295	4.89e-13	38.0295	5.68775e-13
0.049504	1.01681e-12	2.03952	5.25986e-13	6.53952	6.0778e-13	10.0295	5.42657e-13	14.0295	6.42259e-13	18.0295	7.03044e-13	22.0295	4.59739e-13	26.0295	6.64717e-13	30.0295	5.44527e-13	34.0295	5.01e-13	38.0295	5.56791e-13
0.04953	7.02629e-13	2.03954	7.09053e-13	6.53955	4.97727e-13	10.0295	6.80457e-13	14.0295	6.82222e-13	18.0295	5.62237e-13	22.0295	4.62883e-13	26.0295	7.09015e-13	30.0295	6.51238e-13	34.0295	4.97333e-13	38.0295	6.59023e-13
0.049556	6.46487e-13	2.03957	6.34214e-13	6.53957	5.316e-13	10.0296	6.44877e-13	14.0296	7.0751e-13	18.0296	5.67937e-13	22.0296	5.95433e-13	26.0296	6.43848e-13	30.0296	6.98145e-13	34.0296	6.06e-13	38.0296	5.88319e-13
0.049582	5.19467e-13	2.0396	6.78727e-13	6.5396	5.57747e-13	10.0296	6.82238e-13	14.0296	5.99211e-13	18.0296	6.27459e-13	22.0296	5.79187e-13	26.0296	5.73093e-13	30.0296	6.65477e-13	34.0296	6.04333e-13	38.0296	7.46847e-13
0.049608	6.05208e-13	2.03962	5.31645e-13	6.53962	6.38344e-13	10.0296	7.75416e-13	14.0296	5.75575e-13	18.0296	6.27352e-13	22.0296	6.45751e-13	26.0296	4.95957e-13	30.0296	5.57221e-13	34.0296	7.58e-13	38.0296	8.25883e-13
0.049634	5.37509e-13	2.03965	5.47874e-13	6.53965	6.38192e-13	10.0296	7.99175e-13	14.0297	4.5395e-13	18.0296	5.52403e-13	22.0296	6.69069e-13	26.0296	4.42242e-13	30.0296	4.69138e-13	34.0296	5.95e-13	38.0296	8.18663e-13
0.04966	6.66187e-13	2.03967	6.45766e-13	6.53968	7.07538e-13	10.0297	7.3881e-13	14.0297	4.56594e-13	18.0297	7.04002e-13	22.0297	6.68129e-13	26.0297	4.35362e-13	30.0297	4.32476e-13	34.0297	5.48e-13	38.0297	6.84212e-13
0.049686	5.70037e-13	2.0397	6.84516e-13	6.5397	6.64674e-13	10.0297	6.39058e-13	14.0297	5.09454e-13	18.0297	7.15868e-13	22.0297	6.87088e-13	26.0297	4.44336e-13	30.0297	5.54987e-13	34.0297	4.76333e-13	38.0297	5.76808e-13
0.049712	7.49029e-13	2.03973	5.70661e-13	6.53973	6.77017e-13	10.0297	5.81849e-13	14.0297	6.37242e-13	18.0297	6.97766e-13	22.0297	5.72579e-13	26.0297	4.44278e-13	30.0297	6.0153e-13	34.0297	5.66e-13	38.0297	5.62146e-13
0.049738	7.49463e-13	2.03975	6.25544e-13	6.53975	6.9363e-13	10.0297	5.6193e-13	14.0298	5.30516e-13	18.0298	5.41507e-13	22.0297	5.19463e-13	26.0297	5.99972e-13	30.0297	6.52795e-13	34.0297	6.56e-13	38.0297	5.85736e-13
0.049764	7.98786e-13	2.03978	5.77295e-13	6.53978	5.99774e-13	10.0298	4.74953e-13	14.0298	5.2061e-13	18.0298	4.68497e-13	22.0298	4.81732e-13	26.0298	5.85555e-13	30.0298	5.96531e-13	34.0298	5.71667e-13	38.0298	5.86612e-13
0.04979	6.82909e-13	2.0398	7.51343e-13	6.53981	5.42279e-13	10.0298	5.52608e-13	14.0298	5.38744e-13	18.0298	4.63123e-13	22.0298	4.53629e-13	26.0298	5.87863e-13	30.0298	5.60123e-13	34.0298	5.6e-13	38.0298	5.0522e-13
0.049816	7.08342e-13	2.03983	7.83084e-13	6.53983	4.14963e-13	10.0298	4.84677e-13	14.0298	6.62404e-13	18.0298	4.54157e-13	22.0298	4.40947e-13	26.0298	5.40961e-13	30.0298	5.82762e-13	34.0298	3.79333e-13	38.0298	3.82436e-13
0.049842	6.99735e-13	2.03986	7.24803e-13	6.53986	4.85612e-13	10.0298	4.85919e-13	14.0299	6.61792e-13	18.0299	6.573e-13	22.0299	4.49737e-13	26.0298	4.9395e-13	30.0298	6.33974e-13	34.0298	3.82e-13	38.0298	3.10217e-13
0.049868	6.7798e-13	2.03988	5.48515e-13	6.53988	4.84472e-13	10.0299	4.844e-13	14.0299	6.21924e-13	18.0299	7.08648e-13	22.0299	5.26817e-13	26.0299	5.31907e-13	30.0299	7.08416e-13	34.0299	4.19e-13	38.0299	4.45015e-13
0.049894	8.0332e-13	2.03991	3.73366e-13	6.53991	6.60701e-13	10.0299	5.93805e-13	14.0299	6.32671e-13	18.0299	6.64471e-13	22.0299	6.55572e-13	26.0299	4.25432e-13	30.0299	7.36463e-13	34.0299	5.04e-13	38.0299	5.39309e-13
0.04992	7.65479e-13	2.03993	4.39422e-13	6.53994	8.14257e-13	10.0299	6.33177e-13	14.0299	5.66524e-13	18.0299	5.75788e-13	22.0299	6.32675e-13	26.0299	5.21102e-13	30.0299	6.84583e-13	34.0299	5.35333e-13	38.0299	6.45647e-13
0.049946	7.82204e-13	2.03996	7.75002e-13	6.53996	9.30036e-13	10.0299	6.6178e-13	14.03	6.02096e-13	18.03	4.56966e-13	22.03	5.91009e-13	26.03	5.85439e-13	30.0299	5.97189e-13	34.0299	4.00333e-13	38.0299	6.17021e-13
0.049972	5.90708e-13	2.03999	7.39728e-13	6.53999	7.59056e-13	10.03	6.62978e-13	14.03	6.00337e-13	18.03	5.81964e-13	22.03	6.01395e-13	26.03	6.38318e-13	30.03	4.74665e-13	34.03	4.29667e-13	38.03	7.23312e-13
0.049998	6.24798e-13	2.04001	7.17048e-13	6.54001	6.83254e-13	10.03	7.04126e-13	14.03	5.24334e-13	18.03	6.84799e-13	22.03	6.45046e-13	26.03	5.33041e-13	30.03	4.73663e-13	34.03	4.61667e-13	38.03	6.77197e-13
0.050024	7.3649e-13	2.04004	5.02651e-13	6.54004	5.68669e-13	10.03	6.59989e-13	14.03	4.71898e-13	18.03	8.41055e-13	22.03	6.57343e-13	26.03	4.42322e-13	30.03	5.31877e-13	34.03	7.68333e-13	38.03	6.37581e-13
0.05005	7.99005e-13	2.04006	4.91881e-13	6.54007	5.85877e-13	10.03	5.59982e-13	14.0301	4.40277e-13	18.0301	7.39831e-13	22.0301	6.1393e-13	26.0301	4.73514e-13	30.0301	5.63757e-13	34.03	6.94333e-13	38.03	4.79021e-13
0.050076	7.80271e-13	2.04009	5.16258e-13	6.54009	5.5063e-13	10.0301	5.50551e-13	14.0301	6.82657e-13	18.0301	5.664e-13	22.0301	6.43478e-13	26.0301	5.31153e-13	30.0301	5.8057e-13	34.0301	6.25e-13	38.0301	4.15479e-13
0.050102	5.82044e-13	2.04012	5.1392e-13	6.54012	5.65302e-13	10.0301	6.14357e-13	14.0301	7.96959e-13	18.0301	5.21966e-13	22.0301	7.29765e-13	26.0301	5.81143e-13	30.0301	5.02869e-13	34.0301	3.85e-13	38.0301	4.89464e-13
0.050128	5.5864e-13	2.04014	6.47094e-13	6.54014	5.08091e-13	10.0301	7.22145e-13	14.0301	7.4044e-13	18.0301	5.14535e-13	22.0301	7.27276e-13	26.0301	4.74125e-13	30.0301	5.19372e-13	34.0301	4.77e-13	38.0301	5.18581e-13
0.050154	4.72562e-13	2.04017	7.15374e-13	6.54017	5.26073e-13	10.0301	6.92309e-13	14.0302	6.07615e-13	18.0302	5.17895e-13	22.0302	6.3797e-13	26.0302	4.55113e-13	30.0302	4.11407e-13	34.0302	4.98667e-13	38.0301	5.41057e-13
0.05018	5.80481e-13	2.04019	6.74831e-13	6.5402	5.19539e-13	10.0302	6.40794e-13	14.0302	4.30307e-13	18.0302	4.42748e-13	22.0302	6.05022e-13	26.0302	4.49687e-13	30.0302	5.86969e-13	34.0302	4.87e-13	38.0302	5.91698e-13
0.050206	5.38716e-13	2.04022	6.96068e-13	6.54022	5.55347e-13	10.0302	7.30111e-13	14.0302	4.98884e-13	18.0302	5.05712e-13	22.0302	5.53316e-13	26.0302	5.36033e-13	30.0302	6.04893e-13	34.0302	4.82333e-13	38.0302	6.31405e-13
0.050232	5.91791e-13	2.04025	5.89535e-13	6.54025	5.50143e-13	10.0302	7.34872e-13	14.0302	5.64576e-13	18.0302	6.001e-13	22.0302	6.78828e-13	26.0302	6.22796e-13	30.0302	5.78634e-13	34.0302	4.19667e-13	38.0302	5.88983e-13
0.050258	6.69142e-13	2.04027	5.46795e-13	6.54027	5.37008e-13	10.0303	7.0487e-13	14.0303	5.83333e-13	18.0303	5.28439e-13	22.0303	5.82524e-13	26.0303	6.33733e-13	30.0303	5.68736e-13	34.0303	4.70667e-13	38.0303	6.04626e-13
0.050284	6.7438e-13	2.0403	5.05269e-13	6.5403	6.46016e-13	10.0303	4.61007e-13	14.0303	6.05057e-13	18.0303	5.05005e-13	22.0303	5.52218e-13	26.0303	6.92108e-13	30.0303	5.17506e-13	34.0303	4.95667e-13	38.0303	6.04185e-13
0.05031	6.45622e-13	2.04032	6.14715e-13	6.54033	6.08293e-13	10.0303	5.49932e-13	14.0303	6.73962e-13	18.0303	4.47146e-13	22.0303	3.61654e-13	26.0303	5.19517e-13	30.0303	6.01022e-13	34.0303	5.46667e-13	38.0303	6.23549e-13
0.050336	5.09817e-13	2.04035	7.48624e-13	6.54035	5.90316e-13	10.0303	5.60729e-13	14.0304	7.9996e-13	18.0303	5.75872e-13	22.0303	5.32542e-13	26.0303	4.65756e-13	30.0303	5.25841e-13	34.0303	4.61e-13	38.0303	4.99404e-13
0.050362	5.81961e-13	2.04038	7.04435e-13	6.54038	5.31895e-13	10.0304	6.29111e-13	14.0304	8.43752e-13	18.0304	5.19519e-13	22.0304	6.51307e-13	26.0304	3.62934e-13	30.0304	6.42047e-13	34.0304	4.55667e-13	38.0304	3.89549e-13
0.050388	6.73496e-13	2.0404	5.86007e-13	6.5404	5.41248e-13	10.0304	5.05214e-13	14.0304	6.68101e-13	18.0304	5.91605e-13	22.0304	7.37018e-13	26.0304	4.7048e-13	30.0304	5.53539e-13	34.0304	5.08333e-13	38.0304	3.95077e-13
0.050414	8.45162e-13	2.04043	4.69327e-13	6.54043	5.01704e-13	10.0304	4.59168e-13	14.0304	6.05856e-13	18.0304	6.14129e-13	22.0304	7.11969e-13	26.0304	4.44635e-13	30.0304	5.3636e-13	34.0304	6.32333e-13	38.0304	4.00159e-13
0.05044	8.52024e-13	2.04045	5.01831e-13	6.54046	4.59196e-13	10.0304	4.82156e-13	14.0305	5.79257e-13	18.0305	6.32915e-13	22.0304	6.38951e-13	26.0304	4.83337e-13	30.0304	5.57159e-13	34.0304	7.11e-13	38.0304	4.97266e-13
0.050466	7.75633e-13	2.04048	5.46387e-13	6.54048	4.89737e-13	10.0305	4.67846e-13	14.0305	5.75839e-13	18.0305	5.30615e-13	22.0305	6.79625e-13	26.0305	5.2147e-13	30.0305	6.39636e-13	34.0305	6.61333e-13	38.0305	5.11234e-13
0.050492	5.93318e-13	2.04051	6.80442e-13	6.54051	5.30883e-13	10.0305	5.02098e-13	14.0305	4.84329e-13	18.0305	4.12758e-13	22.0305	6.41481e-13	26.0305	5.66608e-13	30.0305	7.88149e-13	34.0305	5.89333e-13	38.0305	4.05065e-13
0.050518	6.96195e-13	2.04053	7.46799e-13	6.54053	5.01947e-13	10.0305	5.38695e-13	14.0305	4.40413e-13	18.0305	4.04572e-13	22.0305	5.98755e-13	26.0305	5.92776e-13	30.0305	8.2261e-13	34.0305	5.33667e-13	38.0305	4.24017e-13
0.050544	8.53692e-13	2.04056	7.70661e-13	6.54056	4.65773e-13	10.0305	5.3196e-13	14.0306	5.90432e-13	18.0306	4.927e-13	22.0306	5.22332e-13	26.0305	5.67956e-13	30.0305	7.83486e-13	34.0305	5.71e-13	38.0305	4.43965e-13
0.05057	9.25006e-13	2.04058	6.62282e-13	6.54059	5.14043e-13	10.0306	5.23464e-13	14.0306	6.694e-13	18.0306	5.22584e-13	22.0306	5.90587e-13	26.0306	6.2129e-13	30.0306	7.69453e-13	34.0306	6.29667e-13	38.0306	5.49156e-13
0.050596	7.95588e-13	2.04061	4.96971e-13	6.54061	5.26055e-13	10.0306	5.25426e-13	14.0306	6.26968e-13	18.0306	5.24776e-13	22.0306	7.28606e-13	26.0306	7.38524e-13	30.0306	8.42807e-13	34.0306	6.56333e-13	38.0306	6.6033e-13
0.050622	6.54814e-13	2.04064	3.90896e-13	6.54064	4.71527e-13	10.0306	6.64678e-13	14.0306	5.04202e-13	18.0306	5.45703e-13	22.0306	7.2298e-13	26.0306	7.21172e-13	30.0306	8.58434e-13	34.0306	6.81333e-13	38.0306	6.82319e-13
0.050648	6.6082e-13	2.04066	3.93396e-13	6.54066	3.5062e-13	10.0306	6.11855e-13	14.0307	5.47827e-13	18.0307	7.2038e-13	22.0307	5.25826e-13	26.0307	7.01674e-13	30.0306	7.08129e-13	34.0306	6.88667e-13	38.0306	6.58709e-13
0.050674	6.42731e-13	2.04069	5.37906e-13	6.54069	4.47511e-13	10.0307	6.08994e-13	14.0307	6.2341e-13	18.0307	7.17656e-13	22.0307	4.18115e-13	26.0307	6.24774e-13	30.0307	6.43496e-13	34.0307	6.07e-13	38.0307	4.25522e-13
0.0507	8.28359e-13	2.04071	5.75156e-13	6.54072	4.65164e-13	10.0307	5.25255e-13	14.0307	7.45932e-13	18.0307	7.33721e-13	22.0307	4.08303e-13	26.0307	6.64576e-13	30.0307	6.73658e-13	34.0307	5.75667e-13	38.0307	3.99605e-13
0.050726	7.47563e-13	2.04074	5.96995e-13	6.54074	4.94376e-13	10.0307	5.14426e-13	14.0307	9.47e-13	18.0307	5.47848e-13	22.0307	5.40309e-13	26.0307	7.34149e-13	30.0307	6.48075e-13	34.0307	5.57333e-13	38.0307	3.82494e-13
0.050752	7.94557e-13	2.04077	5.93002e-13	6.54077	5.22552e-13	10.0307	4.71124e-13	14.0308	9.53588e-13	18.0308	6.0762e-13	22.0308	4.93524e-13	26.0308	5.94817e-13	30.0308	5.34687e-13	34.0308	5.03333e-13	38.0307	4.76673e-13
0.050778	6.05989e-13	2.04079	6.63095e-13	6.54079	5.72262e-13	10.0308	5.12502e-13	14.0308	7.70548e-13	18.0308	5.48485e-13	22.0308	6.07922e-13	26.0308	5.55466e-13	30.0308	7.27351e-13	34.0308	6.17667e-13	38.0308	5.60379e-13
0.050804	7.3221e-13	2.04082	6.83532e-13	6.54082	6.77815e-13	10.0308	5.67167e-13	14.0308	4.8927e-13	18.0308	6.15744e-13	22.0308	5.03882e-13	26.0308	5.07274e-13	30.0308	7.06023e-13	34.0308	5.55333e-13	38.0308	6.60385e-13
0.05083	7.69448e-13	2.04084	6.46668e-13	6.54085	5.20897e-13	10.0308	5.95106e-13	14.0308	4.34622e-13	18.0308	5.7187e-13	22.0308	5.86852e-13	26.0308	7.02387e-13	30.0308	8.52153e-13	34.0308	7.65667e-13	38.0308	7.26869e-13
0.050856	7.81152e-13	2.04087	6.7739e-13	6.54087	4.9083e-13	10.0309	6.38445e-13	14.0309	4.75161e-13	18.0309	6.54322e-13	22.0309	5.06064e-13	26.0309	8.06759e-13	30.0309	6.37631e-13	34.0309	6.63667e-13	38.0309	6.69589e-13
0.050882	7.89396e-13	2.0409	7.1388e-13	6.5409	5.14996e-13	10.0309	6.73907e-13	14.0309	4.86748e-13	18.0309	6.25552e-13	22.0309	5.70817e-13	26.0309	7.29076e-13	30.0309	7.07211e-13	34.0309	7.41667e-13	38.0309	6.0698e-13
0.050908	7.1253e-13	2.04092	7.82699e-13	6.54092	6.24445e-13	10.0309	6.58992e-13	14.0309	5.15011e-13	18.0309	7.42304e-13	22.0309	4.20432e-13	26.0309	5.78804e-13	30.0309	5.32335e-13	34.0309	6.03333e-13	38.0309	5.74475e-13
0.050934	9.04894e-13	2.04095	6.5017e-13	6.54095	6.25859e-13	10.0309	5.21564e-13	14.031	6.28195e-13	18.0309	6.38391e-13	22.0309	4.70618e-13	26.0309	5.9031e-13	30.0309	5.28191e-13	34.0309	6.87e-13	38.0309	5.03522e-13
0.05096	7.97409e-13	2.04097	4.96744e-13	6.54098	5.92231e-13	10.031	4.62243e-13	14.031	6.37545e-13	18.031	5.72956e-13	22.031	3.75323e-13	26.031	6.01499e-13	30.031	5.42926e-13	34.031	5.61333e-13	38.031	4.29885e-13
0.050986	7.6906e-13	2.041	3.58669e-13	6.541	6.14125e-13	10.031	4.56954e-13	14.031	6.50729e-13	18.031	4.85004e-13	22.031	4.59659e-13	26.031	6.05076e-13	30.031	5.55954e-13	34.031	7.02e-13	38.031	3.87583e-13
0.051012	5.09006e-13	2.04103	3.95757e-13	6.54103	6.16111e-13	10.031	5.60067e-13	14.031	5.07831e-13	18.031	5.90209e-13	22.031	3.85545e-13	26.031	5.74825e-13	30.031	4.81913e-13	34.031	6.02667e-13	38.031	4.16162e-13
0.051038	5.21065e-13	2.04105	4.77496e-13	6.54105	5.00306e-13	10.031	5.33089e-13	14.0311	6.0536e-13	18.0311	7.50364e-13	22.031	4.42435e-13	26.031	4.7524e-13	30.031	5.67738e-13	34.031	6.95333e-13	38.031	4.36802e-13
0.051064	4.70892e-13	2.04108	6.44682e-13	6.54108	4.29049e-13	10.0311	6.6826e-13	14.0311	5.5019e-13	18.0311	7.87187e-13	22.0311	4.52003e-13	26.0311	5.25228e-13	30.0311	5.69633e-13	34.0311	6.37667e-13	38.0311	4.50154e-13
0.05109	6.30759e-13	2.0411	8.31892e-13	6.54111	5.07389e-13	10.0311	5.94201e-13	14.0311	7.00045e-13	18.0311	7.12956e-13	22.0311	5.28459e-13	26.0311	4.1778e-13	30.0311	6.63764e-13	34.0311	6.37333e-13	38.0311	5.65347e-13
0.051116	7.38404e-13	2.04113	8.12012e-13	6.54113	5.73815e-13	10.0311	6.11282e-13	14.0311	4.92799e-13	18.0311	6.65452e-13	22.0311	4.85471e-13	26.0311	4.85353e-13	30.0311	6.59626e-13	34.0311	5.59e-13	38.0311	6.57159e-13
0.051142	8.3386e-13	2.04116	7.34864e-13	6.54116	5.63981e-13	10.0311	4.82627e-13	14.0312	5.99692e-13	18.0312	6.06107e-13	22.0312	4.02976e-13	26.0311	3.66059e-13	30.0311	6.93408e-13	34.0311	4.22667e-13	38.0311	6.79764e-13
0.051168	7.85178e-13	2.04118	7.05105e-13	6.54118	4.84482e-13	10.0312	5.42424e-13	14.0312	4.4851e-13	18.0312	7.11128e-13	22.0312	4.49947e-13	26.0312	3.61536e-13	30.0312	7.27409e-13	34.0312	4.74333e-13	38.0312	6.13471e-13
0.051194	7.02892e-13	2.04121	7.92391e-13	6.54121	4.37273e-13	10.0312	6.89443e-13	14.0312	5.63691e-13	18.0312	6.55384e-13	22.0312	4.22829e-13	26.0312	4.9999e-13	30.0312	6.1459e-13	34.0312	5.74e-13	38.0312	5.52964e-13
0.05122	7.55385e-13	2.04123	6.55055e-13	6.54124	4.95429e-13	10.0312	7.90697e-13	14.0312	5.75236e-13	18.0312	6.76437e-13	22.0312	5.55211e-13	26.0312	5.69582e-13	30.0312	6.25e-13	34.0312	6.1e-13	38.0312	6.43239e-13
0.051246	9.65987e-13	2.04126	5.93357e-13	6.54126	4.95644e-13	10.0312	7.30788e-13	14.0313	5.51648e-13	18.0313	6.6553e-13	22.0313	4.28679e-13	26.0313	6.1582e-13	30.0312	6.89762e-13	34.0312	5.14e-13	38.0312	5.90464e-13
0.051272	1.01119e-12	2.04129	4.86833e-13	6.54129	7.00631e-13	10.0313	6.34155e-13	14.0313	4.7609e-13	18.0313	6.85339e-13	22.0313	5.3267e-13	26.0313	4.89557e-13	30.0313	6.97782e-13	34.0313	4.80667e-13	38.0313	5.85895e-13
0.051298	9.81599e-13	2.04131	5.39254e-13	6.54131	7.47961e-13	10.0313	6.10624e-13	14.0313	3.97872e-13	18.0313	6.68303e-13	22.0313	5.09135e-13	26.0313	5.0993e-13	30.0313	6.46237e-13	34.0313	4.85667e-13	38.0313	5.39879e-13
0.051324	7.4533e-13	2.04134	4.55418e-13	6.54134	8.11344e-13	10.0313	5.61694e-13	14.0313	3.93359e-13	18.0313	6.4064e-13	22.0313	6.93816e-13	26.0313	5.59505e-13	30.0313	4.83664e-13	34.0313	5.82667e-13	38.0313	5.57099e-13
0.05135	6.34599e-13	2.04136	4.3229e-13	6.54137	6.35943e-13	10.0313	5.12567e-13	14.0314	4.72111e-13	18.0314	8.46567e-13	22.0314	5.59681e-13	26.0314	7.19315e-13	30.0314	5.67072e-13	34.0313	5.46333e-13	38.0313	6.08535e-13
0.051376	6.34599e-13	2.04139	5.41735e-13	6.54139	4.90632e-13	10.0314	4.59379e-13	14.0314	4.69655e-13	18.0314	8.88886e-13	22.0314	5.02947e-13	26.0314	7.11904e-13	30.0314	5.12765e-13	34.0314	5.29e-13	38.0314	4.89898e-13
0.051402	5.78484e-13	2.04142	6.17469e-13	6.54142	4.69037e-13	10.0314	4.88827e-13	14.0314	5.22458e-13	18.0314	8.28702e-13	22.0314	3.32208e-13	26.0314	6.17943e-13	30.0314	5.08886e-13	34.0314	4.85667e-13	38.0314	5.03896e-13
0.051428	5.29014e-13	2.04144	5.95508e-13	6.54144	4.77373e-13	10.0314	5.12361e-13	14.0314	5.87077e-13	18.0314	6.05375e-13	22.0314	4.05593e-13	26.0314	5.04373e-13	30.0314	3.3899e-13	34.0314	5.47333e-13	38.0314	4.29061e-13
0.051454	5.42554e-13	2.04147	6.04692e-13	6.54147	6.73336e-13	10.0314	4.27776e-13	14.0315	6.354e-13	18.0315	6.43415e-13	22.0315	3.64206e-13	26.0315	5.40947e-13	30.0315	4.00796e-13	34.0315	4.72667e-13	38.0314	4.53877e-13
0.05148	6.84844e-13	2.04149	5.80138e-13	6.5415	7.08216e-13	10.0315	4.6449e-13	14.0315	6.46527e-13	18.0315	6.04774e-13	22.0315	3.16676e-13	26.0315	6.40409e-13	30.0315	4.83063e-13	34.0315	4.95667e-13	38.0315	4.77857e-13
0.051506	7.63265e-13	2.04152	6.55645e-13	6.54152	7.04476e-13	10.0315	3.97929e-13	14.0315	6.01323e-13	18.0315	6.55772e-13	22.0315	4.95004e-13	26.0315	8.11625e-13	30.0315	6.57632e-13	34.0315	4.53e-13	38.0315	5.8814e-13
0.051532	7.66997e-13	2.04155	6.25203e-13	6.54155	5.57421e-13	10.0315	5.21358e-13	14.0315	4.84972e-13	18.0315	6.14301e-13	22.0315	5.6175e-13	26.0315	8.66636e-13	30.0315	6.81613e-13	34.0315	5.40667e-13	38.0315	5.57298e-13
0.051558	6.41965e-13	2.04157	5.99483e-13	6.54157	6.52723e-13	10.0316	5.08327e-13	14.0316	6.09651e-13	18.0316	5.70808e-13	22.0316	6.87711e-13	26.0316	7.91465e-13	30.0316	6.21531e-13	34.0316	6.71667e-13	38.0316	5.51319e-13
0.051584	6.02977e-13	2.0416	5.50859e-13	6.5416	7.49438e-13	10.0316	6.94581e-13	14.0316	6.22158e-13	18.0316	5.00211e-13	22.0316	5.29558e-13	26.0316	5.62424e-13	30.0316	4.88677e-13	34.0316	5.83e-13	38.0316	4.43754e-13
0.05161	6.05907e-13	2.04162	5.03817e-13	6.54163	8.36896e-13	10.0316	6.05116e-13	14.0316	6.55464e-13	18.0316	5.84081e-13	22.0316	5.38039e-13	26.0316	4.95445e-13	30.0316	4.35329e-13	34.0316	6.4e-13	38.0316	5.24764e-13
0.051636	6.66189e-13	2.04165	5.61531e-13	6.54165	6.76978e-13	10.0316	6.83854e-13	14.0317	6.28304e-13	18.0316	7.59415e-13	22.0316	4.75e-13	26.0316	4.60123e-13	30.0316	4.80967e-13	34.0316	4.92667e-13	38.0316	5.98948e-13
0.051662	8.12631e-13	2.04168	6.93831e-13	6.54168	7.24638e-13	10.0317	5.22975e-13	14.0317	5.43871e-13	18.0317	8.02662e-13	22.0317	4.81599e-13	26.0317	4.88653e-13	30.0317	6.76135e-13	34.0317	6.72333e-13	38.0317	5.64553e-13
0.051688	7.4732e-13	2.0417	6.41558e-13	6.5417	8.64937e-13	10.0317	5.19363e-13	14.0317	6.26737e-13	18.0317	6.91396e-13	22.0317	5.4375e-13	26.0317	5.54002e-13	30.0317	6.58957e-13	34.0317	6.08e-13	38.0317	4.90366e-13
0.051714	8.05132e-13	2.04173	7.27811e-13	6.54173	8.92723e-13	10.0317	4.17416e-13	14.0317	5.94717e-13	18.0317	5.70739e-13	22.0317	6.74939e-13	26.0317	5.97068e-13	30.0317	5.99882e-13	34.0317	5.81333e-13	38.0317	4.00826e-13
0.05174	7.27862e-13	2.04175	6.0955e-13	6.54176	7.34988e-13	10.0317	4.83478e-13	14.0318	6.04361e-13	18.0318	4.93625e-13	22.0317	7.49979e-13	26.0317	6.04227e-13	30.0317	4.03919e-13	34.0317	4.67333e-13	38.0317	4.80124e-13
0.051766	8.72929e-13	2.04178	5.88655e-13	6.54178	5.28724e-13	10.0318	5.39696e-13	14.0318	5.39602e-13	18.0318	5.24674e-13	22.0318	7.66993e-13	26.0318	5.21571e-13	30.0318	5.2543e-13	34.0318	5.53667e-13	38.0318	5.51001e-13
0.051792	7.96944e-13	2.04181	3.70825e-13	6.54181	4.2087e-13	10.0318	5.60752e-13	14.0318	4.47094e-13	18.0318	5.05825e-13	22.0318	6.8887e-13	26.0318	4.91628e-13	30.0318	6.31343e-13	34.0318	5.8e-13	38.0318	5.64212e-13
0.051818	9.89713e-13	2.04183	4.33188e-13	6.54183	4.69961e-13	10.0318	6.47882e-13	14.0318	5.86172e-13	18.0318	6.63756e-13	22.0318	6.36645e-13	26.0318	5.50903e-13	30.0318	6.24362e-13	34.0318	5.8e-13	38.0318	5.71005e-13
0.051844	1.04463e-12	2.04186	4.83608e-13	6.54186	5.4072e-13	10.0318	6.29107e-13	14.0319	6.58892e-13	18.0319	5.92419e-13	22.0319	5.28055e-13	26.0318	6.94682e-13	30.0318	6.18119e-13	34.0318	4.53333e-13	38.0318	5.21665e-13
0.05187	1.08468e-12	2.04188	5.61917e-13	6.54189	7.37927e-13	10.0319	7.23979e-13	14.0319	7.26052e-13	18.0319	5.82575e-13	22.0319	5.59769e-13	26.0319	7.66606e-13	30.0319	5.54485e-13	34.0319	3.85333e-13	38.0319	4.85339e-13
0.051896	8.59301e-13	2.04191	5.02633e-13	6.54191	7.49401e-13	10.0319	6.76088e-13	14.0319	5.26959e-13	18.0319	5.48403e-13	22.0319	5.74936e-13	26.0319	7.05824e-13	30.0319	5.73928e-13	34.0319	3.96333e-13	38.0319	4.58889e-13
0.051922	7.98607e-13	2.04194	6.11569e-13	6.54194	6.72431e-13	10.0319	6.81135e-13	14.0319	3.96789e-13	18.0319	5.74488e-13	22.0319	7.69973e-13	26.0319	5.81186e-13	30.0319	5.10417e-13	34.0319	4.43667e-13	38.0319	5.50374e-13
0.051948	9.61983e-13	2.04196	5.92455e-13	6.54196	5.585e-13	10.0319	6.56505e-13	14.032	4.6024e-13	18.032	6.1311e-13	22.032	8.13573e-13	26.032	5.60098e-13	30.0319	5.03127e-13	34.0319	4.50667e-13	38.0319	5.83783e-13
0.051974	1.10971e-12	2.04199	6.00398e-13	6.54199	5.06224e-13	10.032	6.53495e-13	14.032	6.28689e-13	18.032	6.38527e-13	22.032	7.20495e-13	26.032	5.85828e-13	30.032	5.74274e-13	34.032	4.98333e-13	38.032	6.54822e-13
0.052	1.05043e-12	2.04201	4.41137e-13	6.54202	5.45981e-13	10.032	6.56702e-13	14.032	7.26918e-13	18.032	7.82063e-13	22.032	6.81714e-13	26.032	6.17554e-13	30.032	5.81391e-13	34.032	4.79e-13	38.032	6.09613e-13
0.052026	8.60359e-13	2.04204	4.14543e-13	6.54204	5.87024e-13	10.032	6.96078e-13	14.032	6.1708e-13	18.032	7.92874e-13	22.032	6.51337e-13	26.032	6.35751e-13	30.032	5.48235e-13	34.032	5.39333e-13	38.032	7.22884e-13
0.052052	7.49957e-13	2.04207	4.66022e-13	6.54207	6.49098e-13	10.032	6.2128e-13	14.0321	5.43269e-13	18.0321	6.59436e-13	22.0321	6.97065e-13	26.0321	5.65995e-13	30.0321	4.91103e-13	34.0321	5.4e-13	38.032	6.92163e-13
0.052078	7.09745e-13	2.04209	5.57684e-13	6.54209	5.99504e-13	10.0321	5.80695e-13	14.0321	5.35697e-13	18.0321	6.28339e-13	22.0321	6.01286e-13	26.0321	4.20194e-13	30.0321	5.01925e-13	34.0321	6.7e-13	38.0321	6.52675e-13
0.052104	1.0665e-12	2.04212	6.10053e-13	6.54212	5.26064e-13	10.0321	5.86711e-13	14.0321	5.7798e-13	18.0321	6.16449e-13	22.0321	5.20371e-13	26.0321	3.82468e-13	30.0321	5.40615e-13	34.0321	6.19e-13	38.0321	4.69692e-13
0.05213	1.64151e-12	2.04214	7.35468e-13	6.54215	4.7856e-13	10.0321	5.22687e-13	14.0321	5.46429e-13	18.0321	6.69491e-13	22.0321	5.25028e-13	26.0321	3.98683e-13	30.0321	5.0719e-13	34.0321	7.02667e-13	38.0321	5.60878e-13
0.052156	1.59281e-12	2.04217	8.65461e-13	6.54217	5.62994e-13	10.0322	6.00663e-13	14.0322	7.12433e-13	18.0322	5.18915e-13	22.0322	4.70951e-13	26.0322	4.2136e-13	30.0322	4.29186e-13	34.0322	6.61e-13	38.0322	6.89189e-13
0.052182	1.35988e-12	2.0422	8.30922e-13	6.5422	6.2734e-13	10.0322	4.67074e-13	14.0322	8.0228e-13	18.0322	4.50649e-13	22.0322	4.98184e-13	26.0322	5.26324e-13	30.0322	5.0133e-13	34.0322	6.5e-13	38.0322	7.69969e-13
0.052208	8.39697e-13	2.04222	7.14357e-13	6.54222	6.31408e-13	10.0322	6.02917e-13	14.0322	7.26103e-13	18.0322	3.83445e-13	22.0322	5.16846e-13	26.0322	6.48651e-13	30.0322	5.90014e-13	34.0322	5.64333e-13	38.0322	6.89667e-13
0.052234	9.07353e-13	2.04225	5.147e-13	6.54225	5.82407e-13	10.0322	5.70946e-13	14.0323	5.88529e-13	18.0322	3.67901e-13	22.0322	5.90825e-13	26.0322	7.56035e-13	30.0322	6.6982e-13	34.0322	5.86667e-13	38.0322	5.59155e-13
0.05226	7.7302e-13	2.04227	4.36652e-13	6.54228	4.74424e-13	10.0323	6.36759e-13	14.0323	5.16187e-13	18.0323	4.78281e-13	22.0323	6.13199e-13	26.0323	6.26548e-13	30.0323	4.68886e-13	34.0323	6.18e-13	38.0323	4.52057e-13
0.052286	8.29912e-13	2.0423	4.00603e-13	6.5423	5.26427e-13	10.0323	5.71344e-13	14.0323	7.475e-13	18.0323	5.81983e-13	22.0323	6.80631e-13	26.0323	5.23638e-13	30.0323	3.93353e-13	34.0323	6.29667e-13	38.0323	4.05396e-13
0.052312	7.7369e-13	2.04233	4.11093e-13	6.54233	4.76634e-13	10.0323	5.88847e-13	14.0323	6.66264e-13	18.0323	5.87638e-13	22.0323	5.40495e-13	26.0323	4.34676e-13	30.0323	3.54879e-13	34.0323	5.58667e-13	38.0323	4.05694e-13
0.052338	8.91392e-13	2.04235	5.01729e-13	6.54235	5.56842e-13	10.0323	6.46464e-13	14.0324	5.87643e-13	18.0324	5.73199e-13	22.0323	6.22464e-13	26.0323	4.73782e-13	30.0323	5.27863e-13	34.0323	5.09e-13	38.0323	5.23293e-13
0.052364	8.0181e-13	2.04238	4.66864e-13	6.54238	5.09149e-13	10.0324	6.8942e-13	14.0324	5.02886e-13	18.0324	5.25732e-13	22.0324	5.98896e-13	26.0324	4.12855e-13	30.0324	4.83961e-13	34.0324	4.78e-13	38.0324	6.65051e-13
0.05239	8.34367e-13	2.0424	4.80743e-13	6.54241	5.02595e-13	10.0324	6.65264e-13	14.0324	6.70697e-13	18.0324	6.35703e-13	22.0324	7.97003e-13	26.0324	5.64165e-13	30.0324	5.59033e-13	34.0324	5.01333e-13	38.0324	6.71178e-13
0.052416	6.7127e-13	2.04243	5.67254e-13	6.54243	4.60672e-13	10.0324	5.6632e-13	14.0324	7.2037e-13	18.0324	6.82381e-13	22.0324	7.71333e-13	26.0324	5.8505e-13	30.0324	4.45167e-13	34.0324	5.73e-13	38.0324	7.14736e-13
0.052442	7.92261e-13	2.04246	6.63885e-13	6.54246	5.14335e-13	10.0324	5.38268e-13	14.0325	6.41094e-13	18.0325	7.1847e-13	22.0325	7.54824e-13	26.0324	6.52408e-13	30.0324	5.06544e-13	34.0324	4.42e-13	38.0324	5.97749e-13
0.052468	6.92137e-13	2.04248	7.21594e-13	6.54248	5.3461e-13	10.0325	5.57317e-13	14.0325	5.01476e-13	18.0325	6.14344e-13	22.0325	6.15915e-13	26.0325	6.28467e-13	30.0325	4.61959e-13	34.0325	5.90333e-13	38.0325	6.09158e-13
0.052494	7.66616e-13	2.04251	8.01138e-13	6.54251	5.10419e-13	10.0325	7.23527e-13	14.0325	4.88401e-13	18.0325	5.86878e-13	22.0325	4.71851e-13	26.0325	6.09653e-13	30.0325	5.66392e-13	34.0325	6.69667e-13	38.0325	5.89474e-13
0.05252	6.06763e-13	2.04253	7.33638e-13	6.54254	5.51621e-13	10.0325	7.30731e-13	14.0325	5.08436e-13	18.0325	5.48488e-13	22.0325	6.17514e-13	26.0325	6.38407e-13	30.0325	6.89094e-13	34.0325	8.2e-13	38.0325	5.89674e-13
0.052546	7.44748e-13	2.04256	7.1636e-13	6.54256	6.7668e-13	10.0325	7.62773e-13	14.0326	5.23729e-13	18.0326	5.69816e-13	22.0326	6.94497e-13	26.0326	5.35097e-13	30.0325	6.82912e-13	34.0325	6.59333e-13	38.0325	6.06162e-13
0.052572	6.52488e-13	2.04259	6.35895e-13	6.54259	7.36887e-13	10.0326	6.08344e-13	14.0326	4.89523e-13	18.0326	4.61513e-13	22.0326	7.88115e-13	26.0326	5.29475e-13	30.0326	6.87826e-13	34.0326	5.81667e-13	38.0326	5.68107e-13
0.052598	5.86391e-13	2.04261	6.89281e-13	6.54261	6.22371e-13	10.0326	6.26667e-13	14.0326	4.58405e-13	18.0326	5.02257e-13	22.0326	7.02433e-13	26.0326	4.82849e-13	30.0326	5.53253e-13	34.0326	5.85333e-13	38.0326	6.49975e-13
0.052624	4.12805e-13	2.04264	6.16863e-13	6.54264	4.96854e-13	10.0326	6.16336e-13	14.0326	5.03751e-13	18.0326	5.74404e-13	22.0326	6.88978e-13	26.0326	4.67069e-13	30.0326	4.92997e-13	34.0326	6.78e-13	38.0326	6.16413e-13
0.05265	6.76468e-13	2.04266	6.47782e-13	6.54267	5.24097e-13	10.0326	7.00109e-13	14.0327	5.85038e-13	18.0327	5.8556e-13	22.0327	6.58717e-13	26.0327	4.50389e-13	30.0327	4.95185e-13	34.0326	6.36667e-13	38.0326	6.26555e-13
0.052676	7.82769e-13	2.04269	5.79808e-13	6.54269	4.66999e-13	10.0327	7.88586e-13	14.0327	6.60496e-13	18.0327	5.09161e-13	22.0327	5.2153e-13	26.0327	4.14601e-13	30.0327	5.17196e-13	34.0327	5.73667e-13	38.0327	6.53998e-13
0.052702	9.72732e-13	2.04272	6.16711e-13	6.54272	6.11546e-13	10.0327	7.08002e-13	14.0327	6.32922e-13	18.0327	4.46917e-13	22.0327	4.43119e-13	26.0327	4.0515e-13	30.0327	7.17678e-13	34.0327	4.49667e-13	38.0327	6.26922e-13
0.052728	8.03271e-13	2.04274	5.59244e-13	6.54274	7.2666e-13	10.0327	6.61307e-13	14.0327	6.76217e-13	18.0327	5.07646e-13	22.0327	3.94296e-13	26.0327	4.75086e-13	30.0327	7.18622e-13	34.0327	5.25333e-13	38.0327	5.59772e-13
0.052754	9.82876e-13	2.04277	5.04124e-13	6.54277	7.77612e-13	10.0327	6.31947e-13	14.0328	7.93946e-13	18.0328	5.09571e-13	22.0328	4.17606e-13	26.0328	6.07183e-13	30.0328	6.68403e-13	34.0328	6.96333e-13	38.0327	3.94585e-13
0.05278	8.96807e-13	2.04279	6.09709e-13	6.5428	6.60927e-13	10.0328	5.38145e-13	14.0328	7.69475e-13	18.0328	4.93081e-13	22.0328	4.77365e-13	26.0328	6.24243e-13	30.0328	5.18436e-13	34.0328	6.10667e-13	38.0328	4.26636e-13
0.052806	9.30738e-13	2.04282	5.28079e-13	6.54282	4.79344e-13	10.0328	5.0906e-13	14.0328	7.67804e-13	18.0328	4.65571e-13	22.0328	5.00466e-13	26.0328	5.61304e-13	30.0328	4.12259e-13	34.0328	5.88e-13	38.0328	4.73195e-13
0.052832	7.24034e-13	2.04285	7.48871e-13	6.54285	4.99433e-13	10.0328	4.42148e-13	14.0328	5.78082e-13	18.0328	5.59831e-13	22.0328	4.44698e-13	26.0328	4.29426e-13	30.0328	6.05848e-13	34.0328	4.37667e-13	38.0328	4.56437e-13
0.052858	6.39993e-13	2.04287	6.25307e-13	6.54287	4.86753e-13	10.0329	5.78295e-13	14.0329	5.30924e-13	18.0329	5.8383e-13	22.0329	4.73392e-13	26.0329	3.90902e-13	30.0329	5.6243e-13	34.0329	6.71333e-13	38.0329	4.91359e-13
0.052884	6.22758e-13	2.0429	7.00913e-13	6.5429	5.67121e-13	10.0329	6.3338e-13	14.0329	4.13446e-13	18.0329	6.27583e-13	22.0329	5.04144e-13	26.0329	3.22693e-13	30.0329	5.86833e-13	34.0329	6.72333e-13	38.0329	4.66082e-13
0.05291	6.36493e-13	2.04292	5.09569e-13	6.54293	6.4963e-13	10.0329	7.01379e-13	14.0329	5.92596e-13	18.0329	5.80021e-13	22.0329	6.285e-13	26.0329	3.52461e-13	30.0329	4.53837e-13	34.0329	5.93667e-13	38.0329	5.42581e-13
0.052936	7.49118e-13	2.04295	6.16836e-13	6.54295	6.0393e-13	10.0329	6.84869e-13	14.033	6.12057e-13	18.0329	6.68092e-13	22.0329	6.24554e-13	26.0329	4.36831e-13	30.0329	4.15516e-13	34.0329	6.24333e-13	38.0329	4.91421e-13
0.052962	6.53658e-13	2.04298	6.2101e-13	6.54298	5.37267e-13	10.033	6.15151e-13	14.033	7.57477e-13	18.033	6.73084e-13	22.033	5.68029e-13	26.033	5.66748e-13	30.033	5.50683e-13	34.033	6.85333e-13	38.033	5.27008e-13
0.052988	7.97939e-13	2.043	8.26607e-13	6.543	4.4038e-13	10.033	5.00722e-13	14.033	7.04979e-13	18.033	6.61738e-13	22.033	5.40912e-13	26.033	5.20997e-13	30.033	4.84893e-13	34.033	7.91667e-13	38.033	5.24072e-13
0.053014	9.09408e-13	2.04303	7.43835e-13	6.54303	4.36405e-13	10.033	4.70994e-13	14.033	6.84458e-13	18.033	6.46933e-13	22.033	4.98347e-13	26.033	6.25525e-13	30.033	5.17247e-13	34.033	7.45667e-13	38.033	5.30296e-13
0.05304	8.32836e-13	2.04305	6.39258e-13	6.54306	5.10692e-13	10.033	5.16338e-13	14.0331	5.10649e-13	18.0331	6.01589e-13	22.033	4.89181e-13	26.033	5.62949e-13	30.033	3.84681e-13	34.033	6.86667e-13	38.033	4.65711e-13
0.053066	6.03634e-13	2.04308	5.13971e-13	6.54308	4.3218e-13	10.0331	6.31224e-13	14.0331	4.3779e-13	18.0331	6.05984e-13	22.0331	5.05893e-13	26.0331	5.84428e-13	30.0331	4.04142e-13	34.0331	7.53333e-13	38.0331	4.6881e-13
0.053092	5.11844e-13	2.04311	5.31793e-13	6.54311	4.2023e-13	10.0331	7.55226e-13	14.0331	4.16121e-13	18.0331	5.19089e-13	22.0331	5.84631e-13	26.0331	5.1386e-13	30.0331	4.37229e-13	34.0331	6.45e-13	38.0331	6.01171e-13
0.053118	6.46662e-13	2.04313	5.47227e-13	6.54313	3.74193e-13	10.0331	7.645e-13	14.0331	5.16362e-13	18.0331	4.81872e-13	22.0331	6.61454e-13	26.0331	4.76623e-13	30.0331	4.79084e-13	34.0331	7.45667e-13	38.0331	7.90805e-13
0.053144	7.87976e-13	2.04316	4.66662e-13	6.54316	6.36169e-13	10.0331	6.99127e-13	14.0332	4.74581e-13	18.0332	4.05047e-13	22.0332	7.35986e-13	26.0331	5.60857e-13	30.0331	4.82391e-13	34.0331	6.89667e-13	38.0331	8.15404e-13
0.05317	6.77464e-13	2.04318	5.22905e-13	6.54319	7.54785e-13	10.0332	6.51597e-13	14.0332	4.97106e-13	18.0332	3.72573e-13	22.0332	6.97858e-13	26.0332	4.84338e-13	30.0332	5.07144e-13	34.0332	7.86667e-13	38.0332	7.15579e-13
0.053196	6.16608e-13	2.04321	5.47098e-13	6.54321	7.57358e-13	10.0332	5.98666e-13	14.0332	5.06538e-13	18.0332	4.69423e-13	22.0332	6.86451e-13	26.0332	5.6563e-13	30.0332	5.3056e-13	34.0332	7.98667e-13	38.0332	5.93541e-13
0.053222	5.7794e-13	2.04324	6.05562e-13	6.54324	5.53291e-13	10.0332	5.12545e-13	14.0332	5.89268e-13	18.0332	4.83257e-13	22.0332	6.12934e-13	26.0332	4.6793e-13	30.0332	5.29358e-13	34.0332	7.48e-13	38.0332	6.42627e-13
0.053248	5.98627e-13	2.04326	6.2243e-13	6.54326	5.88478e-13	10.0332	4.38282e-13	14.0333	6.39452e-13	18.0333	5.19678e-13	22.0333	7.03478e-13	26.0333	4.40171e-13	30.0332	4.69096e-13	34.0332	7.31667e-13	38.0332	7.36237e-13
0.053274	6.33819e-13	2.04329	7.96844e-13	6.54329	5.31943e-13	10.0333	5.44123e-13	14.0333	6.11719e-13	18.0333	4.62575e-13	22.0333	7.39633e-13	26.0333	3.92239e-13	30.0333	4.74585e-13	34.0333	5.41333e-13	38.0333	8.02861e-13
0.0533	5.97767e-13	2.04331	9.30227e-13	6.54332	5.56552e-13	10.0333	6.21657e-13	14.0333	6.74497e-13	18.0333	4.94924e-13	22.0333	6.56485e-13	26.0333	4.48079e-13	30.0333	5.01992e-13	34.0333	5.06333e-13	38.0333	8.61287e-13
0.053326	5.8258e-13	2.04334	9.30554e-13	6.54334	3.92021e-13	10.0333	6.33396e-13	14.0333	6.49809e-13	18.0333	5.90946e-13	22.0333	5.72604e-13	26.0333	5.7582e-13	30.0333	5.7004e-13	34.0333	3.7e-13	38.0333	8.37049e-13
0.053352	6.16306e-13	2.04337	6.68355e-13	6.54337	4.43261e-13	10.0333	4.84436e-13	14.0334	7.0122e-13	18.0334	5.65466e-13	22.0334	5.42581e-13	26.0334	5.26822e-13	30.0334	5.67123e-13	34.0334	4.97667e-13	38.0333	8.19069e-13
0.053378	8.53562e-13	2.04339	4.27167e-13	6.54339	3.64756e-13	10.0334	5.25251e-13	14.0334	6.26039e-13	18.0334	5.8016e-13	22.0334	5.75714e-13	26.0334	5.52324e-13	30.0334	7.83384e-13	34.0334	5.03667e-13	38.0334	7.09085e-13
0.053404	8.80635e-13	2.04342	3.13444e-13	6.54342	4.05595e-13	10.0334	4.67217e-13	14.0334	6.23476e-13	18.0334	5.59842e-13	22.0334	5.07968e-13	26.0334	5.51675e-13	30.0334	7.96759e-13	34.0334	5.01333e-13	38.0334	7.05851e-13
0.05343	7.16708e-13	2.04344	4.19212e-13	6.54345	4.53073e-13	10.0334	5.54921e-13	14.0334	5.89566e-13	18.0334	5.17998e-13	22.0334	5.33201e-13	26.0334	6.5756e-13	30.0334	7.6248e-13	34.0334	3.79333e-13	38.0334	7.02038e-13
0.053456	5.11049e-13	2.04347	6.1485e-13	6.54347	5.04793e-13	10.0335	4.87937e-13	14.0335	6.06817e-13	18.0335	5.29612e-13	22.0335	5.73752e-13	26.0335	5.9776e-13	30.0335	5.51661e-13	34.0335	4.33e-13	38.0335	6.68164e-13
0.053482	5.73594e-13	2.0435	6.11172e-13	6.5435	4.84553e-13	10.0335	6.06722e-13	14.0335	5.79131e-13	18.0335	4.55093e-13	22.0335	7.13416e-13	26.0335	5.49332e-13	30.0335	5.75125e-13	34.0335	6.11333e-13	38.0335	5.60388e-13
0.053508	7.01398e-13	2.04352	5.64092e-13	6.54352	4.49322e-13	10.0335	6.30277e-13	14.0335	4.74007e-13	18.0335	5.29908e-13	22.0335	6.37368e-13	26.0335	4.86093e-13	30.0335	5.26595e-13	34.0335	6.07333e-13	38.0335	5.42411e-13
0.053534	5.85325e-13	2.04355	5.53599e-13	6.54355	5.85176e-13	10.0335	6.35271e-13	14.0336	3.11749e-13	18.0335	5.78523e-13	22.0335	6.35118e-13	26.0335	5.16234e-13	30.0335	5.10914e-13	34.0335	5.64667e-13	38.0335	4.95309e-13
0.05356	7.02261e-13	2.04357	5.47684e-13	6.54358	6.50416e-13	10.0336	5.52467e-13	14.0336	3.60024e-13	18.0336	6.27642e-13	22.0336	6.18289e-13	26.0336	5.57494e-13	30.0336	5.00615e-13	34.0336	6.38667e-13	38.0336	6.2203e-13
0.053586	7.38952e-13	2.0436	7.27439e-13	6.5436	6.47166e-13	10.0336	4.69839e-13	14.0336	3.90941e-13	18.0336	5.95927e-13	22.0336	5.83367e-13	26.0336	5.34157e-13	30.0336	4.46345e-13	34.0336	6.61333e-13	38.0336	5.74385e-13
0.053612	7.12479e-13	2.04363	6.68135e-13	6.54363	5.3731e-13	10.0336	5.07879e-13	14.0336	4.97301e-13	18.0336	4.49223e-13	22.0336	4.82659e-13	26.0336	5.32489e-13	30.0336	4.82448e-13	34.0336	7.59667e-13	38.0336	6.71382e-13
0.053638	4.68679e-13	2.04365	6.69068e-13	6.54365	4.43609e-13	10.0336	5.98058e-13	14.0337	4.61783e-13	18.0337	3.20891e-13	22.0336	4.61737e-13	26.0336	5.44616e-13	30.0336	3.76807e-13	34.0336	5.49667e-13	38.0336	5.73288e-13
0.053664	4.27638e-13	2.04368	6.04039e-13	6.54368	5.07419e-13	10.0337	6.21231e-13	14.0337	4.70001e-13	18.0337	3.85271e-13	22.0337	4.93197e-13	26.0337	7.13496e-13	30.0337	4.12522e-13	34.0337	6.03333e-13	38.0337	5.81005e-13
0.05369	6.55951e-13	2.0437	5.86249e-13	6.54371	5.85513e-13	10.0337	5.22651e-13	14.0337	4.60607e-13	18.0337	5.79171e-13	22.0337	4.85471e-13	26.0337	7.04794e-13	30.0337	4.2491e-13	34.0337	5.29667e-13	38.0337	5.71791e-13
0.053716	6.51525e-13	2.04373	5.83647e-13	6.54373	6.69035e-13	10.0337	5.07846e-13	14.0337	4.86849e-13	18.0337	6.67033e-13	22.0337	4.54699e-13	26.0337	6.43835e-13	30.0337	4.99607e-13	34.0337	4.84e-13	38.0337	5.86323e-13
0.053742	6.21452e-13	2.04376	4.61311e-13	6.54376	5.57097e-13	10.0337	5.20409e-13	14.0338	4.65508e-13	18.0338	6.32302e-13	22.0338	4.37217e-13	26.0337	4.72834e-13	30.0337	5.33754e-13	34.0337	5.44667e-13	38.0337	5.9181e-13
0.053768	4.98117e-13	2.04378	5.25265e-13	6.54378	4.30466e-13	10.0338	5.07351e-13	14.0338	4.36368e-13	18.0338	5.88341e-13	22.0338	5.1393e-13	26.0338	6.05379e-13	30.0338	5.9001e-13	34.0338	4.70333e-13	38.0338	5.51995e-13
0.053794	6.65356e-13	2.04381	4.9697e-13	6.54381	5.52868e-13	10.0338	5.22305e-13	14.0338	5.71913e-13	18.0338	5.56577e-13	22.0338	4.29921e-13	26.0338	6.43483e-13	30.0338	6.33716e-13	34.0338	4.91e-13	38.0338	5.44417e-13
0.05382	7.11627e-13	2.04383	6.50926e-13	6.54384	5.79118e-13	10.0338	4.79497e-13	14.0338	6.10039e-13	18.0338	5.2108e-13	22.0338	5.29101e-13	26.0338	6.74771e-13	30.0338	6.91679e-13	34.0338	3.85667e-13	38.0338	5.33058e-13
0.053846	8.45156e-13	2.04386	5.46108e-13	6.54386	6.37937e-13	10.0338	5.30683e-13	14.0339	5.97335e-13	18.0339	5.52091e-13	22.0339	5.68149e-13	26.0339	6.70587e-13	30.0338	6.34146e-13	34.0338	3.63333e-13	38.0338	5.45229e-13
0.053872	7.33516e-13	2.04389	5.59374e-13	6.54389	5.22852e-13	10.0339	4.90501e-13	14.0339	6.00082e-13	18.0339	7.05487e-13	22.0339	6.08743e-13	26.0339	6.46248e-13	30.0339	6.24088e-13	34.0339	4.68333e-13	38.0339	4.70442e-13
0.053898	7.66462e-13	2.04391	5.91003e-13	6.54391	5.75999e-13	10.0339	4.74345e-13	14.0339	6.02283e-13	18.0339	7.82052e-13	22.0339	4.88295e-13	26.0339	6.9469e-13	30.0339	6.28421e-13	34.0339	5.76667e-13	38.0339	4.73189e-13
0.053924	6.59455e-13	2.04394	6.87199e-13	6.54394	6.45544e-13	10.0339	4.27177e-13	14.0339	6.98142e-13	18.0339	6.53609e-13	22.0339	6.51512e-13	26.0339	5.74737e-13	30.0339	5.62365e-13	34.0339	7.30667e-13	38.0339	4.87415e-13
0.05395	6.21194e-13	2.04396	8.2663e-13	6.54397	7.09696e-13	10.0339	4.28809e-13	14.034	5.52289e-13	18.034	5.67755e-13	22.034	5.69066e-13	26.034	5.46804e-13	30.034	3.88094e-13	34.0339	6.97667e-13	38.0339	6.10071e-13
0.053976	5.98326e-13	2.04399	6.6217e-13	6.54399	6.71653e-13	10.034	5.19849e-13	14.034	6.70843e-13	18.034	5.08782e-13	22.034	6.52123e-13	26.034	4.6836e-13	30.034	3.92749e-13	34.034	7.91e-13	38.034	6.20809e-13
0.054002	1.12e-12	2.04402	5.5767e-13	6.54402	6.24256e-13	10.034	6.15911e-13	14.034	6.20199e-13	18.034	6.63491e-13	22.034	4.10784e-13	26.034	5.42388e-13	30.034	4.88796e-13	34.034	8.31333e-13	38.034	6.07662e-13
0.054028	1.28377e-12	2.04404	5.07709e-13	6.54404	5.22456e-13	10.034	5.80124e-13	14.034	6.58433e-13	18.034	6.5403e-13	22.034	5.05752e-13	26.034	4.94225e-13	30.034	7.5292e-13	34.034	8.76e-13	38.034	5.76904e-13
0.054054	1.40744e-12	2.04407	6.20882e-13	6.54407	5.26683e-13	10.034	5.80836e-13	14.0341	6.21711e-13	18.0341	8.42711e-13	22.0341	5.28631e-13	26.0341	5.42057e-13	30.0341	7.60101e-13	34.0341	7.16667e-13	38.034	5.38056e-13
0.05408	8.33626e-13	2.04409	7.9246e-13	6.5441	5.21152e-13	10.0341	5.54925e-13	14.0341	6.37034e-13	18.0341	7.6922e-13	22.0341	6.10685e-13	26.0341	6.15777e-13	30.0341	7.98741e-13	34.0341	7.62667e-13	38.0341	5.64602e-13
0.054106	6.99015e-13	2.04412	7.7162e-13	6.54412	6.06079e-13	10.0341	5.63465e-13	14.0341	5.73791e-13	18.0341	6.73018e-13	22.0341	6.01267e-13	26.0341	6.4408e-13	30.0341	7.45543e-13	34.0341	7.82333e-13	38.0341	6.31763e-13
0.054132	6.17454e-13	2.04415	7.16287e-13	6.54415	5.87255e-13	10.0341	4.82295e-13	14.0341	4.88622e-13	18.0341	4.77172e-13	22.0341	6.1534e-13	26.0341	6.36485e-13	30.0341	7.30383e-13	34.0341	7.7e-13	38.0341	7.42031e-13
0.054158	7.10062e-13	2.04417	5.70749e-13	6.54417	5.75716e-13	10.0342	4.04981e-13	14.0342	4.80158e-13	18.0342	4.06364e-13	22.0342	5.3079e-13	26.0342	6.21663e-13	30.0342	6.09696e-13	34.0342	7.05e-13	38.0342	6.80625e-13
0.054184	8.2573e-13	2.0442	6.64937e-13	6.5442	5.35487e-13	10.0342	4.52169e-13	14.0342	5.00615e-13	18.0342	5.84793e-13	22.0342	4.97371e-13	26.0342	7.66442e-13	30.0342	5.41759e-13	34.0342	5.11333e-13	38.0342	5.54671e-13
0.05421	8.61808e-13	2.04422	5.63617e-13	6.54423	5.60841e-13	10.0342	5.21882e-13	14.0342	5.31439e-13	18.0342	5.50725e-13	22.0342	5.90995e-13	26.0342	7.35172e-13	30.0342	4.79238e-13	34.0342	5.75333e-13	38.0342	5.39002e-13
0.054236	6.69555e-13	2.04425	5.37713e-13	6.54425	5.66948e-13	10.0342	6.38532e-13	14.0343	4.99133e-13	18.0342	5.0836e-13	22.0342	6.0431e-13	26.0342	5.87675e-13	30.0342	5.77605e-13	34.0342	5.14333e-13	38.0342	6.63395e-13
0.054262	6.04568e-13	2.04428	4.90103e-13	6.54428	4.94853e-13	10.0343	6.67575e-13	14.0343	5.75754e-13	18.0343	4.69167e-13	22.0343	5.73374e-13	26.0343	4.3589e-13	30.0343	6.36729e-13	34.0343	5.91667e-13	38.0343	6.98194e-13
0.054288	4.87104e-13	2.0443	5.90086e-13	6.5443	4.03437e-13	10.0343	6.39218e-13	14.0343	5.11788e-13	18.0343	4.95181e-13	22.0343	4.10088e-13	26.0343	4.72926e-13	30.0343	6.45682e-13	34.0343	4.90333e-13	38.0343	6.50911e-13
0.054314	6.39606e-13	2.04433	6.28869e-13	6.54433	4.11348e-13	10.0343	5.38878e-13	14.0343	5.4964e-13	18.0343	6.15765e-13	22.0343	5.75567e-13	26.0343	5.43537e-13	30.0343	5.71468e-13	34.0343	5.87333e-13	38.0343	5.23571e-13
0.05434	5.71589e-13	2.04435	6.59723e-13	6.54436	5.91416e-13	10.0343	5.02029e-13	14.0344	4.75369e-13	18.0344	6.7095e-13	22.0343	6.86338e-13	26.0343	5.47792e-13	30.0343	5.48827e-13	34.0343	6.25e-13	38.0343	6.06108e-13
0.054366	6.48674e-13	2.04438	5.68147e-13	6.54438	6.74721e-13	10.0344	4.96771e-13	14.0344	4.88996e-13	18.0344	6.55543e-13	22.0344	7.62615e-13	26.0344	4.71236e-13	30.0344	5.08212e-13	34.0344	5.81333e-13	38.0344	6.01311e-13
0.054392	5.56133e-13	2.04441	5.56219e-13	6.54441	5.77852e-13	10.0344	4.99396e-13	14.0344	5.52184e-13	18.0344	6.0339e-13	22.0344	6.08588e-13	26.0344	3.99558e-13	30.0344	4.87636e-13	34.0344	4.4e-13	38.0344	5.77461e-13
0.054418	5.84975e-13	2.04443	4.34378e-13	6.54443	4.89798e-13	10.0344	4.7706e-13	14.0344	5.42096e-13	18.0344	5.74233e-13	22.0344	6.93091e-13	26.0344	3.93564e-13	30.0344	5.65769e-13	34.0344	4.05667e-13	38.0344	5.2016e-13
0.054444	6.17179e-13	2.04446	5.34847e-13	6.54446	5.47783e-13	10.0344	4.81938e-13	14.0345	5.62425e-13	18.0345	7.7474e-13	22.0345	6.66996e-13	26.0344	4.58135e-13	30.0344	6.79626e-13	34.0344	5.92667e-13	38.0344	5.02332e-13
0.05447	6.56591e-13	2.04448	5.67657e-13	6.54449	6.77604e-13	10.0345	5.85945e-13	14.0345	5.18645e-13	18.0345	7.7082e-13	22.0345	7.28036e-13	26.0345	5.01425e-13	30.0345	6.18523e-13	34.0345	6.28e-13	38.0345	5.63576e-13
0.054496	6.54536e-13	2.04451	6.33246e-13	6.54451	5.81124e-13	10.0345	6.11404e-13	14.0345	5.58534e-13	18.0345	7.14355e-13	22.0345	6.48663e-13	26.0345	5.63515e-13	30.0345	5.42441e-13	34.0345	5.93333e-13	38.0345	5.39475e-13
0.054522	4.81635e-13	2.04454	5.44487e-13	6.54454	5.58502e-13	10.0345	6.50912e-13	14.0345	5.83812e-13	18.0345	5.22058e-13	22.0345	6.35311e-13	26.0345	6.33165e-13	30.0345	4.99212e-13	34.0345	4.52667e-13	38.0345	5.87019e-13
0.054548	5.56455e-13	2.04456	5.5002e-13	6.54456	4.27864e-13	10.0345	5.61407e-13	14.0346	5.5961e-13	18.0346	5.62812e-13	22.0346	6.75935e-13	26.0346	5.98108e-13	30.0345	6.08534e-13	34.0345	4.27e-13	38.0345	6.77044e-13
0.054574	5.74642e-13	2.04459	6.29091e-13	6.54459	5.05671e-13	10.0346	4.83733e-13	14.0346	5.60515e-13	18.0346	5.80797e-13	22.0346	5.95181e-13	26.0346	5.52868e-13	30.0346	5.02975e-13	34.0346	6.36667e-13	38.0346	6.38652e-13
0.0546	6.19566e-13	2.04461	6.94409e-13	6.54462	4.19629e-13	10.0346	4.36031e-13	14.0346	5.15531e-13	18.0346	7.14172e-13	22.0346	6.40621e-13	26.0346	5.94215e-13	30.0346	4.92226e-13	34.0346	6.80333e-13	38.0346	6.67553e-13
0.054626	6.55092e-13	2.04464	5.95319e-13	6.54464	5.29893e-13	10.0346	6.14095e-13	14.0346	6.83871e-13	18.0346	6.37582e-13	22.0346	5.66857e-13	26.0346	6.74559e-13	30.0346	5.38291e-13	34.0346	6.83667e-13	38.0346	5.74282e-13
0.054652	6.91018e-13	2.04467	5.3988e-13	6.54467	5.93027e-13	10.0346	6.25652e-13	14.0347	6.30638e-13	18.0347	6.1149e-13	22.0347	5.37493e-13	26.0347	6.66528e-13	30.0347	6.63292e-13	34.0347	5.01e-13	38.0346	5.02025e-13
0.054678	8.09657e-13	2.04469	5.20535e-13	6.54469	8.25332e-13	10.0347	7.04245e-13	14.0347	7.61787e-13	18.0347	5.63093e-13	22.0347	5.00946e-13	26.0347	5.41546e-13	30.0347	8.72175e-13	34.0347	4.96333e-13	38.0347	4.49158e-13
0.054704	7.26017e-13	2.04472	6.1347e-13	6.54472	8.90875e-13	10.0347	5.81296e-13	14.0347	6.93855e-13	18.0347	6.87522e-13	22.0347	4.82859e-13	26.0347	5.60157e-13	30.0347	8.55944e-13	34.0347	4.97333e-13	38.0347	3.42221e-13
0.05473	6.70781e-13	2.04474	6.62219e-13	6.54475	8.67589e-13	10.0347	5.70975e-13	14.0347	7.68888e-13	18.0347	7.80197e-13	22.0347	5.17061e-13	26.0347	5.94576e-13	30.0347	8.70702e-13	34.0347	4.94667e-13	38.0347	5.72498e-13
0.054756	5.88329e-13	2.04477	6.32774e-13	6.54477	6.65044e-13	10.0348	5.8308e-13	14.0348	6.29847e-13	18.0348	7.80294e-13	22.0348	5.05e-13	26.0348	6.60911e-13	30.0348	5.7547e-13	34.0348	5.04333e-13	38.0348	6.66299e-13
0.054782	5.4483e-13	2.0448	5.69676e-13	6.5448	5.05995e-13	10.0348	5.55984e-13	14.0348	5.12141e-13	18.0348	7.12303e-13	22.0348	5.25693e-13	26.0348	5.80933e-13	30.0348	5.64185e-13	34.0348	5.04333e-13	38.0348	7.6012e-13
0.054808	4.93725e-13	2.04482	4.38949e-13	6.54482	4.99664e-13	10.0348	5.31459e-13	14.0348	5.22902e-13	18.0348	7.52686e-13	22.0348	5.94319e-13	26.0348	6.09926e-13	30.0348	3.99652e-13	34.0348	6.22e-13	38.0348	5.87279e-13
0.054834	4.4845e-13	2.04485	5.55163e-13	6.54485	6.08172e-13	10.0348	4.49111e-13	14.0349	6.36377e-13	18.0348	7.11471e-13	22.0348	4.97081e-13	26.0348	5.42463e-13	30.0348	4.74698e-13	34.0348	6.56333e-13	38.0348	4.81359e-13
0.05486	4.20833e-13	2.04487	8.05234e-13	6.54488	8.17875e-13	10.0349	4.93927e-13	14.0349	5.63201e-13	18.0349	6.50011e-13	22.0349	4.20909e-13	26.0349	4.823e-13	30.0349	4.28952e-13	34.0349	7.15667e-13	38.0349	4.50789e-13
0.054886	6.22891e-13	2.0449	8.64331e-13	6.5449	8.28413e-13	10.0349	5.45337e-13	14.0349	6.63883e-13	18.0349	5.09517e-13	22.0349	3.36022e-13	26.0349	4.22461e-13	30.0349	4.67965e-13	34.0349	6.49e-13	38.0349	4.7112e-13
0.054912	7.79441e-13	2.04493	7.83662e-13	6.54493	6.7485e-13	10.0349	6.36635e-13	14.0349	5.55325e-13	18.0349	4.83578e-13	22.0349	4.74158e-13	26.0349	5.21087e-13	30.0349	5.33563e-13	34.0349	7.26667e-13	38.0349	4.76907e-13
0.054938	7.99391e-13	2.04495	4.99631e-13	6.54495	6.2336e-13	10.0349	7.79835e-13	14.035	7.5282e-13	18.035	5.46455e-13	22.0349	5.55142e-13	26.0349	5.61368e-13	30.0349	5.77292e-13	34.0349	7.93667e-13	38.0349	5.89213e-13
0.054964	7.6441e-13	2.04498	5.28201e-13	6.54498	5.88619e-13	10.035	8.36296e-13	14.035	6.36676e-13	18.035	4.54912e-13	22.035	5.67452e-13	26.035	5.67308e-13	30.035	5.58881e-13	34.035	7.96333e-13	38.035	7.80948e-13
0.05499	6.6332e-13	2.045	6.02067e-13	6.54501	7.75801e-13	10.035	7.84785e-13	14.035	7.21039e-13	18.035	4.57558e-13	22.035	5.47545e-13	26.035	4.20375e-13	30.035	4.78249e-13	34.035	6.30667e-13	38.035	7.52242e-13
0.055016	7.02468e-13	2.04503	6.47338e-13	6.54503	6.33743e-13	10.035	7.12141e-13	14.035	7.06756e-13	18.035	4.34963e-13	22.035	4.42827e-13	26.035	4.23203e-13	30.035	3.9944e-13	34.035	4.93e-13	38.035	7.24591e-13
0.055042	5.71483e-13	2.04506	6.49463e-13	6.54506	6.41259e-13	10.035	7.32222e-13	14.0351	6.79875e-13	18.0351	6.64679e-13	22.0351	4.2629e-13	26.035	5.27623e-13	30.035	4.90526e-13	34.035	5.34e-13	38.035	5.92781e-13
0.055068	6.26262e-13	2.04508	6.14247e-13	6.54508	6.25186e-13	10.0351	6.94607e-13	14.0351	6.43202e-13	18.0351	6.68104e-13	22.0351	5.3552e-13	26.0351	6.77044e-13	30.0351	4.90396e-13	34.0351	6.24e-13	38.0351	5.95354e-13
0.055094	7.32218e-13	2.04511	7.46791e-13	6.54511	6.50304e-13	10.0351	6.80679e-13	14.0351	5.24158e-13	18.0351	7.77297e-13	22.0351	7.58095e-13	26.0351	7.77504e-13	30.0351	5.36674e-13	34.0351	5.87667e-13	38.0351	5.24467e-13
0.05512	7.80498e-13	2.04513	7.96239e-13	6.54514	5.19633e-13	10.0351	6.31338e-13	14.0351	5.37694e-13	18.0351	8.159e-13	22.0351	9.36659e-13	26.0351	6.92701e-13	30.0351	5.00865e-13	34.0351	4.49667e-13	38.0351	5.00885e-13
0.055146	8.46323e-13	2.04516	7.4036e-13	6.54516	4.26968e-13	10.0351	6.17578e-13	14.0352	6.41394e-13	18.0352	9.7012e-13	22.0352	7.64433e-13	26.0352	6.14927e-13	30.0351	5.3195e-13	34.0351	3.74e-13	38.0351	4.85528e-13
0.055172	7.81489e-13	2.04519	6.24378e-13	6.54519	4.37526e-13	10.0352	7.03709e-13	14.0352	6.32579e-13	18.0352	1.00184e-12	22.0352	5.943e-13	26.0352	5.54134e-13	30.0352	5.71966e-13	34.0352	3.91e-13	38.0352	5.40238e-13
0.055198	7.81724e-13	2.04521	5.75794e-13	6.54521	5.06263e-13	10.0352	6.62188e-13	14.0352	6.91546e-13	18.0352	8.22821e-13	22.0352	5.86386e-13	26.0352	5.98278e-13	30.0352	5.46375e-13	34.0352	3.54e-13	38.0352	5.93604e-13
0.055224	7.78132e-13	2.04524	6.47753e-13	6.54524	5.52748e-13	10.0352	7.28876e-13	14.0352	7.16015e-13	18.0352	6.65288e-13	22.0352	6.12525e-13	26.0352	6.46153e-13	30.0352	7.14904e-13	34.0352	3.80667e-13	38.0352	5.68787e-13
0.05525	7.72982e-13	2.04526	7.59014e-13	6.54527	5.80495e-13	10.0352	5.59721e-13	14.0353	7.99996e-13	18.0353	5.50876e-13	22.0353	8.39867e-13	26.0353	6.3888e-13	30.0353	6.7806e-13	34.0352	3.34333e-13	38.0352	5.20187e-13
0.055276	6.75678e-13	2.04529	6.60935e-13	6.54529	5.78541e-13	10.0353	6.19665e-13	14.0353	8.53754e-13	18.0353	4.38058e-13	22.0353	6.70143e-13	26.0353	6.67915e-13	30.0353	6.48405e-13	34.0353	4.19667e-13	38.0353	4.84741e-13
0.055302	4.41726e-13	2.04532	6.34089e-13	6.54532	5.557e-13	10.0353	6.36455e-13	14.0353	7.34593e-13	18.0353	4.61655e-13	22.0353	6.94932e-13	26.0353	6.90417e-13	30.0353	4.08963e-13	34.0353	3.8e-13	38.0353	5.09185e-13
0.055328	4.64008e-13	2.04534	5.37347e-13	6.54534	6.51964e-13	10.0353	6.5669e-13	14.0353	6.38441e-13	18.0353	5.00497e-13	22.0353	5.32142e-13	26.0353	6.97124e-13	30.0353	3.6879e-13	34.0353	3.9e-13	38.0353	6.15782e-13
0.055354	6.20139e-13	2.04537	5.14683e-13	6.54537	6.60443e-13	10.0353	6.51059e-13	14.0354	4.292e-13	18.0354	7.07196e-13	22.0354	6.88203e-13	26.0354	5.54269e-13	30.0354	4.28828e-13	34.0354	4.34e-13	38.0353	6.57371e-13
0.05538	8.03153e-13	2.04539	4.91826e-13	6.5454	5.93843e-13	10.0354	5.22649e-13	14.0354	4.43857e-13	18.0354	6.85253e-13	22.0354	6.56795e-13	26.0354	4.93003e-13	30.0354	5.06576e-13	34.0354	4.89333e-13	38.0354	6.85653e-13
0.055406	7.11215e-13	2.04542	5.0316e-13	6.54542	4.62925e-13	10.0354	4.82711e-13	14.0354	5.60622e-13	18.0354	6.46714e-13	22.0354	6.71991e-13	26.0354	5.52941e-13	30.0354	5.41887e-13	34.0354	5.39e-13	38.0354	7.57393e-13
0.055432	6.33378e-13	2.04545	6.53006e-13	6.54545	5.01133e-13	10.0354	5.13146e-13	14.0354	5.87597e-13	18.0354	5.53116e-13	22.0354	4.91743e-13	26.0354	6.34651e-13	30.0354	6.74627e-13	34.0354	5.30667e-13	38.0354	6.48335e-13
0.055458	5.43411e-13	2.04547	5.94257e-13	6.54547	6.68427e-13	10.0355	5.78951e-13	14.0355	5.62649e-13	18.0355	5.17323e-13	22.0355	5.00507e-13	26.0355	6.5479e-13	30.0355	8.14659e-13	34.0355	5.57667e-13	38.0355	7.18829e-13
0.055484	6.60809e-13	2.0455	5.48332e-13	6.5455	7.51032e-13	10.0355	6.6286e-13	14.0355	5.5064e-13	18.0355	5.34343e-13	22.0355	4.49898e-13	26.0355	5.49203e-13	30.0355	7.66537e-13	34.0355	6.02333e-13	38.0355	5.43244e-13
0.05551	6.90588e-13	2.04552	4.69075e-13	6.54553	6.71225e-13	10.0355	6.42609e-13	14.0355	7.42807e-13	18.0355	5.30664e-13	22.0355	5.34947e-13	26.0355	5.39718e-13	30.0355	5.74196e-13	34.0355	5.69667e-13	38.0355	5.53267e-13
0.055536	6.37056e-13	2.04555	6.05682e-13	6.54555	6.35664e-13	10.0355	5.77855e-13	14.0356	6.9132e-13	18.0355	5.54254e-13	22.0355	5.58212e-13	26.0355	5.46797e-13	30.0355	4.99678e-13	34.0355	4.91667e-13	38.0355	4.25209e-13
0.055562	6.06289e-13	2.04558	6.43878e-13	6.54558	5.373e-13	10.0356	5.52263e-13	14.0356	5.67998e-13	18.0356	4.8193e-13	22.0356	6.13233e-13	26.0356	5.85831e-13	30.0356	4.90256e-13	34.0356	4.79e-13	38.0356	5.88791e-13
0.055588	5.80461e-13	2.0456	7.75154e-13	6.5456	5.59856e-13	10.0356	5.46952e-13	14.0356	4.29536e-13	18.0356	4.91928e-13	22.0356	6.99032e-13	26.0356	6.38671e-13	30.0356	5.97986e-13	34.0356	5.06667e-13	38.0356	7.28683e-13
0.055614	6.85472e-13	2.04563	7.42073e-13	6.54563	4.64669e-13	10.0356	7.31238e-13	14.0356	4.88708e-13	18.0356	5.68674e-13	22.0356	6.4686e-13	26.0356	5.52852e-13	30.0356	6.58423e-13	34.0356	5.56e-13	38.0356	7.38108e-13
0.05564	7.54554e-13	2.04565	7.68977e-13	6.54566	4.74982e-13	10.0356	6.85323e-13	14.0357	5.55149e-13	18.0357	6.75911e-13	22.0356	5.47245e-13	26.0356	5.58275e-13	30.0356	6.44138e-13	34.0356	6.83e-13	38.0356	5.62219e-13
0.055666	8.24703e-13	2.04568	7.21271e-13	6.54568	5.75496e-13	10.0357	6.35294e-13	14.0357	5.65531e-13	18.0357	5.71021e-13	22.0357	4.44546e-13	26.0357	4.69649e-13	30.0357	5.93959e-13	34.0357	7.57e-13	38.0357	3.93686e-13
0.055692	7.57737e-13	2.04571	6.58642e-13	6.54571	5.91803e-13	10.0357	4.51842e-13	14.0357	5.16604e-13	18.0357	5.6101e-13	22.0357	5.72882e-13	26.0357	6.38686e-13	30.0357	4.83657e-13	34.0357	6.83333e-13	38.0357	3.31739e-13
0.055718	7.49151e-13	2.04573	6.50232e-13	6.54573	6.40797e-13	10.0357	4.27571e-13	14.0357	4.7584e-13	18.0357	4.56914e-13	22.0357	7.02084e-13	26.0357	5.98266e-13	30.0357	6.42756e-13	34.0357	6.48667e-13	38.0357	3.38685e-13
0.055744	7.4078e-13	2.04576	6.70722e-13	6.54576	5.28359e-13	10.0357	4.25564e-13	14.0358	4.96278e-13	18.0358	4.10288e-13	22.0358	6.45835e-13	26.0357	4.97376e-13	30.0357	7.381e-13	34.0357	5.36333e-13	38.0357	4.63503e-13
0.05577	8.98497e-13	2.04578	7.82742e-13	6.54579	5.00084e-13	10.0358	5.72087e-13	14.0358	4.77918e-13	18.0358	3.13587e-13	22.0358	5.93523e-13	26.0358	3.39956e-13	30.0358	6.87031e-13	34.0358	6.7e-13	38.0358	5.54092e-13
0.055796	8.04771e-13	2.04581	7.6754e-13	6.54581	4.53255e-13	10.0358	6.51487e-13	14.0358	5.58431e-13	18.0358	3.64259e-13	22.0358	5.48535e-13	26.0358	3.84887e-13	30.0358	5.76085e-13	34.0358	6.39333e-13	38.0358	5.76821e-13
0.055822	6.7412e-13	2.04584	7.08084e-13	6.54584	4.78493e-13	10.0358	7.39897e-13	14.0358	4.93303e-13	18.0358	5.35653e-13	22.0358	6.63261e-13	26.0358	4.76412e-13	30.0358	6.29376e-13	34.0358	7.19667e-13	38.0358	5.74416e-13
0.055848	4.87612e-13	2.04586	5.43078e-13	6.54586	4.48935e-13	10.0358	6.59269e-13	14.0359	5.31054e-13	18.0359	6.35573e-13	22.0359	6.33844e-13	26.0359	5.42354e-13	30.0358	6.93372e-13	34.0358	6.12e-13	38.0358	5.94499e-13
0.055874	4.75773e-13	2.04589	5.18004e-13	6.54589	3.74438e-13	10.0359	4.89541e-13	14.0359	4.79054e-13	18.0359	5.79765e-13	22.0359	5.83237e-13	26.0359	6.75819e-13	30.0359	7.84892e-13	34.0359	5.87e-13	38.0359	6.23756e-13
0.0559	5.53472e-13	2.04591	5.52575e-13	6.54592	3.77612e-13	10.0359	4.00683e-13	14.0359	5.15678e-13	18.0359	4.99396e-13	22.0359	5.29112e-13	26.0359	6.8317e-13	30.0359	6.16693e-13	34.0359	5.20667e-13	38.0359	6.04504e-13
0.055926	5.98761e-13	2.04594	6.19931e-13	6.54594	4.80619e-13	10.0359	4.58493e-13	14.0359	5.60183e-13	18.0359	4.05042e-13	22.0359	5.43638e-13	26.0359	6.5349e-13	30.0359	6.14006e-13	34.0359	5.52e-13	38.0359	6.71823e-13
0.055952	5.14698e-13	2.04597	5.9e-13	6.54597	5.09281e-13	10.0359	6.53636e-13	14.036	7.79406e-13	18.036	4.89505e-13	22.036	6.62541e-13	26.036	5.46749e-13	30.036	5.72964e-13	34.036	5.70667e-13	38.0359	6.57669e-13
0.055978	4.53768e-13	2.04599	4.21315e-13	6.54599	6.38439e-13	10.036	7.77012e-13	14.036	7.91683e-13	18.036	4.30227e-13	22.036	7.14629e-13	26.036	5.30787e-13	30.036	6.88055e-13	34.036	6.05e-13	38.036	5.19416e-13
0.056004	4.52659e-13	2.04602	5.35649e-13	6.54602	5.32867e-13	10.036	7.1779e-13	14.036	7.94677e-13	18.036	3.81302e-13	22.036	6.93478e-13	26.036	5.37564e-13	30.036	6.24185e-13	34.036	6.46e-13	38.036	4.01793e-13
0.05603	5.17925e-13	2.04604	5.85195e-13	6.54605	6.8654e-13	10.036	7.15183e-13	14.036	5.84165e-13	18.036	3.5429e-13	22.036	6.54069e-13	26.036	5.45513e-13	30.036	5.63661e-13	34.036	6.31e-13	38.036	3.28445e-13
0.056056	5.30463e-13	2.04607	6.70187e-13	6.54607	5.68268e-13	10.0361	6.39851e-13	14.0361	5.60824e-13	18.0361	3.91205e-13	22.0361	6.30876e-13	26.0361	6.16334e-13	30.0361	4.54265e-13	34.0361	6.04333e-13	38.0361	4.21913e-13
0.056082	5.54503e-13	2.0461	5.70707e-13	6.5461	6.5783e-13	10.0361	7.01016e-13	14.0361	4.92857e-13	18.0361	4.71308e-13	22.0361	6.51262e-13	26.0361	6.46831e-13	30.0361	4.52e-13	34.0361	6.44e-13	38.0361	5.85875e-13
0.056108	5.49749e-13	2.04612	5.43167e-13	6.54612	6.49621e-13	10.0361	6.22343e-13	14.0361	5.01452e-13	18.0361	4.67277e-13	22.0361	6.29815e-13	26.0361	5.93652e-13	30.0361	6.0504e-13	34.0361	6.60667e-13	38.0361	6.00899e-13
0.056134	6.97711e-13	2.04615	5.99941e-13	6.54615	6.427e-13	10.0361	6.17598e-13	14.0362	5.27229e-13	18.0361	5.34051e-13	22.0361	7.76367e-13	26.0361	5.26022e-13	30.0361	6.26376e-13	34.0361	6.96333e-13	38.0361	6.74502e-13
0.05616	5.95832e-13	2.04617	5.4925e-13	6.54618	6.18612e-13	10.0362	5.17978e-13	14.0362	7.12416e-13	18.0362	6.07704e-13	22.0362	6.93681e-13	26.0362	5.3853e-13	30.0362	6.65496e-13	34.0362	7.01e-13	38.0362	5.24218e-13
0.056186	6.37744e-13	2.0462	6.49839e-13	6.5462	5.28937e-13	10.0362	4.25644e-13	14.0362	6.9778e-13	18.0362	6.55949e-13	22.0362	7.37153e-13	26.0362	5.17604e-13	30.0362	6.19142e-13	34.0362	6.23e-13	38.0362	6.42834e-13
0.056212	4.6974e-13	2.04623	5.44925e-13	6.54623	4.92121e-13	10.0362	4.38879e-13	14.0362	6.9915e-13	18.0362	6.17583e-13	22.0362	5.40791e-13	26.0362	5.58661e-13	30.0362	6.24592e-13	34.0362	5.65e-13	38.0362	7.42421e-13
0.056238	6.90013e-13	2.04625	5.13217e-13	6.54625	4.97421e-13	10.0362	4.0107e-13	14.0363	5.95446e-13	18.0363	5.86742e-13	22.0362	5.90294e-13	26.0362	5.82264e-13	30.0362	8.13916e-13	34.0362	4.59333e-13	38.0362	7.28244e-13
0.056264	7.47052e-13	2.04628	3.85016e-13	6.54628	4.83738e-13	10.0363	4.47082e-13	14.0363	6.78931e-13	18.0363	5.15492e-13	22.0363	4.93522e-13	26.0363	5.75988e-13	30.0363	7.00662e-13	34.0363	5.41e-13	38.0363	8.48677e-13
0.05629	8.21656e-13	2.0463	3.26834e-13	6.54631	5.82415e-13	10.0363	4.78511e-13	14.0363	6.20055e-13	18.0363	5.69961e-13	22.0363	5.13463e-13	26.0363	6.41818e-13	30.0363	6.90479e-13	34.0363	6.19667e-13	38.0363	7.35152e-13
0.056316	6.74883e-13	2.04633	4.41415e-13	6.54633	5.45694e-13	10.0363	5.80198e-13	14.0363	6.10828e-13	18.0363	4.98658e-13	22.0363	4.67386e-13	26.0363	6.0526e-13	30.0363	6.2767e-13	34.0363	6.08e-13	38.0363	9.43961e-13
0.056342	7.28597e-13	2.04636	5.1922e-13	6.54636	6.53041e-13	10.0363	6.23917e-13	14.0364	6.23544e-13	18.0364	4.84986e-13	22.0364	4.43357e-13	26.0363	7.81076e-13	30.0363	7.04965e-13	34.0363	5.03333e-13	38.0363	7.79242e-13
0.056368	8.37648e-13	2.04638	8.38191e-13	6.54638	5.67851e-13	10.0364	5.06155e-13	14.0364	6.88962e-13	18.0364	5.11895e-13	22.0364	5.06202e-13	26.0364	7.95352e-13	30.0364	7.14791e-13	34.0364	3.82667e-13	38.0364	6.71067e-13
0.056394	8.09198e-13	2.04641	7.71678e-13	6.54641	5.60523e-13	10.0364	4.35363e-13	14.0364	6.26147e-13	18.0364	5.37873e-13	22.0364	5.63378e-13	26.0364	8.61182e-13	30.0364	5.61423e-13	34.0364	3.84667e-13	38.0364	5.73555e-13
0.05642	7.21655e-13	2.04643	7.37266e-13	6.54644	5.262e-13	10.0364	4.41783e-13	14.0364	5.73985e-13	18.0364	5.52228e-13	22.0364	5.44925e-13	26.0364	7.0852e-13	30.0364	4.91724e-13	34.0364	4.48333e-13	38.0364	5.23731e-13
0.056446	5.78343e-13	2.04646	5.3077e-13	6.54646	5.15355e-13	10.0364	4.34749e-13	14.0365	5.42428e-13	18.0365	5.33044e-13	22.0365	4.19042e-13	26.0365	6.44177e-13	30.0364	4.46246e-13	34.0364	5.59667e-13	38.0364	6.15636e-13
0.056472	6.70235e-13	2.04649	6.56687e-13	6.54649	5.6917e-13	10.0365	5.63986e-13	14.0365	5.69878e-13	18.0365	4.58464e-13	22.0365	5.26916e-13	26.0365	5.08916e-13	30.0365	4.68816e-13	34.0365	5.97333e-13	38.0365	5.40287e-13
0.056498	6.58702e-13	2.04651	6.09763e-13	6.54651	5.42801e-13	10.0365	6.02414e-13	14.0365	6.03139e-13	18.0365	4.57266e-13	22.0365	6.93502e-13	26.0365	4.7725e-13	30.0365	5.07253e-13	34.0365	6.5e-13	38.0365	6.4512e-13
0.056524	6.47585e-13	2.04654	7.22125e-13	6.54654	5.82203e-13	10.0365	6.79027e-13	14.0365	6.3629e-13	18.0365	5.30676e-13	22.0365	6.92526e-13	26.0365	3.77335e-13	30.0365	5.16202e-13	34.0365	5.46e-13	38.0365	7.7143e-13
0.05655	7.48625e-13	2.04656	5.45243e-13	6.54657	5.48708e-13	10.0365	5.21183e-13	14.0366	8.22435e-13	18.0366	7.70004e-13	22.0366	5.8109e-13	26.0366	3.93684e-13	30.0366	5.61595e-13	34.0365	5.60333e-13	38.0365	7.08531e-13
0.056576	6.97146e-13	2.04659	6.04365e-13	6.54659	5.4017e-13	10.0366	4.86433e-13	14.0366	7.59033e-13	18.0366	7.74749e-13	22.0366	5.73117e-13	26.0366	5.02176e-13	30.0366	6.38412e-13	34.0366	4.25e-13	38.0366	6.50914e-13
0.056602	7.47942e-13	2.04662	5.1938e-13	6.54662	5.18065e-13	10.0366	4.60809e-13	14.0366	8.69336e-13	18.0366	6.62293e-13	22.0366	5.75941e-13	26.0366	5.95597e-13	30.0366	7.12301e-13	34.0366	4.59e-13	38.0366	4.7593e-13
0.056628	6.43116e-13	2.04664	6.26366e-13	6.54664	5.19126e-13	10.0366	4.83165e-13	14.0366	7.62791e-13	18.0366	4.54393e-13	22.0366	6.57064e-13	26.0366	5.98282e-13	30.0366	7.67861e-13	34.0366	4.23333e-13	38.0366	6.05767e-13
0.056654	8.28699e-13	2.04667	6.52462e-13	6.54667	5.3174e-13	10.0366	5.12246e-13	14.0367	8.32516e-13	18.0367	3.7862e-13	22.0367	6.07449e-13	26.0367	4.85319e-13	30.0367	7.70918e-13	34.0367	4.7e-13	38.0366	5.46297e-13
0.05668	8.08489e-13	2.04669	6.82786e-13	6.5467	5.26015e-13	10.0367	4.87553e-13	14.0367	7.32428e-13	18.0367	3.94754e-13	22.0367	6.69155e-13	26.0367	4.11298e-13	30.0367	7.24849e-13	34.0367	4.83e-13	38.0367	4.86909e-13
0.056706	7.71124e-13	2.04672	5.27806e-13	6.54672	4.57078e-13	10.0367	5.43793e-13	14.0367	5.47962e-13	18.0367	5.70018e-13	22.0367	5.42113e-13	26.0367	5.09292e-13	30.0367	5.47529e-13	34.0367	4.70333e-13	38.0367	4.50807e-13
0.056732	6.59813e-13	2.04675	5.45293e-13	6.54675	3.95413e-13	10.0367	4.92519e-13	14.0367	4.49203e-13	18.0367	6.41594e-13	22.0367	5.44172e-13	26.0367	5.11091e-13	30.0367	3.69478e-13	34.0367	5.96667e-13	38.0367	4.35323e-13
0.056758	6.38689e-13	2.04677	5.28628e-13	6.54677	4.46407e-13	10.0368	5.18814e-13	14.0368	3.38349e-13	18.0368	7.37795e-13	22.0368	4.97229e-13	26.0368	6.66493e-13	30.0368	3.43378e-13	34.0368	5.95333e-13	38.0368	4.70461e-13
0.056784	7.80234e-13	2.0468	8.32471e-13	6.5468	4.48988e-13	10.0368	5.78113e-13	14.0368	4.07872e-13	18.0368	6.42046e-13	22.0368	6.20791e-13	26.0368	5.12716e-13	30.0368	4.79786e-13	34.0368	5.81667e-13	38.0368	4.37033e-13
0.05681	7.50841e-13	2.04682	7.32976e-13	6.54683	4.62409e-13	10.0368	5.7642e-13	14.0368	4.45085e-13	18.0368	6.02483e-13	22.0368	6.16619e-13	26.0368	5.22656e-13	30.0368	4.87494e-13	34.0368	4.49667e-13	38.0368	4.63904e-13
0.056836	8.09909e-13	2.04685	7.69633e-13	6.54685	4.01336e-13	10.0368	7.29835e-13	14.0369	4.95688e-13	18.0368	4.28071e-13	22.0368	5.78184e-13	26.0368	5.51922e-13	30.0368	6.24909e-13	34.0368	5.04333e-13	38.0368	4.60508e-13
0.056862	6.3698e-13	2.04688	6.71156e-13	6.54688	5.14347e-13	10.0369	5.87147e-13	14.0369	4.1833e-13	18.0369	4.93034e-13	22.0369	5.14009e-13	26.0369	5.99133e-13	30.0369	5.9376e-13	34.0369	5.16e-13	38.0369	3.94031e-13
0.056888	6.53052e-13	2.0469	7.33662e-13	6.5469	5.34583e-13	10.0369	7.09964e-13	14.0369	3.52388e-13	18.0369	5.34651e-13	22.0369	4.97817e-13	26.0369	7.78713e-13	30.0369	6.81745e-13	34.0369	5.86e-13	38.0369	4.05345e-13
0.056914	5.59241e-13	2.04693	6.48188e-13	6.54693	7.01848e-13	10.0369	5.76729e-13	14.0369	3.39864e-13	18.0369	6.14546e-13	22.0369	4.81018e-13	26.0369	5.95074e-13	30.0369	5.47816e-13	34.0369	5.28e-13	38.0369	6.04503e-13
0.05694	6.43301e-13	2.04695	4.80656e-13	6.54696	5.75094e-13	10.0369	7.53359e-13	14.037	5.11692e-13	18.037	6.12298e-13	22.0369	4.00063e-13	26.0369	5.78772e-13	30.0369	4.74249e-13	34.0369	5.42667e-13	38.0369	8.01713e-13
0.056966	5.83148e-13	2.04698	5.41408e-13	6.54698	5.58215e-13	10.037	7.00445e-13	14.037	5.13145e-13	18.037	6.21514e-13	22.037	4.21865e-13	26.037	4.67162e-13	30.037	4.3155e-13	34.037	4.53e-13	38.037	8.1788e-13
0.056992	6.10844e-13	2.04701	5.07895e-13	6.54701	4.07436e-13	10.037	6.88237e-13	14.037	5.34234e-13	18.037	5.72578e-13	22.037	5.27164e-13	26.037	4.71798e-13	30.037	5.18041e-13	34.037	4.75333e-13	38.037	8.57008e-13
0.057018	5.79479e-13	2.04703	6.94776e-13	6.54703	5.76649e-13	10.037	5.36674e-13	14.037	4.83903e-13	18.037	5.37239e-13	22.037	5.97309e-13	26.037	5.91395e-13	30.037	6.41477e-13	34.037	4.39333e-13	38.037	7.03774e-13
0.057044	7.26332e-13	2.04706	6.74863e-13	6.54706	6.68946e-13	10.037	5.67687e-13	14.0371	5.21934e-13	18.0371	5.22667e-13	22.0371	4.5257e-13	26.037	5.37212e-13	30.037	7.42265e-13	34.037	5.06333e-13	38.037	6.4993e-13
0.05707	8.34357e-13	2.04708	6.46111e-13	6.54709	7.66355e-13	10.0371	6.60964e-13	14.0371	7.25736e-13	18.0371	5.33088e-13	22.0371	4.38434e-13	26.0371	5.9696e-13	30.0371	6.37792e-13	34.0371	5.04e-13	38.0371	4.64983e-13
0.057096	8.24383e-13	2.04711	4.64743e-13	6.54711	6.84221e-13	10.0371	6.78881e-13	14.0371	6.85675e-13	18.0371	4.77196e-13	22.0371	4.22365e-13	26.0371	4.91088e-13	30.0371	6.16005e-13	34.0371	5.77667e-13	38.0371	5.07287e-13
0.057122	9.15053e-13	2.04714	4.10297e-13	6.54714	5.17269e-13	10.0371	6.22212e-13	14.0371	6.88983e-13	18.0371	4.40059e-13	22.0371	5.42306e-13	26.0371	4.45512e-13	30.0371	5.20852e-13	34.0371	5.65667e-13	38.0371	4.98899e-13
0.057148	9.8582e-13	2.04716	5.1891e-13	6.54716	5.22313e-13	10.0371	4.98552e-13	14.0372	5.34769e-13	18.0372	5.26221e-13	22.0372	4.55736e-13	26.0372	4.78038e-13	30.0371	5.34299e-13	34.0371	6.34667e-13	38.0371	5.34098e-13
0.057174	1.00163e-12	2.04719	5.70809e-13	6.54719	4.81198e-13	10.0372	4.59577e-13	14.0372	5.19441e-13	18.0372	7.07095e-13	22.0372	4.8525e-13	26.0372	5.36228e-13	30.0372	4.51126e-13	34.0372	6.99667e-13	38.0372	5.31474e-13
0.0572	7.90277e-13	2.04721	5.19461e-13	6.54722	6.16225e-13	10.0372	5.12135e-13	14.0372	5.73616e-13	18.0372	7.1676e-13	22.0372	4.70807e-13	26.0372	5.25623e-13	30.0372	4.94663e-13	34.0372	6.16667e-13	38.0372	5.75832e-13
0.057226	6.09822e-13	2.04724	4.63068e-13	6.54724	4.91024e-13	10.0372	6.12025e-13	14.0372	4.72715e-13	18.0372	6.23927e-13	22.0372	5.45887e-13	26.0372	5.12452e-13	30.0372	5.27143e-13	34.0372	5.34667e-13	38.0372	5.70783e-13
0.057252	6.26582e-13	2.04727	6.4666e-13	6.54727	4.92492e-13	10.0372	7.49794e-13	14.0373	4.85636e-13	18.0373	5.355e-13	22.0373	6.18185e-13	26.0373	4.56312e-13	30.0373	5.83073e-13	34.0373	4.45667e-13	38.0372	6.46345e-13
0.057278	6.33732e-13	2.04729	6.52359e-13	6.54729	4.39852e-13	10.0373	7.09959e-13	14.0373	3.36696e-13	18.0373	5.61485e-13	22.0373	6.43991e-13	26.0373	5.71525e-13	30.0373	6.35774e-13	34.0373	5.25333e-13	38.0373	6.85822e-13
0.057304	6.26032e-13	2.04732	6.21779e-13	6.54732	4.99465e-13	10.0373	6.10732e-13	14.0373	4.8487e-13	18.0373	6.55197e-13	22.0373	6.92475e-13	26.0373	6.68556e-13	30.0373	5.39865e-13	34.0373	4.95667e-13	38.0373	7.67187e-13
0.05733	5.49148e-13	2.04734	4.73684e-13	6.54735	6.46748e-13	10.0373	4.82678e-13	14.0373	5.69151e-13	18.0373	5.78729e-13	22.0373	5.85537e-13	26.0373	7.01835e-13	30.0373	5.25263e-13	34.0373	5.01e-13	38.0373	6.88899e-13
0.057356	5.01762e-13	2.04737	4.97104e-13	6.54737	6.54918e-13	10.0374	5.01223e-13	14.0374	6.19415e-13	18.0374	5.05064e-13	22.0374	5.73853e-13	26.0374	6.86594e-13	30.0374	5.85978e-13	34.0374	4.71333e-13	38.0374	6.40634e-13
0.057382	6.15134e-13	2.0474	4.7037e-13	6.5474	6.18034e-13	10.0374	4.87395e-13	14.0374	5.38603e-13	18.0374	4.36232e-13	22.0374	5.43681e-13	26.0374	6.80141e-13	30.0374	7.19711e-13	34.0374	4.95667e-13	38.0374	4.74952e-13
0.057408	6.01614e-13	2.04742	5.43906e-13	6.54742	6.07615e-13	10.0374	6.07925e-13	14.0374	5.65606e-13	18.0374	4.60629e-13	22.0374	4.88648e-13	26.0374	7.31241e-13	30.0374	7.10793e-13	34.0374	5.9e-13	38.0374	4.48642e-13
0.057434	6.15553e-13	2.04745	5.52238e-13	6.54745	7.5029e-13	10.0374	4.79831e-13	14.0375	7.49072e-13	18.0374	5.44929e-13	22.0374	5.61413e-13	26.0374	7.20203e-13	30.0374	5.20676e-13	34.0374	6.11e-13	38.0374	4.02971e-13
0.05746	5.25181e-13	2.04747	6.65626e-13	6.54748	8.70754e-13	10.0375	4.85967e-13	14.0375	8.49024e-13	18.0375	5.80653e-13	22.0375	5.52199e-13	26.0375	6.31294e-13	30.0375	3.81892e-13	34.0375	6.43333e-13	38.0375	4.5968e-13
0.057486	6.19847e-13	2.0475	5.75032e-13	6.5475	7.96669e-13	10.0375	3.4801e-13	14.0375	7.55232e-13	18.0375	5.40066e-13	22.0375	6.63519e-13	26.0375	5.33278e-13	30.0375	4.23068e-13	34.0375	5.39667e-13	38.0375	4.35853e-13
0.057512	7.84111e-13	2.04753	5.36026e-13	6.54753	6.7045e-13	10.0375	4.8446e-13	14.0375	6.73447e-13	18.0375	5.07728e-13	22.0375	5.56255e-13	26.0375	4.80526e-13	30.0375	5.49226e-13	34.0375	5.33667e-13	38.0375	4.83513e-13
0.057538	7.90519e-13	2.04755	4.94772e-13	6.54755	6.10799e-13	10.0375	4.52507e-13	14.0376	6.15645e-13	18.0376	4.77145e-13	22.0375	5.18201e-13	26.0375	5.33289e-13	30.0375	6.77578e-13	34.0375	4.75667e-13	38.0375	4.11864e-13
0.057564	7.81519e-13	2.04758	5.09888e-13	6.54758	4.7553e-13	10.0376	5.01026e-13	14.0376	6.46595e-13	18.0376	5.50951e-13	22.0376	5.41375e-13	26.0376	6.01509e-13	30.0376	6.17764e-13	34.0376	4.58e-13	38.0376	4.51612e-13
0.05759	7.92333e-13	2.0476	5.62631e-13	6.54761	4.89808e-13	10.0376	5.18948e-13	14.0376	5.46947e-13	18.0376	6.24055e-13	22.0376	6.97993e-13	26.0376	6.52634e-13	30.0376	5.3878e-13	34.0376	5.28667e-13	38.0376	4.03615e-13
0.057616	8.14849e-13	2.04763	5.28649e-13	6.54763	4.444e-13	10.0376	6.584e-13	14.0376	4.38171e-13	18.0376	6.10499e-13	22.0376	7.61842e-13	26.0376	5.8199e-13	30.0376	5.21526e-13	34.0376	5.59667e-13	38.0376	5.25989e-13
0.057642	7.42071e-13	2.04766	4.42348e-13	6.54766	4.63184e-13	10.0376	6.75607e-13	14.0377	4.72231e-13	18.0377	5.5598e-13	22.0377	8.39842e-13	26.0376	5.02844e-13	30.0376	5.43057e-13	34.0376	5.82667e-13	38.0376	5.63243e-13
0.057668	5.43374e-13	2.04768	5.06261e-13	6.54768	4.78961e-13	10.0377	5.17037e-13	14.0377	5.62575e-13	18.0377	5.69213e-13	22.0377	6.78572e-13	26.0377	4.74068e-13	30.0377	6.61861e-13	34.0377	4.81667e-13	38.0377	5.74202e-13
0.057694	4.96021e-13	2.04771	5.1522e-13	6.54771	4.62037e-13	10.0377	4.79264e-13	14.0377	5.70608e-13	18.0377	5.7184e-13	22.0377	7.03025e-13	26.0377	4.54556e-13	30.0377	5.66172e-13	34.0377	5.19333e-13	38.0377	5.02182e-13
0.05772	6.09897e-13	2.04773	6.06125e-13	6.54774	5.43674e-13	10.0377	4.75695e-13	14.0377	4.60092e-13	18.0377	5.66648e-13	22.0377	5.36643e-13	26.0377	5.31549e-13	30.0377	5.61071e-13	34.0377	5.16e-13	38.0377	4.27088e-13
0.057746	7.32176e-13	2.04776	6.13904e-13	6.54776	5.48666e-13	10.0377	4.58646e-13	14.0378	5.54574e-13	18.0378	5.34995e-13	22.0378	4.97855e-13	26.0378	5.11368e-13	30.0377	3.9603e-13	34.0377	4.68333e-13	38.0377	4.76414e-13
0.057772	6.82569e-13	2.04779	6.28308e-13	6.54779	6.20928e-13	10.0378	4.43186e-13	14.0378	5.19437e-13	18.0378	6.21177e-13	22.0378	4.7616e-13	26.0378	5.39046e-13	30.0378	4.64179e-13	34.0378	4.92667e-13	38.0378	5.09153e-13
0.057798	5.14902e-13	2.04781	6.7465e-13	6.54781	5.51259e-13	10.0378	4.6566e-13	14.0378	5.70041e-13	18.0378	7.47606e-13	22.0378	5.36655e-13	26.0378	5.06389e-13	30.0378	3.94772e-13	34.0378	5.41667e-13	38.0378	5.48051e-13
0.057824	5.06173e-13	2.04784	5.83062e-13	6.54784	4.44101e-13	10.0378	5.80188e-13	14.0378	5.48036e-13	18.0378	7.1798e-13	22.0378	5.21758e-13	26.0378	4.52417e-13	30.0378	3.84701e-13	34.0378	5.75e-13	38.0378	5.88176e-13
0.05785	6.15892e-13	2.04786	6.39473e-13	6.54787	5.05805e-13	10.0378	5.15831e-13	14.0379	6.64201e-13	18.0379	7.08602e-13	22.0379	4.69769e-13	26.0379	4.82433e-13	30.0379	3.99545e-13	34.0378	4.51333e-13	38.0378	5.8054e-13
0.057876	6.46888e-13	2.04789	5.4449e-13	6.54789	7.18988e-13	10.0379	4.65152e-13	14.0379	6.95653e-13	18.0379	4.64638e-13	22.0379	5.0798e-13	26.0379	5.33657e-13	30.0379	4.89834e-13	34.0379	4.41e-13	38.0379	6.54758e-13
0.057902	5.35848e-13	2.04792	5.83174e-13	6.54792	7.37459e-13	10.0379	4.17187e-13	14.0379	5.82997e-13	18.0379	5.68071e-13	22.0379	6.01389e-13	26.0379	6.90903e-13	30.0379	7.26378e-13	34.0379	4.77667e-13	38.0379	6.50029e-13
0.057928	5.30399e-13	2.04794	5.49893e-13	6.54794	6.85266e-13	10.0379	5.05623e-13	14.0379	4.96256e-13	18.0379	5.3973e-13	22.0379	6.86551e-13	26.0379	7.27538e-13	30.0379	6.53138e-13	34.0379	5.76667e-13	38.0379	5.35621e-13
0.057954	5.78413e-13	2.04797	5.40477e-13	6.54797	5.7936e-13	10.0379	5.06425e-13	14.038	4.66143e-13	18.038	6.17391e-13	22.038	6.46924e-13	26.038	6.3668e-13	30.038	7.10891e-13	34.038	6.72333e-13	38.0379	4.74817e-13
0.05798	5.8473e-13	2.04799	5.68399e-13	6.548	5.69683e-13	10.038	6.54519e-13	14.038	4.60997e-13	18.038	5.44112e-13	22.038	5.76291e-13	26.038	5.83314e-13	30.038	5.18841e-13	34.038	6.33e-13	38.038	4.26987e-13
0.058006	6.52812e-13	2.04802	6.34388e-13	6.54802	4.73401e-13	10.038	5.86897e-13	14.038	5.09946e-13	18.038	4.63362e-13	22.038	4.8255e-13	26.038	4.7406e-13	30.038	6.01083e-13	34.038	6.02667e-13	38.038	5.20299e-13
0.058032	9.02975e-13	2.04805	7.04695e-13	6.54805	3.8321e-13	10.038	5.80603e-13	14.038	5.38687e-13	18.038	4.94114e-13	22.038	4.63174e-13	26.038	5.47033e-13	30.038	4.87202e-13	34.038	4.71667e-13	38.038	4.75196e-13
0.058058	8.97678e-13	2.04807	7.15329e-13	6.54807	4.58913e-13	10.0381	4.28984e-13	14.0381	5.37143e-13	18.0381	4.82634e-13	22.0381	4.0364e-13	26.0381	5.92417e-13	30.0381	6.09974e-13	34.0381	4.75667e-13	38.0381	4.88293e-13
0.058084	7.48509e-13	2.0481	6.44474e-13	6.5481	5.9852e-13	10.0381	5.40553e-13	14.0381	5.95182e-13	18.0381	6.1056e-13	22.0381	4.72913e-13	26.0381	5.94838e-13	30.0381	6.32021e-13	34.0381	5.63e-13	38.0381	3.94721e-13
0.05811	3.96345e-13	2.04812	7.65017e-13	6.54813	6.06657e-13	10.0381	6.49998e-13	14.0381	6.89884e-13	18.0381	6.47673e-13	22.0381	5.47214e-13	26.0381	5.84802e-13	30.0381	7.27529e-13	34.0381	6.99e-13	38.0381	4.47468e-13
0.058136	4.52078e-13	2.04815	6.77883e-13	6.54815	5.68906e-13	10.0381	7.64184e-13	14.0382	6.91616e-13	18.0381	6.50976e-13	22.0381	7.31449e-13	26.0381	5.66372e-13	30.0381	6.93492e-13	34.0381	8.48333e-13	38.0381	5.70109e-13
0.058162	5.23272e-13	2.04818	7.01349e-13	6.54818	5.23225e-13	10.0382	6.30389e-13	14.0382	6.95073e-13	18.0382	4.93686e-13	22.0382	7.7041e-13	26.0382	6.32943e-13	30.0382	6.74599e-13	34.0382	7.75333e-13	38.0382	6.09539e-13
0.058188	5.35182e-13	2.0482	6.38452e-13	6.5482	5.39372e-13	10.0382	5.47509e-13	14.0382	5.25988e-13	18.0382	4.31191e-13	22.0382	6.47176e-13	26.0382	5.80038e-13	30.0382	7.35245e-13	34.0382	6.25667e-13	38.0382	6.32385e-13
0.058214	5.80403e-13	2.04823	7.68378e-13	6.54823	5.14606e-13	10.0382	5.56475e-13	14.0382	4.88619e-13	18.0382	4.50304e-13	22.0382	5.79649e-13	26.0382	6.35556e-13	30.0382	6.78597e-13	34.0382	5.16e-13	38.0382	5.83614e-13
0.05824	6.04541e-13	2.04825	8.50383e-13	6.54826	5.78977e-13	10.0382	6.40829e-13	14.0383	4.90574e-13	18.0383	5.64108e-13	22.0382	5.56787e-13	26.0382	5.43843e-13	30.0382	6.39833e-13	34.0382	5.53333e-13	38.0382	6.8054e-13
0.058266	6.88504e-13	2.04828	7.60205e-13	6.54828	5.62198e-13	10.0383	6.06552e-13	14.0383	5.27569e-13	18.0383	5.02785e-13	22.0383	5.97263e-13	26.0383	4.89201e-13	30.0383	4.9366e-13	34.0383	6.18667e-13	38.0383	6.27402e-13
0.058292	6.44078e-13	2.04831	6.99463e-13	6.54831	6.70073e-13	10.0383	4.40961e-13	14.0383	6.46215e-13	18.0383	5.05621e-13	22.0383	6.7674e-13	26.0383	3.22937e-13	30.0383	5.6754e-13	34.0383	5.76e-13	38.0383	4.98966e-13
0.058318	6.79317e-13	2.04833	7.35579e-13	6.54833	5.74671e-13	10.0383	4.04051e-13	14.0383	5.48126e-13	18.0383	4.10835e-13	22.0383	6.53493e-13	26.0383	3.33979e-13	30.0383	6.08031e-13	34.0383	5.48333e-13	38.0383	4.4134e-13
0.058344	6.97647e-13	2.04836	7.04416e-13	6.54836	7.58276e-13	10.0383	4.55211e-13	14.0384	4.48028e-13	18.0384	4.53614e-13	22.0384	6.37608e-13	26.0383	4.39279e-13	30.0383	7.35715e-13	34.0383	5.23333e-13	38.0383	5.00943e-13
0.05837	7.66101e-13	2.04838	8.50387e-13	6.54839	6.29833e-13	10.0384	4.51946e-13	14.0384	4.43807e-13	18.0384	3.77666e-13	22.0384	6.11362e-13	26.0384	5.00238e-13	30.0384	6.41698e-13	34.0384	6.81e-13	38.0384	5.24883e-13
0.058396	7.72197e-13	2.04841	6.76977e-13	6.54841	7.41813e-13	10.0384	4.44609e-13	14.0384	4.75919e-13	18.0384	5.19635e-13	22.0384	5.57421e-13	26.0384	6.14119e-13	30.0384	6.65299e-13	34.0384	6.53333e-13	38.0384	4.47355e-13
0.058422	7.69908e-13	2.04844	6.81366e-13	6.54844	5.59788e-13	10.0384	4.83439e-13	14.0384	6.4938e-13	18.0384	5.78144e-13	22.0384	7.55283e-13	26.0384	5.75984e-13	30.0384	6.15546e-13	34.0384	7.45e-13	38.0384	3.53606e-13
0.058448	6.8201e-13	2.04846	4.9471e-13	6.54846	6.15001e-13	10.0384	5.2953e-13	14.0385	5.6778e-13	18.0385	6.15203e-13	22.0385	6.06821e-13	26.0385	4.76067e-13	30.0384	5.97731e-13	34.0384	5.53e-13	38.0384	5.56796e-13
0.058474	5.54279e-13	2.04849	5.01214e-13	6.54849	4.44732e-13	10.0385	5.0058e-13	14.0385	6.65913e-13	18.0385	4.52413e-13	22.0385	6.19145e-13	26.0385	4.00117e-13	30.0385	5.10634e-13	34.0385	4.40333e-13	38.0385	6.78145e-13
0.0585	6.12537e-13	2.04851	5.52401e-13	6.54852	5.77402e-13	10.0385	4.84722e-13	14.0385	6.9329e-13	18.0385	5.17259e-13	22.0385	6.1344e-13	26.0385	4.72146e-13	30.0385	4.7455e-13	34.0385	3.54667e-13	38.0385	6.79824e-13
0.058526	5.93944e-13	2.04854	5.52809e-13	6.54854	5.16942e-13	10.0385	4.42184e-13	14.0385	6.41981e-13	18.0385	5.57917e-13	22.0385	5.83577e-13	26.0385	6.4078e-13	30.0385	4.87216e-13	34.0385	4.88667e-13	38.0385	4.22366e-13
0.058552	6.03467e-13	2.04857	5.67981e-13	6.54857	6.21158e-13	10.0385	4.19741e-13	14.0386	5.29062e-13	18.0386	6.8295e-13	22.0386	6.10179e-13	26.0386	6.3439e-13	30.0386	4.5928e-13	34.0386	5.47333e-13	38.0385	3.88988e-13
0.058578	5.97721e-13	2.04859	6.51082e-13	6.54859	4.58318e-13	10.0386	3.42913e-13	14.0386	4.05867e-13	18.0386	5.77081e-13	22.0386	3.51722e-13	26.0386	5.91761e-13	30.0386	4.4687e-13	34.0386	5.07333e-13	38.0386	3.63032e-13
0.058604	7.67956e-13	2.04862	6.64364e-13	6.54862	4.8094e-13	10.0386	4.7265e-13	14.0386	6.39851e-13	18.0386	5.45876e-13	22.0386	4.99836e-13	26.0386	5.96446e-13	30.0386	4.70882e-13	34.0386	4.16333e-13	38.0386	4.47106e-13
0.05863	8.08894e-13	2.04864	6.44981e-13	6.54865	3.90372e-13	10.0386	4.61367e-13	14.0386	6.98006e-13	18.0386	5.24434e-13	22.0386	4.88347e-13	26.0386	5.70577e-13	30.0386	6.13102e-13	34.0386	5.81333e-13	38.0386	4.94715e-13
0.058656	7.22017e-13	2.04867	4.54825e-13	6.54867	4.20045e-13	10.0387	5.71455e-13	14.0387	6.28426e-13	18.0387	5.9406e-13	22.0387	5.06832e-13	26.0387	5.75216e-13	30.0387	5.4439e-13	34.0387	6.08667e-13	38.0387	5.58171e-13
0.058682	6.2251e-13	2.0487	5.4341e-13	6.5487	3.96926e-13	10.0387	5.26828e-13	14.0387	3.77704e-13	18.0387	6.65468e-13	22.0387	4.66229e-13	26.0387	5.63227e-13	30.0387	6.69911e-13	34.0387	5.70667e-13	38.0387	5.27651e-13
0.058708	6.13312e-13	2.04872	6.02468e-13	6.54872	3.99034e-13	10.0387	6.19152e-13	14.0387	3.86836e-13	18.0387	6.87992e-13	22.0387	4.18813e-13	26.0387	6.06737e-13	30.0387	6.53868e-13	34.0387	4.73e-13	38.0387	5.02592e-13
0.058734	6.04706e-13	2.04875	6.63081e-13	6.54875	4.23055e-13	10.0387	5.09964e-13	14.0388	4.62068e-13	18.0387	6.65605e-13	22.0387	5.37683e-13	26.0387	6.0507e-13	30.0387	7.71023e-13	34.0387	4.96333e-13	38.0387	5.66583e-13
0.05876	6.84252e-13	2.04877	5.98753e-13	6.54878	4.23876e-13	10.0388	5.34456e-13	14.0388	5.3856e-13	18.0388	7.66812e-13	22.0388	5.00105e-13	26.0388	4.91668e-13	30.0388	6.33535e-13	34.0388	5.14333e-13	38.0388	8.01581e-13
0.058786	6.69133e-13	2.0488	6.48008e-13	6.5488	5.17043e-13	10.0388	5.83529e-13	14.0388	5.39494e-13	18.0388	6.53756e-13	22.0388	5.66203e-13	26.0388	4.50229e-13	30.0388	5.52963e-13	34.0388	5.37333e-13	38.0388	8.32804e-13
0.058812	6.44792e-13	2.04883	6.04986e-13	6.54883	5.56233e-13	10.0388	5.28672e-13	14.0388	5.33025e-13	18.0388	5.60766e-13	22.0388	5.24375e-13	26.0388	4.54297e-13	30.0388	4.59022e-13	34.0388	6.52e-13	38.0388	7.50496e-13
0.058838	6.30058e-13	2.04885	5.24041e-13	6.54885	6.89728e-13	10.0388	5.37628e-13	14.0389	4.89181e-13	18.0389	3.54476e-13	22.0388	5.10191e-13	26.0388	4.65557e-13	30.0388	4.87638e-13	34.0388	7.96333e-13	38.0388	6.34659e-13
0.058864	6.04323e-13	2.04888	5.20134e-13	6.54888	6.49263e-13	10.0389	4.65158e-13	14.0389	4.16048e-13	18.0389	4.37911e-13	22.0389	4.28749e-13	26.0389	5.25894e-13	30.0389	4.72811e-13	34.0389	8.6e-13	38.0389	5.93417e-13
0.05889	8.56829e-13	2.0489	5.84617e-13	6.54891	6.31031e-13	10.0389	5.6786e-13	14.0389	5.45909e-13	18.0389	5.29049e-13	22.0389	4.22535e-13	26.0389	5.082e-13	30.0389	4.91446e-13	34.0389	8.41333e-13	38.0389	5.83732e-13
0.058916	7.78441e-13	2.04893	5.87341e-13	6.54893	5.06457e-13	10.0389	5.42454e-13	14.0389	5.51864e-13	18.0389	6.93991e-13	22.0389	4.73498e-13	26.0389	6.46136e-13	30.0389	4.82628e-13	34.0389	7.38667e-13	38.0389	6.02975e-13
0.058942	7.8038e-13	2.04896	5.14616e-13	6.54896	5.16437e-13	10.0389	5.10352e-13	14.039	6.7332e-13	18.039	8.77018e-13	22.039	5.0409e-13	26.0389	6.65319e-13	30.0389	6.11218e-13	34.0389	6.05667e-13	38.0389	6.51002e-13
0.058968	6.60361e-13	2.04898	5.46939e-13	6.54898	4.2257e-13	10.039	4.95509e-13	14.039	7.20358e-13	18.039	8.16682e-13	22.039	5.23373e-13	26.039	6.27786e-13	30.039	7.36774e-13	34.039	4.47e-13	38.039	8.0726e-13
0.058994	6.13039e-13	2.04901	6.30156e-13	6.54901	5.11822e-13	10.039	5.38283e-13	14.039	7.18505e-13	18.039	8.01712e-13	22.039	5.16356e-13	26.039	4.94468e-13	30.039	6.55497e-13	34.039	5.87e-13	38.039	6.17913e-13
0.05902	6.92612e-13	2.04903	6.73161e-13	6.54904	5.69806e-13	10.039	6.32758e-13	14.039	5.65196e-13	18.039	5.97981e-13	22.039	5.07064e-13	26.039	4.07075e-13	30.039	7.02651e-13	34.039	6.64667e-13	38.039	5.25405e-13
0.059046	7.3801e-13	2.04906	5.725e-13	6.54906	6.67694e-13	10.039	7.03475e-13	14.0391	4.11956e-13	18.0391	5.93261e-13	22.0391	4.38303e-13	26.0391	6.37108e-13	30.039	5.76097e-13	34.039	6.78667e-13	38.039	5.274e-13
0.059072	6.46072e-13	2.04909	5.03364e-13	6.54909	6.99693e-13	10.0391	7.32626e-13	14.0391	4.30891e-13	18.0391	4.69645e-13	22.0391	4.35872e-13	26.0391	5.90248e-13	30.0391	5.90141e-13	34.0391	5.63667e-13	38.0391	8.06797e-13
0.059098	6.70673e-13	2.04911	4.26476e-13	6.54911	6.81244e-13	10.0391	7.34199e-13	14.0391	5.02795e-13	18.0391	5.08424e-13	22.0391	5.21214e-13	26.0391	6.09195e-13	30.0391	4.56607e-13	34.0391	5.78e-13	38.0391	8.38402e-13
0.059124	5.01256e-13	2.04914	5.39225e-13	6.54914	6.82095e-13	10.0391	7.16475e-13	14.0391	5.21261e-13	18.0391	6.09331e-13	22.0391	5.21589e-13	26.0391	4.95057e-13	30.0391	5.02667e-13	34.0391	5.91333e-13	38.0391	7.51398e-13
0.05915	7.15154e-13	2.04916	5.11874e-13	6.54917	6.60265e-13	10.0391	6.04764e-13	14.0392	5.35481e-13	18.0392	6.88307e-13	22.0392	5.45787e-13	26.0392	6.0504e-13	30.0392	5.20229e-13	34.0391	5.91333e-13	38.0391	5.17751e-13
0.059176	7.08571e-13	2.04919	5.19545e-13	6.54919	4.79606e-13	10.0392	6.46004e-13	14.0392	5.58062e-13	18.0392	6.8827e-13	22.0392	4.60007e-13	26.0392	6.17431e-13	30.0392	5.47776e-13	34.0392	4.86e-13	38.0392	5.31468e-13
0.059202	7.92325e-13	2.04922	5.5997e-13	6.54922	3.64822e-13	10.0392	7.2744e-13	14.0392	4.93431e-13	18.0392	6.67488e-13	22.0392	5.93052e-13	26.0392	5.82771e-13	30.0392	6.03281e-13	34.0392	4.91333e-13	38.0392	4.4511e-13
0.059228	7.29498e-13	2.04924	5.68198e-13	6.54924	2.767e-13	10.0392	8.67205e-13	14.0392	4.79509e-13	18.0392	5.46109e-13	22.0392	5.81347e-13	26.0392	5.30853e-13	30.0392	5.54716e-13	34.0392	4.58e-13	38.0392	5.13006e-13
0.059254	5.95017e-13	2.04927	6.36298e-13	6.54927	5.32118e-13	10.0392	7.62717e-13	14.0393	4.78903e-13	18.0393	4.80564e-13	22.0393	7.0931e-13	26.0393	6.18272e-13	30.0393	5.03465e-13	34.0393	5.62e-13	38.0392	3.94443e-13
0.05928	6.83435e-13	2.04929	5.80096e-13	6.5493	6.95637e-13	10.0393	6.66664e-13	14.0393	6.60733e-13	18.0393	4.23033e-13	22.0393	6.52273e-13	26.0393	5.76312e-13	30.0393	3.73411e-13	34.0393	5.67333e-13	38.0393	5.31953e-13
0.059306	6.85016e-13	2.04932	8.01476e-13	6.54932	7.28853e-13	10.0393	4.86005e-13	14.0393	6.32009e-13	18.0393	4.90001e-13	22.0393	7.08869e-13	26.0393	5.50347e-13	30.0393	4.15317e-13	34.0393	5.92667e-13	38.0393	5.22008e-13
0.059332	7.62961e-13	2.04935	8.32794e-13	6.54935	6.64513e-13	10.0393	5.73571e-13	14.0393	6.18649e-13	18.0393	5.99355e-13	22.0393	6.91681e-13	26.0393	5.31202e-13	30.0393	4.87489e-13	34.0393	5.44e-13	38.0393	6.0936e-13
0.059358	7.73752e-13	2.04937	7.95543e-13	6.54937	6.85076e-13	10.0394	5.53113e-13	14.0394	5.37488e-13	18.0394	7.36944e-13	22.0394	6.17277e-13	26.0394	5.35405e-13	30.0394	5.32719e-13	34.0394	5.26667e-13	38.0394	5.69502e-13
0.059384	7.12367e-13	2.0494	5.50201e-13	6.5494	7.59172e-13	10.0394	6.48391e-13	14.0394	5.57873e-13	18.0394	7.97845e-13	22.0394	5.87043e-13	26.0394	5.69702e-13	30.0394	5.44482e-13	34.0394	7.01667e-13	38.0394	4.53265e-13
0.05941	8.02334e-13	2.04942	4.90119e-13	6.54943	8.87959e-13	10.0394	5.6107e-13	14.0394	4.70572e-13	18.0394	7.12283e-13	22.0394	5.13218e-13	26.0394	5.05822e-13	30.0394	4.23595e-13	34.0394	8.23667e-13	38.0394	4.76689e-13
0.059436	6.41553e-13	2.04945	4.51703e-13	6.54945	8.45828e-13	10.0394	5.0217e-13	14.0395	5.42014e-13	18.0394	6.38248e-13	22.0394	6.24777e-13	26.0394	4.56443e-13	30.0394	4.39425e-13	34.0394	7.43e-13	38.0394	3.29109e-13
0.059462	6.84654e-13	2.04948	6.11428e-13	6.54948	8.32077e-13	10.0395	5.5834e-13	14.0395	5.45112e-13	18.0395	5.05709e-13	22.0395	5.65567e-13	26.0395	4.12011e-13	30.0395	4.07093e-13	34.0395	5.57333e-13	38.0395	4.29949e-13
0.059488	5.80584e-13	2.0495	5.92134e-13	6.5495	6.80694e-13	10.0395	5.72333e-13	14.0395	6.42661e-13	18.0395	4.73546e-13	22.0395	6.17896e-13	26.0395	3.2515e-13	30.0395	4.59523e-13	34.0395	3.89667e-13	38.0395	4.47186e-13
0.059514	5.34636e-13	2.04953	6.76064e-13	6.54953	6.87829e-13	10.0395	8.17861e-13	14.0395	4.64086e-13	18.0395	4.73643e-13	22.0395	5.62635e-13	26.0395	3.55969e-13	30.0395	5.9477e-13	34.0395	4.75667e-13	38.0395	5.01131e-13
0.05954	5.30388e-13	2.04955	6.09593e-13	6.54956	7.21291e-13	10.0395	7.52224e-13	14.0396	5.3524e-13	18.0396	4.92594e-13	22.0395	5.81433e-13	26.0395	4.26852e-13	30.0395	6.58931e-13	34.0395	5.29333e-13	38.0395	4.71738e-13
0.059566	6.01263e-13	2.04958	6.07419e-13	6.54958	6.00554e-13	10.0396	6.90921e-13	14.0396	5.67758e-13	18.0396	6.33067e-13	22.0396	5.71851e-13	26.0396	6.09008e-13	30.0396	6.70197e-13	34.0396	5.79333e-13	38.0396	5.6797e-13
0.059592	6.86168e-13	2.04961	6.08961e-13	6.54961	5.18375e-13	10.0396	4.53379e-13	14.0396	6.45641e-13	18.0396	6.00214e-13	22.0396	5.03403e-13	26.0396	5.85323e-13	30.0396	4.04119e-13	34.0396	5.41333e-13	38.0396	5.92819e-13
0.059618	6.90556e-13	2.04963	5.96493e-13	6.54963	4.55987e-13	10.0396	6.33369e-13	14.0396	6.37577e-13	18.0396	7.19715e-13	22.0396	6.0602e-13	26.0396	6.49454e-13	30.0396	4.09367e-13	34.0396	5.27667e-13	38.0396	6.51949e-13
0.059644	6.93499e-13	2.04966	6.43707e-13	6.54966	5.76476e-13	10.0396	6.37117e-13	14.0397	6.31606e-13	18.0397	5.98418e-13	22.0397	6.03967e-13	26.0396	6.22392e-13	30.0396	4.21943e-13	34.0396	4.83667e-13	38.0396	5.48881e-13
0.05967	7.40144e-13	2.04968	6.39834e-13	6.54969	6.0388e-13	10.0397	8.05748e-13	14.0397	6.63373e-13	18.0397	5.65381e-13	22.0397	5.81294e-13	26.0397	8.04789e-13	30.0397	4.93794e-13	34.0397	5.07e-13	38.0397	6.32492e-13
0.059696	8.15371e-13	2.04971	6.34395e-13	6.54971	5.02704e-13	10.0397	6.33491e-13	14.0397	5.70276e-13	18.0397	4.16654e-13	22.0397	4.76121e-13	26.0397	6.85262e-13	30.0397	5.42099e-13	34.0397	4.45667e-13	38.0397	6.26601e-13
0.059722	7.60023e-13	2.04974	6.70992e-13	6.54974	4.15948e-13	10.0397	5.94084e-13	14.0397	4.39697e-13	18.0397	3.88748e-13	22.0397	4.61903e-13	26.0397	6.98531e-13	30.0397	4.8682e-13	34.0397	4.71333e-13	38.0397	5.85411e-13
0.059748	6.82423e-13	2.04976	6.1285e-13	6.54976	4.19357e-13	10.0397	4.77632e-13	14.0398	3.62099e-13	18.0398	5.23966e-13	22.0398	4.87103e-13	26.0398	6.65687e-13	30.0397	5.18067e-13	34.0397	4.93e-13	38.0397	4.79353e-13
0.059774	5.53159e-13	2.04979	6.21346e-13	6.54979	4.88808e-13	10.0398	4.0514e-13	14.0398	4.34136e-13	18.0398	5.30561e-13	22.0398	4.82435e-13	26.0398	7.64459e-13	30.0398	4.94981e-13	34.0398	4.70333e-13	38.0398	4.87162e-13
0.0598	5.64047e-13	2.04981	4.99206e-13	6.54982	4.93723e-13	10.0398	5.77172e-13	14.0398	4.6878e-13	18.0398	5.90675e-13	22.0398	3.43812e-13	26.0398	7.38632e-13	30.0398	5.26725e-13	34.0398	3.98667e-13	38.0398	5.06831e-13
0.059826	5.43037e-13	2.04984	4.44197e-13	6.54984	3.8992e-13	10.0398	5.1908e-13	14.0398	5.79701e-13	18.0398	5.80365e-13	22.0398	4.46551e-13	26.0398	6.64544e-13	30.0398	5.296e-13	34.0398	3.91667e-13	38.0398	4.99008e-13
0.059852	6.40629e-13	2.04987	4.64635e-13	6.54987	4.07032e-13	10.0398	6.64939e-13	14.0399	4.9313e-13	18.0399	6.31363e-13	22.0399	5.50038e-13	26.0399	7.18602e-13	30.0399	4.45839e-13	34.0399	4.32333e-13	38.0398	5.10712e-13
0.059878	6.71422e-13	2.04989	6.31433e-13	6.54989	4.5165e-13	10.0399	5.09378e-13	14.0399	4.41021e-13	18.0399	6.56076e-13	22.0399	6.95292e-13	26.0399	6.5573e-13	30.0399	4.56888e-13	34.0399	4.90667e-13	38.0399	5.20322e-13
0.059904	6.64111e-13	2.04992	7.08267e-13	6.54992	5.28665e-13	10.0399	5.44172e-13	14.0399	3.26915e-13	18.0399	6.20697e-13	22.0399	5.65966e-13	26.0399	6.12334e-13	30.0399	4.53183e-13	34.0399	4.27333e-13	38.0399	4.59207e-13
0.05993	6.38313e-13	2.04994	6.74971e-13	6.54995	5.53436e-13	10.0399	5.36762e-13	14.0399	3.50195e-13	18.0399	7.12854e-13	22.0399	5.49712e-13	26.0399	5.83578e-13	30.0399	4.61794e-13	34.0399	4.75667e-13	38.0399	4.17978e-13
0.059956	7.24741e-13	2.04997	6.40421e-13	6.54997	5.60073e-13	10.04	6.7618e-13	14.04	4.94207e-13	18.04	6.52098e-13	22.04	5.36121e-13	26.04	6.15609e-13	30.04	4.66727e-13	34.04	5.69e-13	38.04	4.84982e-13
0.059982	7.28054e-13	2.05	5.79733e-13	6.55	6.26654e-13	10.04	7.31401e-13	14.04	5.39446e-13	18.04	5.79541e-13	22.04	5.85504e-13	26.04	6.62533e-13	30.04	5.03953e-13	34.04	5.73333e-13	38.04	6.41187e-13
0.060008	6.69377e-13	2.05002	5.87689e-13	6.55002	5.61811e-13	10.04	7.31793e-13	14.04	7.1624e-13	18.04	4.8178e-13	22.04	5.10489e-13	26.04	5.67658e-13	30.04	6.023e-13	34.04	4.9e-13	38.04	6.3901e-13
0.060034	4.97089e-13	2.05005	4.97905e-13	6.55005	4.6981e-13	10.04	6.46139e-13	14.0401	5.71351e-13	18.04	6.29211e-13	22.04	4.44432e-13	26.04	5.92812e-13	30.04	5.60337e-13	34.04	4.28e-13	38.04	5.79038e-13
0.06006	5.47137e-13	2.05007	5.54839e-13	6.55008	4.82015e-13	10.0401	5.91984e-13	14.0401	7.57611e-13	18.0401	6.64995e-13	22.0401	4.78137e-13	26.0401	5.07896e-13	30.0401	5.03205e-13	34.0401	4.2e-13	38.0401	5.23614e-13
0.060086	4.42187e-13	2.0501	6.30056e-13	6.5501	5.01832e-13	10.0401	6.21648e-13	14.0401	6.85077e-13	18.0401	6.67485e-13	22.0401	5.0873e-13	26.0401	5.15158e-13	30.0401	5.23768e-13	34.0401	4.1e-13	38.0401	5.80015e-13
0.060112	5.84979e-13	2.05013	8.10001e-13	6.55013	5.73453e-13	10.0401	6.63884e-13	14.0401	7.89247e-13	18.0401	5.64724e-13	22.0401	4.8494e-13	26.0401	4.95199e-13	30.0401	5.18958e-13	34.0401	5.20667e-13	38.0401	5.13597e-13
0.060138	4.79236e-13	2.05015	8.75748e-13	6.55015	5.51359e-13	10.0401	7.20773e-13	14.0402	5.75112e-13	18.0402	4.65195e-13	22.0401	5.0186e-13	26.0401	5.67061e-13	30.0401	5.56711e-13	34.0401	6.18e-13	38.0401	5.85113e-13
0.060164	6.6081e-13	2.05018	8.67036e-13	6.55018	6.79734e-13	10.0402	7.14483e-13	14.0402	5.3899e-13	18.0402	5.21711e-13	22.0402	4.58691e-13	26.0402	5.45321e-13	30.0402	4.76434e-13	34.0402	6.55333e-13	38.0402	5.65584e-13
0.06019	6.05305e-13	2.0502	6.79389e-13	6.55021	6.83487e-13	10.0402	6.93655e-13	14.0402	5.38896e-13	18.0402	5.33119e-13	22.0402	5.83283e-13	26.0402	4.78777e-13	30.0402	5.4442e-13	34.0402	5.3e-13	38.0402	5.8402e-13
0.060216	8.45052e-13	2.05023	6.21378e-13	6.55023	5.58001e-13	10.0402	6.02364e-13	14.0402	6.07209e-13	18.0402	5.86522e-13	22.0402	5.91051e-13	26.0402	4.81813e-13	30.0402	5.82009e-13	34.0402	5.15e-13	38.0402	4.87196e-13
0.060242	7.92655e-13	2.05026	5.30551e-13	6.55026	4.28087e-13	10.0402	4.44192e-13	14.0403	6.04332e-13	18.0403	5.04266e-13	22.0403	7.33925e-13	26.0402	5.66949e-13	30.0402	6.02123e-13	34.0402	5.61667e-13	38.0402	4.29308e-13
0.060268	8.04258e-13	2.05028	7.0223e-13	6.55028	4.69666e-13	10.0403	4.3731e-13	14.0403	6.25569e-13	18.0403	4.67688e-13	22.0403	6.769e-13	26.0403	5.97914e-13	30.0403	5.71002e-13	34.0403	6.37333e-13	38.0403	5.25539e-13
0.060294	6.63105e-13	2.05031	8.64975e-13	6.55031	7.30302e-13	10.0403	4.61179e-13	14.0403	6.76242e-13	18.0403	6.05281e-13	22.0403	7.33083e-13	26.0403	5.01368e-13	30.0403	5.51074e-13	34.0403	5.8e-13	38.0403	5.16e-13
0.06032	7.75523e-13	2.05033	8.5662e-13	6.55034	7.51983e-13	10.0403	5.31055e-13	14.0403	7.49039e-13	18.0403	6.87357e-13	22.0403	5.78762e-13	26.0403	3.79713e-13	30.0403	4.94717e-13	34.0403	5.90667e-13	38.0403	5.94871e-13
0.060346	8.87522e-13	2.05036	8.17021e-13	6.55036	7.43433e-13	10.0403	5.13427e-13	14.0404	7.22224e-13	18.0404	6.89964e-13	22.0404	6.2313e-13	26.0404	3.17069e-13	30.0403	5.36327e-13	34.0403	5.11333e-13	38.0403	5.0609e-13
0.060372	9.29698e-13	2.05039	6.87459e-13	6.55039	5.64967e-13	10.0404	5.12768e-13	14.0404	6.55105e-13	18.0404	5.94916e-13	22.0404	6.39243e-13	26.0404	4.00694e-13	30.0404	6.10023e-13	34.0404	5.88667e-13	38.0404	4.7895e-13
0.060398	7.58876e-13	2.05041	7.15694e-13	6.55041	5.20695e-13	10.0404	4.23842e-13	14.0404	5.96382e-13	18.0404	5.92069e-13	22.0404	7.59619e-13	26.0404	4.3644e-13	30.0404	6.60167e-13	34.0404	4.73333e-13	38.0404	3.4461e-13
0.060424	8.90954e-13	2.05044	5.83249e-13	6.55044	5.02951e-13	10.0404	3.60985e-13	14.0404	6.12795e-13	18.0404	6.23067e-13	22.0404	8.71916e-13	26.0404	4.84549e-13	30.0404	6.54614e-13	34.0404	5.25667e-13	38.0404	3.32828e-13
0.06045	8.13308e-13	2.05046	5.25736e-13	6.55047	5.08293e-13	10.0404	4.43604e-13	14.0405	6.1194e-13	18.0405	6.61772e-13	22.0405	8.0254e-13	26.0405	4.56134e-13	30.0405	5.93745e-13	34.0404	4.9e-13	38.0404	3.89273e-13
0.060476	9.22973e-13	2.05049	5.89868e-13	6.55049	6.10397e-13	10.0405	4.99656e-13	14.0405	5.94873e-13	18.0405	6.11649e-13	22.0405	6.87734e-13	26.0405	5.43965e-13	30.0405	6.09492e-13	34.0405	5.34e-13	38.0405	4.1819e-13
0.060502	7.1106e-13	2.05052	5.45436e-13	6.55052	7.04638e-13	10.0405	6.11611e-13	14.0405	5.20834e-13	18.0405	6.89013e-13	22.0405	4.91824e-13	26.0405	5.49673e-13	30.0405	5.13192e-13	34.0405	5.83667e-13	38.0405	5.0004e-13
0.060528	6.99754e-13	2.05054	6.21741e-13	6.55054	6.57368e-13	10.0405	4.46436e-13	14.0405	5.04062e-13	18.0405	6.28519e-13	22.0405	5.41536e-13	26.0405	6.03434e-13	30.0405	5.27358e-13	34.0405	5.55667e-13	38.0405	5.53436e-13
0.060554	6.66412e-13	2.05057	6.45546e-13	6.55057	5.19859e-13	10.0405	4.17647e-13	14.0406	7.15398e-13	18.0406	6.31713e-13	22.0406	5.91306e-13	26.0406	5.49611e-13	30.0406	4.75446e-13	34.0406	6.32667e-13	38.0405	5.71018e-13
0.06058	5.0445e-13	2.05059	6.69866e-13	6.5506	4.45932e-13	10.0406	4.43881e-13	14.0406	8.05262e-13	18.0406	5.25206e-13	22.0406	5.73462e-13	26.0406	5.29164e-13	30.0406	5.90788e-13	34.0406	5.42667e-13	38.0406	5.88382e-13
0.060606	5.5838e-13	2.05062	5.42433e-13	6.55062	4.63297e-13	10.0406	5.70991e-13	14.0406	7.44678e-13	18.0406	5.80128e-13	22.0406	4.94929e-13	26.0406	5.812e-13	30.0406	4.92456e-13	34.0406	5.32e-13	38.0406	5.1091e-13
0.060632	5.01728e-13	2.05065	4.90538e-13	6.55065	5.37845e-13	10.0406	5.68759e-13	14.0406	5.66151e-13	18.0406	5.462e-13	22.0406	6.34203e-13	26.0406	6.37325e-13	30.0406	5.55023e-13	34.0406	4.93333e-13	38.0406	5.46352e-13
0.060658	5.26549e-13	2.05067	5.12521e-13	6.55067	5.39518e-13	10.0407	4.69559e-13	14.0407	6.65604e-13	18.0407	5.57505e-13	22.0407	6.434e-13	26.0407	7.77989e-13	30.0407	4.67456e-13	34.0407	5.71e-13	38.0407	5.34801e-13
0.060684	5.61012e-13	2.0507	5.27513e-13	6.5507	5.3951e-13	10.0407	4.99207e-13	14.0407	7.74297e-13	18.0407	4.91077e-13	22.0407	6.81013e-13	26.0407	6.14051e-13	30.0407	4.81912e-13	34.0407	6.11e-13	38.0407	6.49307e-13
0.06071	5.90068e-13	2.05072	5.13429e-13	6.55073	5.65894e-13	10.0407	5.80471e-13	14.0407	7.90155e-13	18.0407	6.3664e-13	22.0407	5.43455e-13	26.0407	5.87988e-13	30.0407	4.4027e-13	34.0407	5.63667e-13	38.0407	6.1878e-13
0.060736	6.57372e-13	2.05075	6.61722e-13	6.55075	4.93146e-13	10.0407	7.9364e-13	14.0408	7.4562e-13	18.0407	7.19471e-13	22.0407	6.50979e-13	26.0407	4.77726e-13	30.0407	4.80778e-13	34.0407	4.51667e-13	38.0407	6.41981e-13
0.060762	5.85139e-13	2.05078	8.01877e-13	6.55078	4.38202e-13	10.0408	7.01661e-13	14.0408	6.23686e-13	18.0408	7.62831e-13	22.0408	6.8246e-13	26.0408	5.53594e-13	30.0408	5.06464e-13	34.0408	4.66e-13	38.0408	6.07686e-13
0.060788	5.97482e-13	2.0508	7.87843e-13	6.5508	4.55657e-13	10.0408	7.54134e-13	14.0408	7.65994e-13	18.0408	1.0286e-12	22.0408	6.50108e-13	26.0408	5.40801e-13	30.0408	5.13745e-13	34.0408	5.38333e-13	38.0408	7.46311e-13
0.060814	6.81282e-13	2.05083	7.52601e-13	6.55083	5.4982e-13	10.0408	6.07769e-13	14.0408	6.95669e-13	18.0408	9.89213e-13	22.0408	6.49499e-13	26.0408	6.26628e-13	30.0408	4.94207e-13	34.0408	5.37333e-13	38.0408	8.19431e-13
0.06084	7.52555e-13	2.05085	6.33757e-13	6.55086	6.94075e-13	10.0408	6.9354e-13	14.0409	6.86759e-13	18.0409	9.43398e-13	22.0408	6.14814e-13	26.0408	6.85909e-13	30.0408	5.49979e-13	34.0408	4.56333e-13	38.0408	7.97876e-13
0.060866	7.13359e-13	2.05088	5.94631e-13	6.55088	6.06629e-13	10.0409	5.73006e-13	14.0409	5.29488e-13	18.0409	4.88468e-13	22.0409	7.86869e-13	26.0409	6.83707e-13	30.0409	4.99888e-13	34.0409	4.27667e-13	38.0409	6.10509e-13
0.060892	5.2524e-13	2.05091	6.42087e-13	6.55091	4.99521e-13	10.0409	5.45461e-13	14.0409	5.69592e-13	18.0409	4.91394e-13	22.0409	8.5737e-13	26.0409	5.44828e-13	30.0409	6.82404e-13	34.0409	4.28333e-13	38.0409	6.06532e-13
0.060918	3.92832e-13	2.05093	7.14e-13	6.55093	4.77257e-13	10.0409	5.39125e-13	14.0409	5.70693e-13	18.0409	5.31861e-13	22.0409	8.49421e-13	26.0409	5.17604e-13	30.0409	6.65441e-13	34.0409	6.95333e-13	38.0409	5.91032e-13
0.060944	3.62588e-13	2.05096	7.90902e-13	6.55096	4.74668e-13	10.0409	5.12897e-13	14.041	5.78052e-13	18.041	6.39831e-13	22.041	7.07553e-13	26.0409	3.81463e-13	30.0409	6.45911e-13	34.0409	6.66667e-13	38.0409	8.09855e-13
0.06097	3.67435e-13	2.05098	5.91487e-13	6.55099	5.65785e-13	10.041	5.11041e-13	14.041	4.76777e-13	18.041	5.69917e-13	22.041	6.86562e-13	26.041	4.14388e-13	30.041	4.55589e-13	34.041	7.08333e-13	38.041	6.3814e-13
0.060996	4.17482e-13	2.05101	5.86817e-13	6.55101	5.2525e-13	10.041	5.18477e-13	14.041	6.50089e-13	18.041	6.34315e-13	22.041	6.93712e-13	26.041	4.09311e-13	30.041	3.6281e-13	34.041	3.94e-13	38.041	7.3142e-13
0.061022	5.13453e-13	2.05104	5.58893e-13	6.55104	5.60303e-13	10.041	6.06586e-13	14.041	5.57169e-13	18.041	5.77337e-13	22.041	6.40629e-13	26.041	5.08755e-13	30.041	4.54145e-13	34.041	4.01333e-13	38.041	6.40158e-13
0.061048	5.62988e-13	2.05106	6.04735e-13	6.55106	6.55707e-13	10.041	5.62467e-13	14.0411	5.82452e-13	18.0411	6.64401e-13	22.0411	5.45864e-13	26.0411	4.86618e-13	30.041	4.9382e-13	34.041	3.3e-13	38.041	6.45127e-13
0.061074	5.40158e-13	2.05109	6.15064e-13	6.55109	7.57241e-13	10.0411	5.53045e-13	14.0411	5.14914e-13	18.0411	5.36712e-13	22.0411	5.35881e-13	26.0411	6.85919e-13	30.0411	5.69319e-13	34.0411	4.22e-13	38.0411	5.95928e-13
0.0611	5.73813e-13	2.05111	5.49963e-13	6.55112	7.45205e-13	10.0411	4.54147e-13	14.0411	6.09814e-13	18.0411	5.85023e-13	22.0411	6.46615e-13	26.0411	7.79476e-13	30.0411	5.76861e-13	34.0411	3.89e-13	38.0411	4.69801e-13
0.061126	6.41516e-13	2.05114	5.51304e-13	6.55114	5.86767e-13	10.0411	5.51018e-13	14.0411	5.56465e-13	18.0411	4.45232e-13	22.0411	7.65881e-13	26.0411	7.90911e-13	30.0411	6.68319e-13	34.0411	3.69e-13	38.0411	5.21551e-13
0.061152	7.50723e-13	2.05117	6.77531e-13	6.55117	4.92319e-13	10.0411	5.04758e-13	14.0412	5.49621e-13	18.0412	4.81828e-13	22.0412	7.31987e-13	26.0412	6.44603e-13	30.0412	6.63072e-13	34.0412	3.07333e-13	38.0411	4.88172e-13
0.061178	7.0211e-13	2.05119	8.58567e-13	6.55119	5.06424e-13	10.0412	5.16368e-13	14.0412	4.98845e-13	18.0412	4.38414e-13	22.0412	6.22981e-13	26.0412	5.38712e-13	30.0412	6.16917e-13	34.0412	4.36e-13	38.0412	6.15975e-13
0.061204	6.87397e-13	2.05122	9.85762e-13	6.55122	5.19141e-13	10.0412	6.60329e-13	14.0412	6.09996e-13	18.0412	5.50879e-13	22.0412	4.57587e-13	26.0412	5.74358e-13	30.0412	5.24723e-13	34.0412	4.22667e-13	38.0412	5.78501e-13
0.06123	6.63535e-13	2.05124	9.14861e-13	6.55125	4.28924e-13	10.0412	6.7325e-13	14.0412	6.72561e-13	18.0412	6.21848e-13	22.0412	4.73848e-13	26.0412	5.54086e-13	30.0412	4.6209e-13	34.0412	4.27667e-13	38.0412	5.8169e-13
0.061256	6.83396e-13	2.05127	7.32083e-13	6.55127	5.19445e-13	10.0413	7.5098e-13	14.0413	6.88173e-13	18.0413	6.02718e-13	22.0413	5.55377e-13	26.0413	8.39234e-13	30.0413	5.78634e-13	34.0413	3.45333e-13	38.0413	5.32012e-13
0.061282	6.19714e-13	2.0513	6.32442e-13	6.5513	5.11954e-13	10.0413	8.51414e-13	14.0413	6.88369e-13	18.0413	5.76133e-13	22.0413	7.22611e-13	26.0413	8.40364e-13	30.0413	5.9112e-13	34.0413	4.09e-13	38.0413	5.76165e-13
0.061308	5.93026e-13	2.05132	5.30573e-13	6.55132	6.04117e-13	10.0413	9.43235e-13	14.0413	7.14519e-13	18.0413	4.13767e-13	22.0413	8.27796e-13	26.0413	7.86348e-13	30.0413	5.95783e-13	34.0413	6.38e-13	38.0413	5.78793e-13
0.061334	5.72261e-13	2.05135	6.18712e-13	6.55135	4.92254e-13	10.0413	9.6765e-13	14.0414	6.5766e-13	18.0413	4.09839e-13	22.0413	7.71573e-13	26.0413	5.4359e-13	30.0413	5.46778e-13	34.0413	6.33667e-13	38.0413	6.21661e-13
0.06136	5.80734e-13	2.05137	6.90525e-13	6.55138	5.37645e-13	10.0414	6.78241e-13	14.0414	6.41183e-13	18.0414	4.28427e-13	22.0414	6.31798e-13	26.0414	6.09066e-13	30.0414	5.25091e-13	34.0414	6.20667e-13	38.0414	6.03785e-13
0.061386	6.62531e-13	2.0514	6.92055e-13	6.5514	6.11278e-13	10.0414	6.28208e-13	14.0414	6.34378e-13	18.0414	5.37684e-13	22.0414	6.10224e-13	26.0414	6.28597e-13	30.0414	6.32705e-13	34.0414	6.06e-13	38.0414	5.42312e-13
0.061412	5.93719e-13	2.05143	7.48284e-13	6.55143	5.5194e-13	10.0414	6.80138e-13	14.0414	7.29009e-13	18.0414	6.32578e-13	22.0414	6.23617e-13	26.0414	6.63164e-13	30.0414	5.51791e-13	34.0414	6.63333e-13	38.0414	4.3101e-13
0.061438	6.55262e-13	2.05145	7.36953e-13	6.55145	4.62676e-13	10.0414	6.80849e-13	14.0415	7.48778e-13	18.0415	5.73518e-13	22.0414	5.82077e-13	26.0414	5.56201e-13	30.0414	5.98166e-13	34.0414	6.7e-13	38.0414	3.74369e-13
0.061464	5.48259e-13	2.05148	7.3187e-13	6.55148	3.17813e-13	10.0415	7.11462e-13	14.0415	6.77239e-13	18.0415	5.49907e-13	22.0415	5.57096e-13	26.0415	5.22757e-13	30.0415	5.93552e-13	34.0415	4.59333e-13	38.0415	4.79305e-13
0.06149	6.10124e-13	2.0515	5.695e-13	6.55151	3.75995e-13	10.0415	5.76574e-13	14.0415	6.7273e-13	18.0415	4.89825e-13	22.0415	7.03263e-13	26.0415	5.08448e-13	30.0415	5.96997e-13	34.0415	4.18333e-13	38.0415	5.77057e-13
0.061516	6.13534e-13	2.05153	6.16877e-13	6.55153	4.00313e-13	10.0415	5.83477e-13	14.0415	6.84899e-13	18.0415	4.66065e-13	22.0415	1.02525e-12	26.0415	5.97621e-13	30.0415	5.1847e-13	34.0415	4.12e-13	38.0415	6.28988e-13
0.061542	5.6144e-13	2.05156	5.9681e-13	6.55156	5.14429e-13	10.0415	5.41552e-13	14.0416	7.08684e-13	18.0416	5.47784e-13	22.0416	9.17919e-13	26.0415	6.32378e-13	30.0415	5.33547e-13	34.0415	4.27667e-13	38.0415	5.59164e-13
0.061568	5.06991e-13	2.05158	6.5544e-13	6.55158	6.15613e-13	10.0416	5.01991e-13	14.0416	5.70082e-13	18.0416	6.53123e-13	22.0416	7.46363e-13	26.0416	6.01505e-13	30.0416	5.97143e-13	34.0416	4.57333e-13	38.0416	4.68232e-13
0.061594	5.22667e-13	2.05161	4.67428e-13	6.55161	5.93206e-13	10.0416	5.25492e-13	14.0416	4.2971e-13	18.0416	7.80348e-13	22.0416	5.81469e-13	26.0416	5.43822e-13	30.0416	6.08733e-13	34.0416	5.38e-13	38.0416	6.00931e-13
0.06162	5.80772e-13	2.05163	4.85996e-13	6.55164	5.3221e-13	10.0416	5.18503e-13	14.0416	3.15251e-13	18.0416	7.07641e-13	22.0416	6.65829e-13	26.0416	4.89894e-13	30.0416	6.07885e-13	34.0416	4.92667e-13	38.0416	5.23887e-13
0.061646	6.09399e-13	2.05166	4.43079e-13	6.55166	4.95535e-13	10.0416	5.36593e-13	14.0417	3.70986e-13	18.0417	6.19667e-13	22.0417	7.67049e-13	26.0417	5.39112e-13	30.0416	6.50079e-13	34.0416	4.85e-13	38.0416	5.93249e-13
0.061672	5.89836e-13	2.05169	6.32251e-13	6.55169	5.48734e-13	10.0417	4.46369e-13	14.0417	4.14789e-13	18.0417	5.6085e-13	22.0417	7.03419e-13	26.0417	5.82797e-13	30.0417	6.76702e-13	34.0417	4.11667e-13	38.0417	4.96027e-13
0.061698	5.562e-13	2.05171	7.07123e-13	6.55171	6.25179e-13	10.0417	4.68233e-13	14.0417	4.66545e-13	18.0417	6.32103e-13	22.0417	5.73852e-13	26.0417	6.08928e-13	30.0417	6.86788e-13	34.0417	4.61e-13	38.0417	5.88455e-13
0.061724	5.59921e-13	2.05174	8.02491e-13	6.55174	6.54265e-13	10.0417	5.37918e-13	14.0417	5.67361e-13	18.0417	7.56262e-13	22.0417	5.47918e-13	26.0417	6.68838e-13	30.0417	6.79168e-13	34.0417	4.00333e-13	38.0417	6.60739e-13
0.06175	4.55575e-13	2.05176	6.38579e-13	6.55177	6.52494e-13	10.0417	6.34641e-13	14.0418	6.37392e-13	18.0418	7.32784e-13	22.0418	6.33881e-13	26.0418	6.77882e-13	30.0418	6.06542e-13	34.0417	4.92e-13	38.0417	6.49499e-13
0.061776	4.92978e-13	2.05179	5.2807e-13	6.55179	5.90216e-13	10.0418	5.82863e-13	14.0418	6.97365e-13	18.0418	6.54933e-13	22.0418	8.02897e-13	26.0418	6.4439e-13	30.0418	5.20083e-13	34.0418	4.99333e-13	38.0418	7.56949e-13
0.061802	4.04001e-13	2.05182	5.27694e-13	6.55182	4.36326e-13	10.0418	7.62641e-13	14.0418	6.60548e-13	18.0418	4.99288e-13	22.0418	8.09461e-13	26.0418	5.13628e-13	30.0418	4.52884e-13	34.0418	6.22667e-13	38.0418	6.52234e-13
0.061828	5.29525e-13	2.05184	5.47047e-13	6.55184	3.90605e-13	10.0418	6.52094e-13	14.0418	7.69631e-13	18.0418	4.3997e-13	22.0418	6.08781e-13	26.0418	4.69141e-13	30.0418	5.76115e-13	34.0418	5.75333e-13	38.0418	7.54823e-13
0.061854	5.35017e-13	2.05187	6.66805e-13	6.55187	4.2166e-13	10.0418	6.49297e-13	14.0419	6.69796e-13	18.0419	4.95362e-13	22.0419	4.76329e-13	26.0419	4.35749e-13	30.0419	5.22169e-13	34.0419	5.67333e-13	38.0418	6.30386e-13
0.06188	7.82945e-13	2.05189	5.77365e-13	6.5519	5.08596e-13	10.0419	5.50666e-13	14.0419	6.20707e-13	18.0419	5.12563e-13	22.0419	2.97488e-13	26.0419	4.53139e-13	30.0419	5.56109e-13	34.0419	4.73e-13	38.0419	6.48491e-13
0.061906	7.12681e-13	2.05192	7.43311e-13	6.55192	5.38159e-13	10.0419	6.82238e-13	14.0419	5.9817e-13	18.0419	5.07975e-13	22.0419	5.08208e-13	26.0419	4.50471e-13	30.0419	4.69282e-13	34.0419	4.8e-13	38.0419	5.7441e-13
0.061932	7.04139e-13	2.05195	7.39597e-13	6.55195	5.18793e-13	10.0419	6.72267e-13	14.0419	6.67631e-13	18.0419	5.50312e-13	22.0419	5.88522e-13	26.0419	5.78092e-13	30.0419	4.69424e-13	34.0419	4.95667e-13	38.0419	6.21368e-13
0.061958	6.31129e-13	2.05197	7.35793e-13	6.55197	4.75981e-13	10.042	7.05632e-13	14.042	8.30895e-13	18.042	5.99138e-13	22.042	7.28285e-13	26.042	6.52175e-13	30.042	3.85602e-13	34.042	4.85667e-13	38.042	5.65425e-13
0.061984	5.96057e-13	2.052	7.63116e-13	6.552	5.18359e-13	10.042	5.71834e-13	14.042	7.69789e-13	18.042	6.81783e-13	22.042	5.48765e-13	26.042	7.14656e-13	30.042	3.2417e-13	34.042	4.28667e-13	38.042	3.86109e-13
0.06201	6.19297e-13	2.05202	6.46337e-13	6.55203	6.05893e-13	10.042	5.45404e-13	14.042	7.42921e-13	18.042	6.06038e-13	22.042	5.12572e-13	26.042	6.92256e-13	30.042	3.25727e-13	34.042	5.78e-13	38.042	4.45242e-13
0.062036	5.55774e-13	2.05205	7.46883e-13	6.55205	8.13572e-13	10.042	3.50425e-13	14.0421	6.1775e-13	18.042	5.32819e-13	22.042	4.98978e-13	26.042	6.13332e-13	30.042	4.11253e-13	34.042	5.69667e-13	38.042	4.9195e-13
0.062062	5.75642e-13	2.05208	6.12674e-13	6.55208	7.10011e-13	10.0421	5.35133e-13	14.0421	5.36518e-13	18.0421	5.19932e-13	22.0421	5.32704e-13	26.0421	6.37718e-13	30.0421	4.96183e-13	34.0421	5.69333e-13	38.0421	6.18282e-13
0.062088	6.10529e-13	2.0521	7.09078e-13	6.5521	6.15149e-13	10.0421	6.8736e-13	14.0421	5.86766e-13	18.0421	5.05186e-13	22.0421	4.59176e-13	26.0421	5.94279e-13	30.0421	5.2953e-13	34.0421	4.66333e-13	38.0421	5.81816e-13
0.062114	5.67576e-13	2.05213	5.68367e-13	6.55213	4.53101e-13	10.0421	7.8829e-13	14.0421	4.57114e-13	18.0421	5.69704e-13	22.0421	4.56721e-13	26.0421	5.92644e-13	30.0421	5.41872e-13	34.0421	4.55667e-13	38.0421	7.02087e-13
0.06214	5.61772e-13	2.05215	5.48721e-13	6.55216	5.36088e-13	10.0421	8.2502e-13	14.0422	4.72281e-13	18.0422	5.39527e-13	22.0421	4.91722e-13	26.0421	4.68053e-13	30.0421	5.20798e-13	34.0421	4.51333e-13	38.0421	7.09824e-13
0.062166	5.76383e-13	2.05218	4.40758e-13	6.55218	5.28611e-13	10.0422	6.81598e-13	14.0422	5.26801e-13	18.0422	5.18651e-13	22.0422	5.7399e-13	26.0422	4.03732e-13	30.0422	5.24551e-13	34.0422	3.83667e-13	38.0422	6.4553e-13
0.062192	6.08912e-13	2.05221	5.89059e-13	6.55221	5.01228e-13	10.0422	7.42283e-13	14.0422	5.59914e-13	18.0422	5.02754e-13	22.0422	5.71837e-13	26.0422	5.79477e-13	30.0422	5.02238e-13	34.0422	4.89e-13	38.0422	5.64928e-13
0.062218	6.43379e-13	2.05223	4.9811e-13	6.55223	5.2186e-13	10.0422	5.80036e-13	14.0422	5.09366e-13	18.0422	5.68157e-13	22.0422	5.67484e-13	26.0422	6.35056e-13	30.0422	4.8388e-13	34.0422	5.45667e-13	38.0422	7.4597e-13
0.062244	5.55706e-13	2.05226	5.74676e-13	6.55226	5.5785e-13	10.0422	5.9841e-13	14.0423	5.35608e-13	18.0423	5.87963e-13	22.0423	5.69623e-13	26.0422	7.16833e-13	30.0422	5.3105e-13	34.0422	5.39333e-13	38.0422	8.00565e-13
0.06227	5.16879e-13	2.05228	5.85207e-13	6.55229	5.23185e-13	10.0423	5.27324e-13	14.0423	5.58962e-13	18.0423	5.28636e-13	22.0423	5.19771e-13	26.0423	4.97112e-13	30.0423	4.79835e-13	34.0423	5.14e-13	38.0423	7.96557e-13
0.062296	5.97673e-13	2.05231	7.16078e-13	6.55231	4.62735e-13	10.0423	4.98947e-13	14.0423	6.5995e-13	18.0423	4.04911e-13	22.0423	5.19102e-13	26.0423	5.36382e-13	30.0423	5.29977e-13	34.0423	5.28667e-13	38.0423	5.55758e-13
0.062322	6.16684e-13	2.05234	6.83266e-13	6.55234	4.99143e-13	10.0423	5.3457e-13	14.0423	5.7278e-13	18.0423	5.09042e-13	22.0423	4.76936e-13	26.0423	4.63668e-13	30.0423	4.85253e-13	34.0423	6.19333e-13	38.0423	6.53362e-13
0.062348	5.7613e-13	2.05236	5.23489e-13	6.55236	6.19514e-13	10.0423	6.64049e-13	14.0424	7.76428e-13	18.0424	5.41081e-13	22.0424	5.19966e-13	26.0424	5.95663e-13	30.0423	5.9911e-13	34.0423	5.62e-13	38.0423	5.85593e-13
0.062374	6.2677e-13	2.05239	5.51701e-13	6.55239	7.01334e-13	10.0424	6.64288e-13	14.0424	7.0607e-13	18.0424	6.51459e-13	22.0424	4.98423e-13	26.0424	5.1749e-13	30.0424	5.69899e-13	34.0424	5.21e-13	38.0424	6.88681e-13
0.0624	7.44371e-13	2.05241	6.80715e-13	6.55242	6.52768e-13	10.0424	6.44834e-13	14.0424	7.3594e-13	18.0424	5.02892e-13	22.0424	6.03737e-13	26.0424	6.74793e-13	30.0424	5.5937e-13	34.0424	5.00333e-13	38.0424	5.64381e-13
0.062426	8.52522e-13	2.05244	8.56925e-13	6.55244	7.01005e-13	10.0424	5.76002e-13	14.0424	5.20398e-13	18.0424	5.03407e-13	22.0424	5.51489e-13	26.0424	5.8651e-13	30.0424	4.8811e-13	34.0424	5.21333e-13	38.0424	6.63782e-13
0.062452	7.03029e-13	2.05247	7.01295e-13	6.55247	5.69901e-13	10.0424	6.43199e-13	14.0425	5.36622e-13	18.0425	4.61738e-13	22.0425	5.73707e-13	26.0425	5.67617e-13	30.0425	6.20362e-13	34.0425	5.17667e-13	38.0424	7.6258e-13
0.062478	7.2575e-13	2.05249	5.58468e-13	6.55249	4.8395e-13	10.0425	5.9467e-13	14.0425	4.59573e-13	18.0425	4.8233e-13	22.0425	4.50393e-13	26.0425	4.92397e-13	30.0425	5.81968e-13	34.0425	5.13e-13	38.0425	7.44052e-13
0.062504	6.97803e-13	2.05252	5.84947e-13	6.55252	3.92189e-13	10.0425	5.88544e-13	14.0425	5.0822e-13	18.0425	5.30793e-13	22.0425	5.27036e-13	26.0425	5.30115e-13	30.0425	5.6344e-13	34.0425	4.47667e-13	38.0425	7.59084e-13
0.06253	8.82263e-13	2.05254	6.48714e-13	6.55255	5.78015e-13	10.0425	5.55294e-13	14.0425	6.01127e-13	18.0425	6.00469e-13	22.0425	5.44621e-13	26.0425	6.40145e-13	30.0425	3.49168e-13	34.0425	4.77667e-13	38.0425	5.88325e-13
0.062556	9.42961e-13	2.05257	6.17014e-13	6.55257	7.91532e-13	10.0426	6.10262e-13	14.0426	5.83213e-13	18.0426	6.7814e-13	22.0426	5.93667e-13	26.0426	6.38469e-13	30.0426	4.50659e-13	34.0426	3.94667e-13	38.0426	6.58612e-13
0.062582	9.76242e-13	2.0526	4.94516e-13	6.5526	7.36012e-13	10.0426	5.89795e-13	14.0426	5.21321e-13	18.0426	5.73738e-13	22.0426	6.45915e-13	26.0426	5.749e-13	30.0426	4.1495e-13	34.0426	4.92333e-13	38.0426	5.81526e-13
0.062608	7.88358e-13	2.05262	4.86248e-13	6.55262	5.79957e-13	10.0426	5.81555e-13	14.0426	5.18085e-13	18.0426	5.39699e-13	22.0426	6.39677e-13	26.0426	4.96298e-13	30.0426	5.89322e-13	34.0426	4.44e-13	38.0426	5.79547e-13
0.062634	6.0661e-13	2.05265	4.68468e-13	6.55265	5.54528e-13	10.0426	6.19353e-13	14.0427	6.03179e-13	18.0426	5.18426e-13	22.0426	7.0748e-13	26.0426	4.88086e-13	30.0426	5.21584e-13	34.0426	5.62e-13	38.0426	5.03567e-13
0.06266	5.64945e-13	2.05267	4.80199e-13	6.55268	5.64912e-13	10.0427	5.59971e-13	14.0427	7.63365e-13	18.0427	5.50474e-13	22.0427	7.15227e-13	26.0427	5.08646e-13	30.0427	5.33209e-13	34.0427	6.11e-13	38.0427	4.89276e-13
0.062686	6.26121e-13	2.0527	5.86546e-13	6.5527	6.0001e-13	10.0427	5.22577e-13	14.0427	6.53162e-13	18.0427	4.98148e-13	22.0427	6.56031e-13	26.0427	6.19427e-13	30.0427	4.52909e-13	34.0427	6.47333e-13	38.0427	5.06915e-13
0.062712	6.01747e-13	2.05273	6.55296e-13	6.55273	4.45499e-13	10.0427	3.93828e-13	14.0427	6.69243e-13	18.0427	4.85703e-13	22.0427	5.78844e-13	26.0427	5.97298e-13	30.0427	5.19719e-13	34.0427	7.28333e-13	38.0427	4.62513e-13
0.062738	5.18381e-13	2.05275	7.76305e-13	6.55275	4.6886e-13	10.0427	4.24746e-13	14.0428	5.41548e-13	18.0428	5.60005e-13	22.0427	5.20157e-13	26.0427	6.10592e-13	30.0427	5.9564e-13	34.0427	5.57667e-13	38.0427	4.53737e-13
0.062764	5.68398e-13	2.05278	6.85195e-13	6.55278	6.12107e-13	10.0428	4.23841e-13	14.0428	6.08078e-13	18.0428	5.88215e-13	22.0428	6.2368e-13	26.0428	4.35868e-13	30.0428	5.63275e-13	34.0428	5.94333e-13	38.0428	5.33959e-13
0.06279	6.0529e-13	2.0528	6.96115e-13	6.55281	7.08461e-13	10.0428	5.59419e-13	14.0428	5.6366e-13	18.0428	5.29821e-13	22.0428	7.01302e-13	26.0428	5.22663e-13	30.0428	4.90231e-13	34.0428	4.69667e-13	38.0428	5.52427e-13
0.062816	8.13983e-13	2.05283	7.40467e-13	6.55283	7.63193e-13	10.0428	5.16673e-13	14.0428	6.44371e-13	18.0428	4.58003e-13	22.0428	6.53048e-13	26.0428	4.97105e-13	30.0428	4.25846e-13	34.0428	5.27333e-13	38.0428	6.0241e-13
0.062842	7.74212e-13	2.05286	7.19902e-13	6.55286	5.80775e-13	10.0428	5.62935e-13	14.0429	5.77006e-13	18.0429	5.61928e-13	22.0429	6.60427e-13	26.0428	4.98058e-13	30.0428	4.63211e-13	34.0428	4.98e-13	38.0428	5.07614e-13
0.062868	8.01164e-13	2.05288	8.95709e-13	6.55288	4.98653e-13	10.0429	5.41526e-13	14.0429	5.08918e-13	18.0429	5.95668e-13	22.0429	6.60747e-13	26.0429	4.94971e-13	30.0429	5.12531e-13	34.0429	4.83e-13	38.0429	6.42849e-13
0.062894	6.91829e-13	2.05291	9.16243e-13	6.55291	5.87299e-13	10.0429	5.12337e-13	14.0429	4.39047e-13	18.0429	5.84096e-13	22.0429	6.5684e-13	26.0429	4.61307e-13	30.0429	5.07558e-13	34.0429	5.01e-13	38.0429	6.68739e-13
0.06292	5.86959e-13	2.05293	8.66205e-13	6.55294	7.80057e-13	10.0429	5.0744e-13	14.0429	5.18656e-13	18.0429	4.61967e-13	22.0429	6.14948e-13	26.0429	6.29864e-13	30.0429	5.95959e-13	34.0429	4.88333e-13	38.0429	6.71341e-13
0.062946	5.94585e-13	2.05296	6.61908e-13	6.55296	7.5878e-13	10.0429	5.68614e-13	14.043	5.64166e-13	18.043	5.72123e-13	22.043	6.30963e-13	26.043	5.57894e-13	30.0429	5.28255e-13	34.0429	5.52e-13	38.0429	6.01922e-13
0.062972	5.30403e-13	2.05299	6.77948e-13	6.55299	6.89723e-13	10.043	6.96288e-13	14.043	5.5658e-13	18.043	6.46159e-13	22.043	7.57476e-13	26.043	6.52225e-13	30.043	5.25265e-13	34.043	6.03333e-13	38.043	5.37096e-13
0.062998	5.56646e-13	2.05301	1.059e-12	6.55301	5.80123e-13	10.043	7.75137e-13	14.043	4.57305e-13	18.043	8.27458e-13	22.043	7.56823e-13	26.043	5.7578e-13	30.043	4.21161e-13	34.043	5.46667e-13	38.043	6.16767e-13
0.063024	5.46736e-13	2.05304	1.16311e-12	6.55304	6.50942e-13	10.043	6.47328e-13	14.043	4.67918e-13	18.043	7.49014e-13	22.043	7.25974e-13	26.043	5.57241e-13	30.043	4.51553e-13	34.043	4.75333e-13	38.043	6.13162e-13
0.06305	5.20338e-13	2.05306	9.81005e-13	6.55307	5.1238e-13	10.043	5.42932e-13	14.0431	4.80629e-13	18.0431	6.87868e-13	22.0431	7.55085e-13	26.0431	6.6471e-13	30.0431	4.27343e-13	34.043	5.30333e-13	38.043	6.1659e-13
0.063076	5.39692e-13	2.05309	7.71127e-13	6.55309	4.99124e-13	10.0431	5.92839e-13	14.0431	5.72286e-13	18.0431	6.06534e-13	22.0431	7.28474e-13	26.0431	6.84429e-13	30.0431	4.7255e-13	34.0431	5.48e-13	38.0431	5.99673e-13
0.063102	4.49315e-13	2.05312	6.59612e-13	6.55312	4.26739e-13	10.0431	6.06068e-13	14.0431	6.54671e-13	18.0431	6.32591e-13	22.0431	5.9695e-13	26.0431	7.24728e-13	30.0431	4.95582e-13	34.0431	5.16333e-13	38.0431	6.60003e-13
0.063128	5.75508e-13	2.05314	6.95808e-13	6.55314	5.05374e-13	10.0431	7.15421e-13	14.0431	6.91542e-13	18.0431	7.01113e-13	22.0431	4.93059e-13	26.0431	6.28154e-13	30.0431	6.05203e-13	34.0431	4.88667e-13	38.0431	7.1776e-13
0.063154	6.26208e-13	2.05317	5.78248e-13	6.55317	4.02889e-13	10.0431	6.56587e-13	14.0432	6.66063e-13	18.0432	5.42364e-13	22.0432	5.15488e-13	26.0432	5.83412e-13	30.0432	5.07463e-13	34.0432	5.18667e-13	38.0431	6.75432e-13
0.06318	6.1914e-13	2.05319	5.78089e-13	6.5532	5.14054e-13	10.0432	7.02881e-13	14.0432	5.51134e-13	18.0432	4.89248e-13	22.0432	6.37069e-13	26.0432	5.42012e-13	30.0432	4.52145e-13	34.0432	6.4e-13	38.0432	7.02499e-13
0.063206	6.32074e-13	2.05322	5.27462e-13	6.55322	4.91932e-13	10.0432	5.83719e-13	14.0432	5.69273e-13	18.0432	5.47175e-13	22.0432	6.17606e-13	26.0432	5.17396e-13	30.0432	3.33346e-13	34.0432	5.31e-13	38.0432	6.43887e-13
0.063232	7.0158e-13	2.05325	5.73669e-13	6.55325	5.69559e-13	10.0432	6.21132e-13	14.0432	4.59198e-13	18.0432	5.95569e-13	22.0432	5.58615e-13	26.0432	6.90995e-13	30.0432	5.76874e-13	34.0432	6.12333e-13	38.0432	6.80812e-13
0.063258	7.84393e-13	2.05327	6.84347e-13	6.55327	4.39361e-13	10.0433	6.46766e-13	14.0433	4.95156e-13	18.0433	6.41089e-13	22.0433	5.43846e-13	26.0433	7.09153e-13	30.0433	7.61683e-13	34.0433	4.88667e-13	38.0433	5.83732e-13
0.063284	6.85853e-13	2.0533	7.56177e-13	6.5533	4.42586e-13	10.0433	6.46381e-13	14.0433	4.07877e-13	18.0433	6.27696e-13	22.0433	5.63797e-13	26.0433	6.78326e-13	30.0433	8.13157e-13	34.0433	6.77667e-13	38.0433	6.24936e-13
0.06331	6.31326e-13	2.05332	8.07618e-13	6.55333	4.13799e-13	10.0433	5.35473e-13	14.0433	4.21341e-13	18.0433	6.21919e-13	22.0433	5.39018e-13	26.0433	4.91609e-13	30.0433	7.17204e-13	34.0433	5.85e-13	38.0433	5.94914e-13
0.063336	6.39141e-13	2.05335	7.65019e-13	6.55335	6.11215e-13	10.0433	4.91883e-13	14.0434	3.80595e-13	18.0433	5.64982e-13	22.0433	6.26197e-13	26.0433	6.01097e-13	30.0433	6.20468e-13	34.0433	5.44667e-13	38.0433	5.92572e-13
0.063362	5.95842e-13	2.05338	6.8611e-13	6.55338	6.44913e-13	10.0434	4.60547e-13	14.0434	4.49784e-13	18.0434	4.8038e-13	22.0434	6.47477e-13	26.0434	7.21634e-13	30.0434	7.12363e-13	34.0434	4.66e-13	38.0434	5.63001e-13
0.063388	6.36376e-13	2.0534	5.29733e-13	6.5534	6.35231e-13	10.0434	3.91944e-13	14.0434	6.21357e-13	18.0434	5.15858e-13	22.0434	6.81631e-13	26.0434	7.03051e-13	30.0434	7.17891e-13	34.0434	4.87667e-13	38.0434	5.30183e-13
0.063414	6.89376e-13	2.05343	5.48357e-13	6.55343	4.52627e-13	10.0434	3.6918e-13	14.0434	6.79836e-13	18.0434	4.7619e-13	22.0434	6.39579e-13	26.0434	5.85981e-13	30.0434	7.34255e-13	34.0434	5.08667e-13	38.0434	4.5316e-13
0.06344	7.23802e-13	2.05345	4.3097e-13	6.55346	4.48178e-13	10.0434	5.46873e-13	14.0435	6.64552e-13	18.0435	6.31743e-13	22.0434	6.57139e-13	26.0434	5.02547e-13	30.0434	6.30531e-13	34.0434	4.53333e-13	38.0434	4.49156e-13
0.063466	6.18522e-13	2.05348	5.70496e-13	6.55348	5.9593e-13	10.0435	6.59762e-13	14.0435	5.96719e-13	18.0435	6.18991e-13	22.0435	6.0415e-13	26.0435	4.75054e-13	30.0435	5.80303e-13	34.0435	3.85e-13	38.0435	4.62426e-13
0.063492	6.11778e-13	2.05351	6.03657e-13	6.55351	6.54706e-13	10.0435	6.2495e-13	14.0435	5.74533e-13	18.0435	6.22903e-13	22.0435	6.26898e-13	26.0435	4.51741e-13	30.0435	4.82189e-13	34.0435	4.56333e-13	38.0435	5.67537e-13
0.063518	7.3782e-13	2.05353	7.42252e-13	6.55353	6.95009e-13	10.0435	5.38911e-13	14.0435	4.80234e-13	18.0435	4.98361e-13	22.0435	6.23866e-13	26.0435	4.75885e-13	30.0435	5.75264e-13	34.0435	4.76667e-13	38.0435	5.09756e-13
0.063544	7.28705e-13	2.05356	7.05154e-13	6.55356	6.35067e-13	10.0435	5.56928e-13	14.0436	5.44106e-13	18.0436	4.92456e-13	22.0436	6.87841e-13	26.0435	5.15637e-13	30.0435	5.7493e-13	34.0435	5.14667e-13	38.0435	6.52098e-13
0.06357	5.9656e-13	2.05358	6.46805e-13	6.55359	7.18018e-13	10.0436	6.86152e-13	14.0436	5.08283e-13	18.0436	5.31591e-13	22.0436	5.74856e-13	26.0436	5.53698e-13	30.0436	6.33271e-13	34.0436	5.17667e-13	38.0436	5.92301e-13
0.063596	6.30667e-13	2.05361	6.20831e-13	6.55361	6.65855e-13	10.0436	7.83503e-13	14.0436	5.86447e-13	18.0436	4.29409e-13	22.0436	6.60645e-13	26.0436	6.41413e-13	30.0436	4.57353e-13	34.0436	5.60333e-13	38.0436	6.97581e-13
0.063622	6.3437e-13	2.05364	6.61797e-13	6.55364	6.29863e-13	10.0436	6.69375e-13	14.0436	5.29412e-13	18.0436	5.58358e-13	22.0436	7.02148e-13	26.0436	6.66258e-13	30.0436	5.83618e-13	34.0436	5.87333e-13	38.0436	5.74299e-13
0.063648	7.72059e-13	2.05366	8.10166e-13	6.55366	6.40392e-13	10.0436	5.24853e-13	14.0437	6.12591e-13	18.0437	4.92449e-13	22.0437	7.10179e-13	26.0437	6.26695e-13	30.0436	5.69299e-13	34.0436	5.69333e-13	38.0436	7.4183e-13
0.063674	6.94361e-13	2.05369	8.36274e-13	6.55369	6.36977e-13	10.0437	3.91681e-13	14.0437	5.64837e-13	18.0437	5.35495e-13	22.0437	6.66218e-13	26.0437	5.00721e-13	30.0437	7.92122e-13	34.0437	4.08333e-13	38.0437	7.40223e-13
0.0637	7.99623e-13	2.05371	7.34121e-13	6.55372	6.46482e-13	10.0437	4.33466e-13	14.0437	5.23694e-13	18.0437	4.93401e-13	22.0437	6.68934e-13	26.0437	5.40238e-13	30.0437	6.56319e-13	34.0437	4.45667e-13	38.0437	6.35516e-13
0.063726	6.42567e-13	2.05374	5.75295e-13	6.55374	7.39307e-13	10.0437	5.61656e-13	14.0437	4.05917e-13	18.0437	6.47209e-13	22.0437	6.42995e-13	26.0437	6.14947e-13	30.0437	6.63106e-13	34.0437	4.96333e-13	38.0437	5.32184e-13
0.063752	5.9428e-13	2.05377	6.84075e-13	6.55377	6.62739e-13	10.0437	5.09057e-13	14.0438	4.93042e-13	18.0438	7.14417e-13	22.0438	6.82733e-13	26.0438	5.41596e-13	30.0438	5.97858e-13	34.0438	5.11333e-13	38.0437	5.35955e-13
0.063778	5.03887e-13	2.05379	7.4907e-13	6.55379	5.95506e-13	10.0438	7.3117e-13	14.0438	5.3389e-13	18.0438	5.52519e-13	22.0438	6.23332e-13	26.0438	4.70628e-13	30.0438	6.26701e-13	34.0438	4.70667e-13	38.0438	6.91712e-13
0.063804	6.42271e-13	2.05382	7.43065e-13	6.55382	4.02882e-13	10.0438	7.14657e-13	14.0438	4.66532e-13	18.0438	4.27604e-13	22.0438	7.71932e-13	26.0438	4.14324e-13	30.0438	7.01596e-13	34.0438	4.38667e-13	38.0438	5.95542e-13
0.06383	5.57263e-13	2.05384	6.09356e-13	6.55385	6.11311e-13	10.0438	7.66792e-13	14.0438	5.67946e-13	18.0438	5.35924e-13	22.0438	6.10772e-13	26.0438	4.53848e-13	30.0438	6.12958e-13	34.0438	5.62667e-13	38.0438	5.8016e-13
0.063856	6.74147e-13	2.05387	4.77973e-13	6.55387	6.45867e-13	10.0439	6.01797e-13	14.0439	6.58944e-13	18.0439	7.64694e-13	22.0439	6.13629e-13	26.0439	4.0665e-13	30.0439	5.52845e-13	34.0439	6.99333e-13	38.0439	6.2387e-13
0.063882	5.67677e-13	2.0539	4.5118e-13	6.5539	6.93733e-13	10.0439	6.21369e-13	14.0439	7.1422e-13	18.0439	7.88971e-13	22.0439	4.98036e-13	26.0439	3.84791e-13	30.0439	5.95038e-13	34.0439	8.45e-13	38.0439	8.53957e-13
0.063908	6.7466e-13	2.05392	4.53889e-13	6.55392	4.9091e-13	10.0439	5.40497e-13	14.0439	6.04838e-13	18.0439	5.89353e-13	22.0439	4.84919e-13	26.0439	3.70849e-13	30.0439	6.55724e-13	34.0439	9.11333e-13	38.0439	8.40601e-13
0.063934	5.94903e-13	2.05395	5.1881e-13	6.55395	5.42333e-13	10.0439	4.4833e-13	14.044	4.68741e-13	18.0439	5.61358e-13	22.0439	5.57029e-13	26.0439	4.57274e-13	30.0439	7.73301e-13	34.0439	8.38333e-13	38.0439	8.49196e-13
0.06396	6.42364e-13	2.05397	4.67043e-13	6.55398	4.17085e-13	10.044	4.2761e-13	14.044	7.4136e-13	18.044	7.34938e-13	22.044	5.6923e-13	26.044	6.09968e-13	30.044	6.78135e-13	34.044	6.60667e-13	38.044	7.40168e-13
0.063986	7.31368e-13	2.054	4.7754e-13	6.554	4.70395e-13	10.044	5.78163e-13	14.044	6.70108e-13	18.044	7.39644e-13	22.044	6.81094e-13	26.044	7.17071e-13	30.044	6.75544e-13	34.044	6.69e-13	38.044	7.71024e-13
0.064012	7.09842e-13	2.05403	4.893e-13	6.55403	5.21176e-13	10.044	7.43684e-13	14.044	6.58857e-13	18.044	5.66244e-13	22.044	6.54779e-13	26.044	8.29153e-13	30.044	5.89034e-13	34.044	7.05e-13	38.044	6.11001e-13
0.064038	6.30173e-13	2.05405	5.96801e-13	6.55405	6.30542e-13	10.044	7.53927e-13	14.0441	5.79495e-13	18.0441	3.80522e-13	22.044	6.37751e-13	26.044	7.40781e-13	30.044	5.60699e-13	34.044	7.34333e-13	38.044	5.52768e-13
0.064064	6.10908e-13	2.05408	6.95813e-13	6.55408	5.93138e-13	10.0441	7.42728e-13	14.0441	5.9523e-13	18.0441	5.62536e-13	22.0441	6.63601e-13	26.0441	7.27314e-13	30.0441	5.20476e-13	34.0441	5.27667e-13	38.0441	4.76068e-13
0.06409	5.71837e-13	2.0541	6.83408e-13	6.55411	4.64384e-13	10.0441	5.85439e-13	14.0441	5.93812e-13	18.0441	6.7108e-13	22.0441	7.25615e-13	26.0441	5.73495e-13	30.0441	5.47078e-13	34.0441	3.83333e-13	38.0441	5.23002e-13
0.064116	6.07143e-13	2.05413	7.10722e-13	6.55413	4.45091e-13	10.0441	4.86779e-13	14.0441	4.21271e-13	18.0441	7.94188e-13	22.0441	6.80218e-13	26.0441	5.99687e-13	30.0441	5.84896e-13	34.0441	3.16667e-13	38.0441	4.84908e-13
0.064142	4.77689e-13	2.05416	6.28257e-13	6.55416	5.01802e-13	10.0441	4.11353e-13	14.0442	5.29484e-13	18.0442	6.13237e-13	22.0442	6.22255e-13	26.0441	6.6679e-13	30.0441	5.79093e-13	34.0441	3.4e-13	38.0441	5.56136e-13
0.064168	5.66281e-13	2.05418	6.33612e-13	6.55418	5.28316e-13	10.0442	4.96555e-13	14.0442	6.61337e-13	18.0442	6.08555e-13	22.0442	6.1253e-13	26.0442	7.55013e-13	30.0442	6.05049e-13	34.0442	4.98333e-13	38.0442	5.8871e-13
0.064194	5.99692e-13	2.05421	5.89753e-13	6.55421	6.13012e-13	10.0442	7.46469e-13	14.0442	6.18881e-13	18.0442	6.43271e-13	22.0442	6.95243e-13	26.0442	6.97347e-13	30.0442	6.41441e-13	34.0442	7.30333e-13	38.0442	6.16276e-13
0.06422	6.47545e-13	2.05423	5.32052e-13	6.55424	5.73356e-13	10.0442	7.24485e-13	14.0442	5.21797e-13	18.0442	5.60966e-13	22.0442	7.25987e-13	26.0442	6.89329e-13	30.0442	6.96947e-13	34.0442	7.56333e-13	38.0442	5.84497e-13
0.064246	5.3589e-13	2.05426	5.54457e-13	6.55426	6.77893e-13	10.0442	6.37692e-13	14.0443	3.74344e-13	18.0443	4.76958e-13	22.0443	6.85329e-13	26.0443	7.04353e-13	30.0442	5.51696e-13	34.0442	6.20333e-13	38.0442	5.23894e-13
0.064272	5.6501e-13	2.05429	4.74706e-13	6.55429	5.27663e-13	10.0443	4.20334e-13	14.0443	3.91322e-13	18.0443	3.69797e-13	22.0443	6.71474e-13	26.0443	6.71732e-13	30.0443	4.57832e-13	34.0443	4.88e-13	38.0443	4.87566e-13
0.064298	5.31862e-13	2.05431	6.92771e-13	6.55431	5.27909e-13	10.0443	4.27328e-13	14.0443	3.87977e-13	18.0443	5.98362e-13	22.0443	7.1798e-13	26.0443	5.82594e-13	30.0443	3.81503e-13	34.0443	5.11333e-13	38.0443	5.24735e-13
0.064324	5.53197e-13	2.05434	7.0403e-13	6.55434	4.5041e-13	10.0443	5.04813e-13	14.0443	4.26941e-13	18.0443	5.76556e-13	22.0443	5.77791e-13	26.0443	5.59097e-13	30.0443	4.55446e-13	34.0443	6.1e-13	38.0443	5.35888e-13
0.06435	4.76343e-13	2.05436	7.79892e-13	6.55437	4.98684e-13	10.0443	5.08321e-13	14.0444	5.28234e-13	18.0444	5.84234e-13	22.0444	5.94424e-13	26.0444	7.08018e-13	30.0444	4.70792e-13	34.0443	6.3e-13	38.0443	5.88549e-13
0.064376	5.119e-13	2.05439	5.57184e-13	6.55439	4.79272e-13	10.0444	5.31308e-13	14.0444	5.71742e-13	18.0444	4.92427e-13	22.0444	4.78526e-13	26.0444	8.6565e-13	30.0444	6.16402e-13	34.0444	6.51333e-13	38.0444	6.45807e-13
0.064402	4.91014e-13	2.05442	5.74814e-13	6.55442	4.76795e-13	10.0444	5.34863e-13	14.0444	6.32328e-13	18.0444	5.20119e-13	22.0444	5.22604e-13	26.0444	9.13155e-13	30.0444	6.1237e-13	34.0444	5.49667e-13	38.0444	6.78251e-13
0.064428	5.77156e-13	2.05444	5.78588e-13	6.55444	4.10292e-13	10.0444	5.18285e-13	14.0444	5.39742e-13	18.0444	5.06962e-13	22.0444	4.63638e-13	26.0444	8.34234e-13	30.0444	6.26456e-13	34.0444	4.40333e-13	38.0444	6.11466e-13
0.064454	5.37242e-13	2.05447	5.97472e-13	6.55447	4.13053e-13	10.0444	4.38853e-13	14.0445	5.534e-13	18.0445	4.42209e-13	22.0445	4.23003e-13	26.0445	6.49775e-13	30.0445	5.69492e-13	34.0445	3.84667e-13	38.0444	5.20324e-13
0.06448	5.45263e-13	2.05449	5.95836e-13	6.5545	4.63671e-13	10.0445	4.46153e-13	14.0445	4.5414e-13	18.0445	4.58232e-13	22.0445	4.30898e-13	26.0445	5.13762e-13	30.0445	5.8324e-13	34.0445	4.72333e-13	38.0445	4.55081e-13
0.064506	5.33313e-13	2.05452	7.23027e-13	6.55452	5.69882e-13	10.0445	5.65779e-13	14.0445	5.0168e-13	18.0445	4.65002e-13	22.0445	4.91733e-13	26.0445	5.35878e-13	30.0445	5.89646e-13	34.0445	6.00667e-13	38.0445	4.75013e-13
0.064532	6.46563e-13	2.05455	9.01828e-13	6.55455	7.05571e-13	10.0445	7.1379e-13	14.0445	4.43522e-13	18.0445	5.63742e-13	22.0445	5.60451e-13	26.0445	5.2136e-13	30.0445	5.57427e-13	34.0445	6.36333e-13	38.0445	4.245e-13
0.064558	6.72909e-13	2.05457	9.02828e-13	6.55457	7.39391e-13	10.0446	7.99419e-13	14.0446	6.28626e-13	18.0446	6.32415e-13	22.0446	6.0913e-13	26.0446	6.09118e-13	30.0446	6.15603e-13	34.0446	5.52e-13	38.0446	4.72211e-13
0.064584	5.92891e-13	2.0546	7.83502e-13	6.5546	8.03226e-13	10.0446	6.97908e-13	14.0446	5.77091e-13	18.0446	6.93826e-13	22.0446	6.62786e-13	26.0446	5.78442e-13	30.0446	6.79256e-13	34.0446	4.59667e-13	38.0446	4.81193e-13
0.06461	5.68773e-13	2.05462	5.68384e-13	6.55463	7.04014e-13	10.0446	7.17336e-13	14.0446	6.03136e-13	18.0446	7.52073e-13	22.0446	7.27704e-13	26.0446	5.66773e-13	30.0446	7.04987e-13	34.0446	4.16e-13	38.0446	5.7117e-13
0.064636	6.1485e-13	2.05465	5.12369e-13	6.55465	5.65943e-13	10.0446	6.17476e-13	14.0447	5.07477e-13	18.0446	7.08041e-13	22.0446	7.60156e-13	26.0446	5.75441e-13	30.0446	7.73541e-13	34.0446	4.16667e-13	38.0446	6.27299e-13
0.064662	7.41941e-13	2.05468	4.45441e-13	6.55468	5.08902e-13	10.0447	5.97963e-13	14.0447	6.00662e-13	18.0447	6.74314e-13	22.0447	6.18747e-13	26.0447	6.22753e-13	30.0447	8.18144e-13	34.0447	4.23667e-13	38.0447	5.81447e-13
0.064688	7.78858e-13	2.0547	4.5897e-13	6.5547	4.54216e-13	10.0447	4.5876e-13	14.0447	5.9395e-13	18.0447	5.36192e-13	22.0447	4.95998e-13	26.0447	6.67666e-13	30.0447	7.5577e-13	34.0447	4.68333e-13	38.0447	5.55584e-13
0.064714	6.68978e-13	2.05473	6.03094e-13	6.55473	4.6214e-13	10.0447	3.97774e-13	14.0447	5.52485e-13	18.0447	6.3861e-13	22.0447	6.02633e-13	26.0447	7.15078e-13	30.0447	6.6246e-13	34.0447	5.59667e-13	38.0447	5.74029e-13
0.06474	6.50629e-13	2.05475	7.54107e-13	6.55476	5.03266e-13	10.0447	4.26099e-13	14.0448	5.14043e-13	18.0448	7.0676e-13	22.0447	6.9052e-13	26.0447	6.6854e-13	30.0447	5.7245e-13	34.0447	6.27667e-13	38.0447	7.34939e-13
0.064766	5.18205e-13	2.05478	8.85727e-13	6.55478	6.35252e-13	10.0448	3.98182e-13	14.0448	6.08716e-13	18.0448	8.50478e-13	22.0448	7.35551e-13	26.0448	8.07982e-13	30.0448	5.84793e-13	34.0448	6.18333e-13	38.0448	7.37652e-13
0.064792	5.39437e-13	2.05481	7.69516e-13	6.55481	6.94859e-13	10.0448	3.88972e-13	14.0448	6.7199e-13	18.0448	8.75877e-13	22.0448	5.33747e-13	26.0448	7.91271e-13	30.0448	7.12352e-13	34.0448	5.16333e-13	38.0448	5.93442e-13
0.064818	6.37008e-13	2.05483	6.53762e-13	6.55483	5.69836e-13	10.0448	3.72307e-13	14.0448	6.06774e-13	18.0448	7.63524e-13	22.0448	4.87578e-13	26.0448	9.49411e-13	30.0448	6.23231e-13	34.0448	5.66333e-13	38.0448	5.87658e-13
0.064844	6.47246e-13	2.05486	4.85054e-13	6.55486	5.09323e-13	10.0448	3.907e-13	14.0449	5.14974e-13	18.0449	6.58084e-13	22.0449	4.18088e-13	26.0448	9.19478e-13	30.0448	6.08132e-13	34.0448	5.61333e-13	38.0448	4.55129e-13
0.06487	7.99262e-13	2.05488	4.79497e-13	6.55489	4.4449e-13	10.0449	4.46052e-13	14.0449	4.2638e-13	18.0449	5.04781e-13	22.0449	5.63444e-13	26.0449	8.85827e-13	30.0449	3.6434e-13	34.0449	6.13667e-13	38.0449	5.4819e-13
0.064896	5.49802e-13	2.05491	4.60413e-13	6.55491	5.16071e-13	10.0449	3.99524e-13	14.0449	5.70368e-13	18.0449	5.76738e-13	22.0449	5.67358e-13	26.0449	6.88758e-13	30.0449	3.58169e-13	34.0449	4.77667e-13	38.0449	4.07935e-13
0.064922	5.43173e-13	2.05494	4.94005e-13	6.55494	6.02545e-13	10.0449	4.34908e-13	14.0449	6.18202e-13	18.0449	6.37783e-13	22.0449	6.27461e-13	26.0449	5.61078e-13	30.0449	3.6625e-13	34.0449	5.11e-13	38.0449	5.29937e-13
0.064948	4.31269e-13	2.05496	5.85537e-13	6.55496	6.38555e-13	10.0449	4.74196e-13	14.045	6.52017e-13	18.045	7.32252e-13	22.045	7.25665e-13	26.045	4.99455e-13	30.0449	3.78031e-13	34.0449	5.07667e-13	38.0449	4.95158e-13
0.064974	5.97958e-13	2.05499	6.09485e-13	6.55499	5.92152e-13	10.045	5.66674e-13	14.045	5.64155e-13	18.045	6.76755e-13	22.045	7.60169e-13	26.045	5.2816e-13	30.045	5.50869e-13	34.045	5.45e-13	38.045	5.31907e-13
0.065	5.55624e-13	2.05501	6.78753e-13	6.55502	4.40229e-13	10.045	6.85178e-13	14.045	4.85991e-13	18.045	6.80971e-13	22.045	7.1199e-13	26.045	6.12007e-13	30.045	6.31718e-13	34.045	4.70667e-13	38.045	5.1704e-13
0.065026	5.28874e-13	2.05504	7.09393e-13	6.55504	4.4751e-13	10.045	7.91675e-13	14.045	4.6833e-13	18.045	5.67415e-13	22.045	5.41727e-13	26.045	6.49387e-13	30.045	6.24644e-13	34.045	5.52667e-13	38.045	4.52419e-13
0.065052	5.66685e-13	2.05507	6.20564e-13	6.55507	4.60264e-13	10.045	8.52671e-13	14.0451	4.39225e-13	18.0451	5.48085e-13	22.0451	4.96459e-13	26.0451	6.30342e-13	30.0451	5.19284e-13	34.0451	5.45e-13	38.045	5.77537e-13
0.065078	6.03733e-13	2.05509	6.29314e-13	6.55509	5.70348e-13	10.0451	7.20049e-13	14.0451	4.17559e-13	18.0451	4.7354e-13	22.0451	5.33272e-13	26.0451	6.18025e-13	30.0451	5.48836e-13	34.0451	6.44333e-13	38.0451	5.1541e-13
0.065104	6.57605e-13	2.05512	5.81787e-13	6.55512	5.27282e-13	10.0451	5.13831e-13	14.0451	4.5753e-13	18.0451	5.06033e-13	22.0451	5.71963e-13	26.0451	6.66739e-13	30.0451	5.97139e-13	34.0451	5.10667e-13	38.0451	4.97773e-13
0.06513	5.26881e-13	2.05514	7.06143e-13	6.55515	5.55203e-13	10.0451	4.15733e-13	14.0451	4.99599e-13	18.0451	5.40951e-13	22.0451	5.97164e-13	26.0451	7.27491e-13	30.0451	5.72955e-13	34.0451	4.57e-13	38.0451	4.1229e-13
0.065156	6.10549e-13	2.05517	6.36642e-13	6.55517	4.96624e-13	10.0452	4.44033e-13	14.0452	6.04335e-13	18.0452	6.25439e-13	22.0452	4.72836e-13	26.0452	6.69586e-13	30.0452	4.16596e-13	34.0452	4.78333e-13	38.0452	4.819e-13
0.065182	6.1021e-13	2.0552	5.3111e-13	6.5552	5.4746e-13	10.0452	4.6102e-13	14.0452	5.42866e-13	18.0452	7.26355e-13	22.0452	4.1511e-13	26.0452	6.29466e-13	30.0452	3.74696e-13	34.0452	4.60667e-13	38.0452	5.77209e-13
0.065208	6.85447e-13	2.05522	4.62439e-13	6.55522	5.5158e-13	10.0452	5.33139e-13	14.0452	6.39103e-13	18.0452	6.49948e-13	22.0452	5.09316e-13	26.0452	6.78152e-13	30.0452	5.12692e-13	34.0452	4.29e-13	38.0452	5.53289e-13
0.065234	7.22154e-13	2.05525	5.44496e-13	6.55525	6.3338e-13	10.0452	5.73937e-13	14.0453	5.27302e-13	18.0452	5.72146e-13	22.0452	5.62889e-13	26.0452	7.21593e-13	30.0452	5.89215e-13	34.0452	3.90667e-13	38.0452	4.78318e-13
0.06526	7.9177e-13	2.05527	5.9138e-13	6.55528	6.34609e-13	10.0453	6.64857e-13	14.0453	6.25922e-13	18.0453	5.64876e-13	22.0453	7.46731e-13	26.0453	6.90408e-13	30.0453	6.06143e-13	34.0453	4.50667e-13	38.0453	4.15322e-13
0.065286	7.36373e-13	2.0553	7.27104e-13	6.5553	6.28164e-13	10.0453	5.74692e-13	14.0453	5.35628e-13	18.0453	6.38186e-13	22.0453	5.91952e-13	26.0453	5.52725e-13	30.0453	4.76522e-13	34.0453	5.23333e-13	38.0453	4.59337e-13
0.065312	8.50685e-13	2.05533	6.98527e-13	6.55533	5.15302e-13	10.0453	6.27122e-13	14.0453	6.23864e-13	18.0453	6.66058e-13	22.0453	6.87464e-13	26.0453	5.41552e-13	30.0453	4.66795e-13	34.0453	5.09333e-13	38.0453	5.23526e-13
0.065338	9.15661e-13	2.05535	8.46467e-13	6.55535	6.41653e-13	10.0453	6.35669e-13	14.0454	4.55023e-13	18.0454	5.88484e-13	22.0453	5.10438e-13	26.0453	5.54404e-13	30.0453	5.17147e-13	34.0453	4.88667e-13	38.0453	5.74502e-13
0.065364	8.86975e-13	2.05538	7.3761e-13	6.55538	8.33177e-13	10.0454	6.6401e-13	14.0454	5.31343e-13	18.0454	5.44635e-13	22.0454	6.3922e-13	26.0454	5.76181e-13	30.0454	6.03563e-13	34.0454	4.56e-13	38.0454	4.93774e-13
0.06539	7.41643e-13	2.0554	6.88013e-13	6.55541	8.40104e-13	10.0454	6.24763e-13	14.0454	5.52566e-13	18.0454	5.80351e-13	22.0454	5.33294e-13	26.0454	6.02617e-13	30.0454	6.46976e-13	34.0454	4.13e-13	38.0454	5.79427e-13
0.065416	9.43169e-13	2.05543	5.33008e-13	6.55543	6.4387e-13	10.0454	5.6293e-13	14.0454	6.29706e-13	18.0454	6.5969e-13	22.0454	5.18637e-13	26.0454	5.46663e-13	30.0454	5.13752e-13	34.0454	4.7e-13	38.0454	5.10758e-13
0.065442	9.69714e-13	2.05546	5.39065e-13	6.55546	4.84303e-13	10.0454	4.65631e-13	14.0455	5.83071e-13	18.0455	8.16676e-13	22.0455	4.13919e-13	26.0454	5.9568e-13	30.0454	4.58168e-13	34.0454	7.72333e-13	38.0454	6.99482e-13
0.065468	8.39058e-13	2.05548	5.66611e-13	6.55548	5.35884e-13	10.0455	4.2923e-13	14.0455	4.9531e-13	18.0455	7.20996e-13	22.0455	4.86675e-13	26.0455	5.70585e-13	30.0455	3.82869e-13	34.0455	7.71333e-13	38.0455	5.6413e-13
0.065494	5.19055e-13	2.05551	6.00211e-13	6.55551	5.61756e-13	10.0455	4.73122e-13	14.0455	5.18098e-13	18.0455	7.42833e-13	22.0455	5.26156e-13	26.0455	6.47637e-13	30.0455	4.93861e-13	34.0455	8.95333e-13	38.0455	6.41582e-13
0.06552	6.01171e-13	2.05553	6.27237e-13	6.55554	5.6007e-13	10.0455	5.79115e-13	14.0455	4.45038e-13	18.0455	6.80072e-13	22.0455	6.00962e-13	26.0455	6.81986e-13	30.0455	4.7581e-13	34.0455	6.15667e-13	38.0455	4.59146e-13
0.065546	6.64567e-13	2.05556	6.55469e-13	6.55556	6.06796e-13	10.0455	6.545e-13	14.0456	4.85152e-13	18.0456	7.97936e-13	22.0456	6.94196e-13	26.0456	6.05655e-13	30.0455	5.31008e-13	34.0455	7.09e-13	38.0455	5.55002e-13
0.065572	8.09617e-13	2.05559	6.29569e-13	6.55559	6.14575e-13	10.0456	6.15568e-13	14.0456	5.37159e-13	18.0456	6.25653e-13	22.0456	7.42062e-13	26.0456	5.93189e-13	30.0456	5.5695e-13	34.0456	4.85667e-13	38.0456	4.92696e-13
0.065598	7.49957e-13	2.05561	6.84334e-13	6.55561	5.57862e-13	10.0456	6.91508e-13	14.0456	6.56214e-13	18.0456	5.44353e-13	22.0456	7.80147e-13	26.0456	4.41814e-13	30.0456	5.18457e-13	34.0456	4.59e-13	38.0456	6.31967e-13
0.065624	8.43591e-13	2.05564	6.71311e-13	6.55564	4.88923e-13	10.0456	5.44879e-13	14.0456	7.01219e-13	18.0456	3.9879e-13	22.0456	6.42534e-13	26.0456	5.15503e-13	30.0456	5.01586e-13	34.0456	3.48e-13	38.0456	5.52477e-13
0.06565	7.19496e-13	2.05566	7.52609e-13	6.55567	4.61288e-13	10.0456	4.65657e-13	14.0457	6.82216e-13	18.0457	4.65992e-13	22.0457	6.09978e-13	26.0457	4.22296e-13	30.0457	5.67218e-13	34.0456	3.67667e-13	38.0456	6.57198e-13
0.065676	1.14758e-12	2.05569	5.84568e-13	6.55569	4.70185e-13	10.0457	3.62281e-13	14.0457	6.22926e-13	18.0457	5.06285e-13	22.0457	5.32793e-13	26.0457	5.08114e-13	30.0457	6.52642e-13	34.0457	4.62667e-13	38.0457	5.41177e-13
0.065702	1.33134e-12	2.05572	5.31089e-13	6.55572	5.96016e-13	10.0457	4.63866e-13	14.0457	5.76608e-13	18.0457	5.52423e-13	22.0457	6.31987e-13	26.0457	4.26737e-13	30.0457	6.06143e-13	34.0457	5.81333e-13	38.0457	4.88766e-13
0.065728	1.35379e-12	2.05574	4.29414e-13	6.55574	6.50381e-13	10.0457	5.53414e-13	14.0457	4.56804e-13	18.0457	5.3002e-13	22.0457	5.75553e-13	26.0457	5.1614e-13	30.0457	5.3721e-13	34.0457	6.14667e-13	38.0457	4.61983e-13
0.065754	9.8582e-13	2.05577	5.59342e-13	6.55577	5.65217e-13	10.0457	5.5127e-13	14.0458	4.31649e-13	18.0458	4.94397e-13	22.0458	6.18089e-13	26.0458	4.69441e-13	30.0458	5.92431e-13	34.0458	5.37e-13	38.0457	4.92974e-13
0.06578	7.81752e-13	2.05579	5.68218e-13	6.5558	4.7789e-13	10.0458	4.3942e-13	14.0458	4.26158e-13	18.0458	5.32434e-13	22.0458	6.58284e-13	26.0458	5.74254e-13	30.0458	6.17455e-13	34.0458	4.39e-13	38.0458	5.51202e-13
0.065806	7.30384e-13	2.05582	6.09121e-13	6.55582	4.6939e-13	10.0458	4.209e-13	14.0458	5.11026e-13	18.0458	5.40357e-13	22.0458	6.98513e-13	26.0458	5.167e-13	30.0458	6.24506e-13	34.0458	4.91667e-13	38.0458	5.10072e-13
0.065832	6.65884e-13	2.05585	5.37994e-13	6.55585	6.80038e-13	10.0458	4.56441e-13	14.0458	5.82361e-13	18.0458	5.17494e-13	22.0458	7.66296e-13	26.0458	7.0656e-13	30.0458	5.46431e-13	34.0458	6.22e-13	38.0458	5.61183e-13
0.065858	5.86419e-13	2.05587	6.04585e-13	6.55587	8.33028e-13	10.0459	6.19074e-13	14.0459	6.48561e-13	18.0459	5.02618e-13	22.0459	6.949e-13	26.0459	6.25256e-13	30.0459	6.94197e-13	34.0459	7.14667e-13	38.0459	8.43574e-13
0.065884	6.93727e-13	2.0559	7.0196e-13	6.5559	9.0784e-13	10.0459	6.4422e-13	14.0459	6.71772e-13	18.0459	4.89942e-13	22.0459	7.09647e-13	26.0459	6.12412e-13	30.0459	7.16063e-13	34.0459	6.99333e-13	38.0459	8.93505e-13
0.06591	7.50703e-13	2.05592	6.6318e-13	6.55593	7.58184e-13	10.0459	5.34355e-13	14.0459	5.88468e-13	18.0459	5.36095e-13	22.0459	6.5249e-13	26.0459	5.25786e-13	30.0459	6.51095e-13	34.0459	5.3e-13	38.0459	7.6478e-13
0.065936	1.11966e-12	2.05595	6.06745e-13	6.55595	6.79571e-13	10.0459	4.78622e-13	14.046	6.5797e-13	18.0459	5.11904e-13	22.0459	6.87101e-13	26.0459	6.52285e-13	30.0459	5.28285e-13	34.0459	5e-13	38.0459	5.37195e-13
0.065962	9.78721e-13	2.05598	4.44169e-13	6.55598	5.82969e-13	10.046	4.31465e-13	14.046	6.40794e-13	18.046	4.62235e-13	22.046	6.47682e-13	26.046	6.61915e-13	30.046	4.74913e-13	34.046	5.88333e-13	38.046	5.31123e-13
0.065988	1.08479e-12	2.056	5.2178e-13	6.556	5.42979e-13	10.046	6.63637e-13	14.046	6.50567e-13	18.046	3.85094e-13	22.046	4.9789e-13	26.046	6.45467e-13	30.046	6.78166e-13	34.046	7.18667e-13	38.046	5.7702e-13
0.066014	6.83199e-13	2.05603	6.14792e-13	6.55603	5.57429e-13	10.046	7.30204e-13	14.046	6.22324e-13	18.046	5.73097e-13	22.046	3.76465e-13	26.046	5.64992e-13	30.046	5.58699e-13	34.046	8.52667e-13	38.046	5.39902e-13
0.06604	6.40468e-13	2.05605	6.38574e-13	6.55606	5.25897e-13	10.046	7.33129e-13	14.0461	5.98013e-13	18.0461	6.06559e-13	22.046	3.90205e-13	26.046	5.86651e-13	30.046	5.82211e-13	34.046	7.43e-13	38.046	6.34536e-13
0.066066	4.2904e-13	2.05608	5.92009e-13	6.55608	6.0357e-13	10.0461	5.40924e-13	14.0461	5.7336e-13	18.0461	5.76541e-13	22.0461	5.64008e-13	26.0461	5.42776e-13	30.0461	4.67133e-13	34.0461	6.81333e-13	38.0461	5.38483e-13
0.066092	5.1311e-13	2.05611	5.34004e-13	6.55611	4.96321e-13	10.0461	4.86341e-13	14.0461	4.04738e-13	18.0461	4.20402e-13	22.0461	6.12394e-13	26.0461	5.81414e-13	30.0461	6.77648e-13	34.0461	5.40667e-13	38.0461	6.44786e-13
0.066118	6.54912e-13	2.05613	5.4562e-13	6.55613	6.23654e-13	10.0461	5.85472e-13	14.0461	4.79326e-13	18.0461	4.63535e-13	22.0461	6.78246e-13	26.0461	6.53408e-13	30.0461	6.88509e-13	34.0461	5.49667e-13	38.0461	5.02872e-13
0.066144	8.57127e-13	2.05616	5.92847e-13	6.55616	5.53211e-13	10.0461	6.71849e-13	14.0462	6.11686e-13	18.0462	5.29353e-13	22.0462	4.97158e-13	26.0461	7.77366e-13	30.0461	7.71208e-13	34.0461	5.56667e-13	38.0461	6.29642e-13
0.06617	1.03781e-12	2.05618	5.88411e-13	6.55619	5.39265e-13	10.0462	6.44339e-13	14.0462	6.49651e-13	18.0462	5.43713e-13	22.0462	5.12882e-13	26.0462	7.6854e-13	30.0462	7.05233e-13	34.0462	6.72667e-13	38.0462	5.98003e-13
0.066196	1.06575e-12	2.05621	6.38455e-13	6.55621	4.074e-13	10.0462	5.74497e-13	14.0462	6.17591e-13	18.0462	5.33338e-13	22.0462	4.37695e-13	26.0462	8.74761e-13	30.0462	7.19263e-13	34.0462	6.99667e-13	38.0462	5.75889e-13
0.066222	1.08785e-12	2.05624	7.22814e-13	6.55624	4.9106e-13	10.0462	4.87125e-13	14.0462	4.9974e-13	18.0462	4.28461e-13	22.0462	5.4712e-13	26.0462	6.95963e-13	30.0462	6.10757e-13	34.0462	8.72e-13	38.0462	6.02618e-13
0.066248	9.50374e-13	2.05626	7.10352e-13	6.55626	5.25126e-13	10.0462	4.13459e-13	14.0463	5.70688e-13	18.0463	5.15054e-13	22.0463	5.88409e-13	26.0463	5.92446e-13	30.0462	6.4826e-13	34.0462	7.9e-13	38.0462	4.7654e-13
0.066274	9.59571e-13	2.05629	5.49576e-13	6.55629	5.8874e-13	10.0463	3.49105e-13	14.0463	5.34839e-13	18.0463	4.88114e-13	22.0463	6.32651e-13	26.0463	3.34305e-13	30.0463	5.82314e-13	34.0463	7.58667e-13	38.0463	5.88452e-13
0.0663	7.81798e-13	2.05631	4.02945e-13	6.55632	5.16116e-13	10.0463	5.32451e-13	14.0463	5.17863e-13	18.0463	8.23321e-13	22.0463	5.37565e-13	26.0463	3.52431e-13	30.0463	5.44884e-13	34.0463	5.98333e-13	38.0463	5.21183e-13
0.066326	7.31526e-13	2.05634	3.99549e-13	6.55634	5.15028e-13	10.0463	5.71045e-13	14.0463	5.09464e-13	18.0463	7.17226e-13	22.0463	4.53433e-13	26.0463	5.14773e-13	30.0463	4.60543e-13	34.0463	5.48333e-13	38.0463	6.56512e-13
0.066352	5.32538e-13	2.05637	4.76146e-13	6.55637	5.12835e-13	10.0463	6.17865e-13	14.0464	5.44468e-13	18.0464	8.43712e-13	22.0464	4.70087e-13	26.0464	6.83293e-13	30.0464	6.52111e-13	34.0464	6.46667e-13	38.0463	5.76275e-13
0.066378	6.29348e-13	2.05639	5.23249e-13	6.55639	5.27989e-13	10.0464	5.04562e-13	14.0464	7.11098e-13	18.0464	6.33752e-13	22.0464	5.201e-13	26.0464	7.99909e-13	30.0464	7.19372e-13	34.0464	6.45333e-13	38.0464	5.81403e-13
0.066404	6.00585e-13	2.05642	5.7095e-13	6.55642	6.06247e-13	10.0464	5.353e-13	14.0464	7.31785e-13	18.0464	6.27645e-13	22.0464	6.05703e-13	26.0464	7.07571e-13	30.0464	7.95543e-13	34.0464	7.08667e-13	38.0464	4.94092e-13
0.06643	6.06717e-13	2.05644	5.99213e-13	6.55645	6.69016e-13	10.0464	5.7145e-13	14.0464	6.94323e-13	18.0464	5.50019e-13	22.0464	5.46386e-13	26.0464	6.6507e-13	30.0464	6.83581e-13	34.0464	5.81e-13	38.0464	5.22536e-13
0.066456	5.59702e-13	2.05647	5.3759e-13	6.55647	6.67366e-13	10.0465	5.50766e-13	14.0465	5.71128e-13	18.0465	5.23337e-13	22.0465	6.92852e-13	26.0465	5.89058e-13	30.0465	6.33622e-13	34.0465	5.82e-13	38.0465	5.20542e-13
0.066482	8.09651e-13	2.0565	5.88612e-13	6.5565	5.33165e-13	10.0465	5.89349e-13	14.0465	5.07027e-13	18.0465	5.94847e-13	22.0465	6.73141e-13	26.0465	5.5619e-13	30.0465	7.25045e-13	34.0465	5.68667e-13	38.0465	5.39044e-13
0.066508	8.90658e-13	2.05652	5.43322e-13	6.55652	4.25721e-13	10.0465	6.32054e-13	14.0465	5.45278e-13	18.0465	6.05848e-13	22.0465	7.01437e-13	26.0465	5.67575e-13	30.0465	6.82922e-13	34.0465	5.32e-13	38.0465	5.3461e-13
0.066534	9.5881e-13	2.05655	6.94725e-13	6.55655	4.22832e-13	10.0465	6.35978e-13	14.0466	5.81949e-13	18.0465	6.37483e-13	22.0465	6.17402e-13	26.0465	6.26448e-13	30.0465	7.94131e-13	34.0465	6.40667e-13	38.0465	4.4972e-13
0.06656	7.66723e-13	2.05657	5.53474e-13	6.55658	4.17318e-13	10.0466	6.07725e-13	14.0466	6.17867e-13	18.0466	6.20088e-13	22.0466	6.45711e-13	26.0466	6.30125e-13	30.0466	5.94302e-13	34.0466	6.41667e-13	38.0466	4.35604e-13
0.066586	7.03474e-13	2.0566	5.4946e-13	6.5566	5.25737e-13	10.0466	4.78563e-13	14.0466	6.50929e-13	18.0466	6.0089e-13	22.0466	6.09823e-13	26.0466	5.47754e-13	30.0466	7.2353e-13	34.0466	6.41667e-13	38.0466	4.97123e-13
0.066612	5.82946e-13	2.05663	4.85813e-13	6.55663	5.58105e-13	10.0466	5.01535e-13	14.0466	6.34387e-13	18.0466	5.98434e-13	22.0466	5.33764e-13	26.0466	5.36739e-13	30.0466	6.77653e-13	34.0466	4.42333e-13	38.0466	6.8564e-13
0.066638	4.92812e-13	2.05665	4.55944e-13	6.55665	4.99111e-13	10.0466	4.74112e-13	14.0467	6.43887e-13	18.0467	5.79094e-13	22.0466	4.49433e-13	26.0466	5.52627e-13	30.0466	6.74936e-13	34.0466	3.46667e-13	38.0466	6.94098e-13
0.066664	5.52837e-13	2.05668	5.12335e-13	6.55668	4.65076e-13	10.0467	5.14699e-13	14.0467	5.95045e-13	18.0467	6.42141e-13	22.0467	5.30279e-13	26.0467	6.86823e-13	30.0467	6.33093e-13	34.0467	4.27e-13	38.0467	5.63291e-13
0.06669	5.10258e-13	2.0567	4.48764e-13	6.55671	5.81881e-13	10.0467	4.76802e-13	14.0467	5.19381e-13	18.0467	6.15582e-13	22.0467	4.78484e-13	26.0467	6.77252e-13	30.0467	5.4964e-13	34.0467	4.53667e-13	38.0467	4.37109e-13
0.066716	9.88084e-13	2.05673	5.64074e-13	6.55673	7.42706e-13	10.0467	5.37423e-13	14.0467	4.56826e-13	18.0467	5.20081e-13	22.0467	5.50231e-13	26.0467	7.52317e-13	30.0467	6.31503e-13	34.0467	4.92667e-13	38.0467	4.60244e-13
0.066742	1.18973e-12	2.05676	5.38537e-13	6.55676	6.96777e-13	10.0467	5.82815e-13	14.0468	3.54503e-13	18.0468	6.20426e-13	22.0468	5.49682e-13	26.0467	6.83093e-13	30.0467	5.01179e-13	34.0467	5.5e-13	38.0467	5.32851e-13
0.066768	1.24902e-12	2.05678	5.03771e-13	6.55678	5.94283e-13	10.0468	6.01052e-13	14.0468	3.51978e-13	18.0468	6.58195e-13	22.0468	6.29213e-13	26.0468	6.36812e-13	30.0468	5.56492e-13	34.0468	6.40333e-13	38.0468	5.44102e-13
0.066794	7.48034e-13	2.05681	5.00792e-13	6.55681	5.16236e-13	10.0468	5.23651e-13	14.0468	3.51506e-13	18.0468	8.75963e-13	22.0468	6.63899e-13	26.0468	5.60499e-13	30.0468	5.63669e-13	34.0468	7.54667e-13	38.0468	5.82713e-13
0.06682	5.6265e-13	2.05683	5.21465e-13	6.55684	5.67137e-13	10.0468	4.58141e-13	14.0468	4.1937e-13	18.0468	7.67574e-13	22.0468	4.91909e-13	26.0468	5.06996e-13	30.0468	6.14995e-13	34.0468	6.24e-13	38.0468	5.03431e-13
0.066846	5.53046e-13	2.05686	5.80548e-13	6.55686	5.95786e-13	10.0468	3.97153e-13	14.0469	3.59518e-13	18.0469	8.66976e-13	22.0469	6.40037e-13	26.0469	5.15089e-13	30.0468	5.43385e-13	34.0468	6.12e-13	38.0468	5.04884e-13
0.066872	7.96343e-13	2.05689	5.26505e-13	6.55689	5.07603e-13	10.0469	4.88106e-13	14.0469	3.04356e-13	18.0469	7.04464e-13	22.0469	6.193e-13	26.0469	5.07385e-13	30.0469	4.80662e-13	34.0469	6.10333e-13	38.0469	4.70141e-13
0.066898	7.64381e-13	2.05691	4.36193e-13	6.55691	5.00747e-13	10.0469	5.12662e-13	14.0469	3.83274e-13	18.0469	5.80351e-13	22.0469	6.96076e-13	26.0469	4.48111e-13	30.0469	4.33631e-13	34.0469	6.19667e-13	38.0469	5.31317e-13
0.066924	7.25544e-13	2.05694	5.77293e-13	6.55694	5.51098e-13	10.0469	6.17546e-13	14.0469	4.94993e-13	18.0469	4.48849e-13	22.0469	5.12812e-13	26.0469	4.03248e-13	30.0469	4.66879e-13	34.0469	5.15e-13	38.0469	5.15579e-13
0.06695	7.81101e-13	2.05696	5.81298e-13	6.55697	6.29305e-13	10.0469	4.72099e-13	14.047	5.70471e-13	18.047	4.85496e-13	22.047	6.47093e-13	26.047	4.28788e-13	30.047	4.76469e-13	34.0469	4.26667e-13	38.0469	5.38665e-13
0.066976	9.06721e-13	2.05699	7.93683e-13	6.55699	6.22477e-13	10.047	4.54516e-13	14.047	5.54619e-13	18.047	5.30354e-13	22.047	7.03249e-13	26.047	6.01397e-13	30.047	6.28687e-13	34.047	4.58667e-13	38.047	6.66901e-13
0.067002	1.08686e-12	2.05702	6.55772e-13	6.55702	6.67003e-13	10.047	3.51702e-13	14.047	4.62881e-13	18.047	5.62169e-13	22.047	7.19201e-13	26.047	7.30275e-13	30.047	6.47719e-13	34.047	6.13e-13	38.047	8.67513e-13
0.067028	8.65857e-13	2.05704	6.87304e-13	6.55704	6.41994e-13	10.047	4.58728e-13	14.047	4.0295e-13	18.047	4.8763e-13	22.047	6.22854e-13	26.047	6.7124e-13	30.047	5.57383e-13	34.047	6.20667e-13	38.047	9.34727e-13
0.067054	7.95499e-13	2.05707	6.39846e-13	6.55707	6.58627e-13	10.047	4.03635e-13	14.0471	5.22123e-13	18.0471	4.13432e-13	22.0471	6.28205e-13	26.0471	6.41565e-13	30.0471	4.62175e-13	34.0471	6.05667e-13	38.047	8.04302e-13
0.06708	7.56224e-13	2.05709	6.62601e-13	6.5571	5.92634e-13	10.0471	4.27819e-13	14.0471	7.39515e-13	18.0471	4.02174e-13	22.0471	6.79351e-13	26.0471	5.10062e-13	30.0471	4.19562e-13	34.0471	4.97667e-13	38.0471	7.31163e-13
0.067106	7.72231e-13	2.05712	6.23876e-13	6.55712	7.06358e-13	10.0471	3.37554e-13	14.0471	8.27525e-13	18.0471	4.01498e-13	22.0471	6.98356e-13	26.0471	6.13509e-13	30.0471	4.35958e-13	34.0471	4.55333e-13	38.0471	6.86516e-13
0.067132	1.54652e-12	2.05715	5.63983e-13	6.55715	6.61518e-13	10.0471	3.81669e-13	14.0471	7.11864e-13	18.0471	5.37072e-13	22.0471	6.44321e-13	26.0471	5.5398e-13	30.0471	4.53403e-13	34.0471	5.64667e-13	38.0471	7.4394e-13
0.067158	1.80158e-12	2.05717	6.24935e-13	6.55717	5.7871e-13	10.0472	3.25191e-13	14.0472	6.17781e-13	18.0472	5.28176e-13	22.0472	5.88281e-13	26.0472	5.47979e-13	30.0472	4.18186e-13	34.0472	6.94667e-13	38.0472	6.51243e-13
0.067184	1.8966e-12	2.0572	7.59623e-13	6.5572	4.8106e-13	10.0472	3.45056e-13	14.0472	6.3079e-13	18.0472	5.66001e-13	22.0472	4.58436e-13	26.0472	4.28484e-13	30.0472	5.64112e-13	34.0472	6.68667e-13	38.0472	6.0613e-13
0.06721	1.18212e-12	2.05722	7.51594e-13	6.55723	4.04989e-13	10.0472	4.08913e-13	14.0472	5.94312e-13	18.0472	5.26009e-13	22.0472	4.16466e-13	26.0472	3.98232e-13	30.0472	5.57357e-13	34.0472	5.85667e-13	38.0472	5.25538e-13
0.067236	1.40232e-12	2.05725	7.98486e-13	6.55725	5.59394e-13	10.0472	4.91412e-13	14.0473	5.27412e-13	18.0472	4.25036e-13	22.0472	5.36656e-13	26.0472	5.12191e-13	30.0472	5.8253e-13	34.0472	4.41e-13	38.0472	5.81338e-13
[truncated: 152,030 more rows]
