# Supplementary material for: Quantum control and Berry phase of electron spins in rotating levitated diamonds in high vacuum
Source: Nat Commun. 2024 Jun 13;15:5063. doi: 10.1038/s41467-024-49175-3 (PMC11176172; doi:10.1038/s41467-024-49175-3)
Supplement: Supplementary file 4 — Source Data [file 41467_2024_49175_MOESM4_ESM.zip › Source Data/Figure3.xlsx]

## Sheet: Figure3(b)
MW frequency (GHz)	PL_0.1 MHz (a.u.)	PL_14 MHz (a.u.)
2.8205	0.999568	0.998401
2.821	0.999477	0.998997
2.8215	0.999066	0.999709
2.822	0.997939	0.997864
2.8225	1.00016	0.999111
2.823	0.998861	0.998536
2.8235	0.999053	0.998386
2.824	0.999268	0.998052
2.8245	0.999127	0.997329
2.825	0.999837	0.998279
2.8255	1.00017	0.99778
2.826	0.999652	0.997059
2.8265	0.998499	0.998578
2.827	0.998984	0.997394
2.8275	0.998911	0.998358
2.828	0.998895	0.998445
2.8285	0.998954	0.998283
2.829	0.999932	0.998521
2.8295	0.999294	0.997653
2.83	0.999245	0.997728
2.8305	0.999168	0.997924
2.831	0.999193	0.997454
2.8315	0.998488	0.997368
2.832	0.999109	0.995257
2.8325	0.99937	0.996809
2.833	0.999695	0.99636
2.8335	0.999288	0.995954
2.834	0.99956	0.994521
2.8345	0.99928	0.996098
2.835	0.999067	0.995349
2.8355	0.998586	0.995735
2.836	0.998985	0.994689
2.8365	0.999853	0.993734
2.837	0.998463	0.993996
2.8375	0.998542	0.994311
2.838	0.998031	0.993975
2.8385	0.998634	0.992866
2.839	0.99941	0.994319
2.8395	0.99788	0.992958
2.84	0.997784	0.993661
2.8405	0.997993	0.992619
2.841	0.998172	0.992791
2.8415	0.998169	0.992289
2.842	0.997656	0.991717
2.8425	0.997259	0.992303
2.843	0.998591	0.992072
2.8435	0.997832	0.991356
2.844	0.997173	0.990201
2.8445	0.997059	0.990016
2.845	0.997006	0.98965
2.8455	0.996253	0.989422
2.846	0.996527	0.989959
2.8465	0.99625	0.988963
2.847	0.996077	0.988333
2.8475	0.995694	0.988391
2.848	0.995254	0.98872
2.8485	0.994844	0.987807
2.849	0.995368	0.987967
2.8495	0.993784	0.987366
2.85	0.993034	0.986779
2.8505	0.993112	0.985937
2.851	0.992679	0.986095
2.8515	0.992079	0.987124
2.852	0.991958	0.985355
2.8525	0.991207	0.986235
2.853	0.990084	0.98678
2.8535	0.989777	0.986035
2.854	0.988882	0.986016
2.8545	0.988832	0.985102
2.855	0.987547	0.986026
2.8555	0.987858	0.986244
2.856	0.986743	0.985033
2.8565	0.987355	0.985961
2.857	0.987387	0.98531
2.8575	0.985647	0.985973
2.858	0.987512	0.985389
2.8585	0.986488	0.98502
2.859	0.986286	0.984973
2.8595	0.985864	0.984847
2.86	0.985619	0.984187
2.8605	0.985139	0.98525
2.861	0.985851	0.983918
2.8615	0.985116	0.984279
2.862	0.985708	0.98437
2.8625	0.98578	0.985005
2.863	0.98644	0.98374
2.8635	0.986556	0.984174
2.864	0.986396	0.984196
2.8645	0.987294	0.983367
2.865	0.985824	0.983713
2.8655	0.986512	0.984729
2.866	0.986564	0.984646
2.8665	0.986562	0.98355
2.867	0.986786	0.983946
2.8675	0.986161	0.984433
2.868	0.986112	0.984359
2.8685	0.98578	0.984336
2.869	0.985675	0.983892
2.8695	0.985857	0.984753
2.87	0.985392	0.983791
2.8705	0.985709	0.985203
2.871	0.986759	0.985468
2.8715	0.985918	0.986075
2.872	0.985349	0.985755
2.8725	0.986541	0.984651
2.873	0.98668	0.985419
2.8735	0.987115	0.985244
2.874	0.987666	0.985965
2.8745	0.987253	0.986338
2.875	0.988605	0.986881
2.8755	0.98914	0.984969
2.876	0.989405	0.985689
2.8765	0.989509	0.985991
2.877	0.99033	0.986834
2.8775	0.992532	0.986281
2.878	0.990372	0.986012
2.8785	0.99151	0.986433
2.879	0.994021	0.98686
2.8795	0.993075	0.986843
2.88	0.994358	0.987423
2.8805	0.993943	0.987157
2.881	0.994695	0.987693
2.8815	0.994222	0.988649
2.882	0.99468	0.988716
2.8825	0.995259	0.987663
2.883	0.995359	0.988745
2.8835	0.996014	0.988834
2.884	0.996214	0.989246
2.8845	0.997826	0.987777
2.885	0.997205	0.988943
2.8855	0.997769	0.990144
2.886	0.996979	0.991046
2.8865	0.997257	0.991191
2.887	0.996895	0.990236
2.8875	0.997079	0.99178
2.888	0.998047	0.992827
2.8885	0.997908	0.991756
2.889	0.997685	0.992023
2.8895	0.998488	0.993129
2.89	0.998575	0.993531
2.8905	0.998019	0.992972
2.891	0.998533	0.992435
2.8915	0.998086	0.993456
2.892	0.998268	0.994434
2.8925	0.998558	0.993722
2.893	0.997872	0.993053
2.8935	0.998241	0.99258
2.894	0.998508	0.99407
2.8945	0.99843	0.994823
2.895	0.999275	0.994861
2.8955	0.998899	0.99479
2.896	0.999109	0.995125
2.8965	1.00046	0.995478
2.897	0.999051	0.995703
2.8975	1.00057	0.996096
2.898	0.999384	0.996855
2.8985	1.00027	0.996649
2.899	0.999095	0.997226
2.8995	0.999618	0.996727
2.9	0.999694	0.998499
2.9005	0.999462	0.998783
2.901	1.00092	0.997253
2.9015	0.999051	0.997678
2.902	1.00035	0.99797
2.9025	0.999473	0.996945
2.903	1	0.998753
2.9035	0.999078	0.997921
2.904	0.999412	0.9982
2.9045	0.999959	0.998309
2.905	0.9986	0.997378
2.9055	0.998975	0.998113
2.906	0.999775	0.999747
2.9065	0.999306	0.997967
2.907	0.99966	0.99814
2.9075	0.999833	0.999389
2.908	0.999293	0.99932
2.9085	0.999351	0.999809
2.909	0.998445	0.999283
2.9095	0.999243	0.998942
2.91	1.00055	0.998781
2.9105	0.998936	0.999326
2.911	0.999938	0.998765
2.9115	0.999422	0.999573
2.912	0.999701	0.99946
2.9125	0.999526	1.00026
2.913	0.999443	0.999426
2.9135	1.00009	0.999681
2.914	0.999822	0.998986
2.9145	1.00019	0.999437
2.915	1.001	0.999913
2.9155	0.999805	1.00058
2.916	0.999908	1.00025
2.9165	0.999246	0.99989
2.917	1.00035	0.99953
2.9175	1.0008	0.999961
2.918	0.999126	0.99903
2.9185	0.999832	1.00016
2.919	1.00006	0.999032
2.9195	1.00034	0.99876
2.92	0.999302	0.99868

## Sheet: Figure3(c)
Rotation frequency (MHz)	FWHM (MHz)	Errorbar (MHz)
0.1	28.4027	0.640076
1	30.7351	0.311895
2	32.1116	0.829218
3	32.9678	0.616311
4	35.1825	0.946264
5	36.0677	0.373688
6	36.7608	0.456393
8	39.4907	0.906121
10	43.5499	0.905349
12	47.874	0.70351
14	51.256	1.8836

## Sheet: Figure3(e)
MW frequency (GHz)	PL_0 (a.u.)	PL_0.1 MHz (a.u.)
2.502	0.999414	1.00043
2.504	1.0003	0.999587
2.506	0.999165	0.999866
2.508	0.999273	1.00021
2.51	1.00004	0.99923
2.512	0.999485	1.00026
2.514	0.998838	1.00005
2.516	0.999707	1.00055
2.518	0.999148	1.0008
2.52	0.999541	0.998894
2.522	0.998586	1.00044
2.524	0.998285	0.998997
2.526	0.999821	1.00126
2.528	1.00087	0.999822
2.53	0.997979	0.999703
2.532	0.998731	0.999886
2.534	1.00068	0.999393
2.536	0.999064	0.9996
2.538	0.998749	0.999253
2.54	0.998856	0.999718
2.542	0.997715	0.999897
2.544	0.999632	0.999961
2.546	0.9989	0.999521
2.548	0.999636	0.998103
2.55	0.999859	0.999552
2.552	0.997961	0.99989
2.554	0.999908	0.998903
2.556	0.998474	0.99863
2.558	0.999153	0.999251
2.56	0.997623	1.00007
2.562	0.999175	1.00041
2.564	0.997662	0.998693
2.566	0.998457	0.998676
2.568	0.997751	0.999661
2.57	0.997886	0.999082
2.572	0.998446	0.998752
2.574	0.997364	0.998602
2.576	0.997882	0.999242
2.578	0.997377	0.99854
2.58	0.997949	0.998715
2.582	0.998048	0.996954
2.584	0.997978	0.996545
2.586	0.998032	0.995688
2.588	0.996855	0.994624
2.59	0.998583	0.99275
2.592	0.997804	0.99144
2.594	0.996584	0.991018
2.596	0.995806	0.990132
2.598	0.996041	0.990176
2.6	0.99566	0.988057
2.602	0.993906	0.98802
2.604	0.993394	0.987812
2.606	0.995103	0.988114
2.608	0.992906	0.988341
2.61	0.991046	0.990321
2.612	0.991747	0.99133
2.614	0.992293	0.992537
2.616	0.991201	0.994215
2.618	0.990771	0.993451
2.62	0.989015	0.994633
2.622	0.99114	0.993454
2.624	0.989963	0.994874
2.626	0.98895	0.994827
2.628	0.989193	0.994968
2.63	0.987587	0.99649
2.632	0.989653	0.996941
2.634	0.988214	0.998748
2.636	0.988108	0.999854
2.638	0.987045	0.99889
2.64	0.987523	1.00009
2.642	0.986173	0.999372
2.644	0.987874	1.0001
2.646	0.986012	0.998772
2.648	0.985594	0.999659
2.65	0.984685	0.999583
2.652	0.983921	0.999562
2.654	0.982149	0.999982
2.656	0.983321	0.998807
2.658	0.983142	0.999487
2.66	0.982796	0.998433
2.662	0.982907	1.00057
2.664	0.982993	0.998781
2.666	0.982794	1.00012
2.668	0.982094	0.999826
2.67	0.980949	0.999659
2.672	0.981524	0.999468
2.674	0.98299	0.999269
2.676	0.981849	0.998348
2.678	0.98217	0.999649
2.68	0.98233	0.998481
2.682	0.98281	0.998224
2.684	0.982759	0.997215
2.686	0.983211	0.997258
2.688	0.984024	0.996785
2.69	0.984507	0.995317
2.692	0.983614	0.995237
2.694	0.984449	0.994498
2.696	0.985244	0.99408
2.698	0.985235	0.994304
2.7	0.984235	0.99469
2.702	0.984483	0.992663
2.704	0.984093	0.993917
2.706	0.984829	0.992434
2.708	0.98404	0.992969
2.71	0.983617	0.993746
2.712	0.983173	0.993348
2.714	0.982322	0.992884
2.716	0.983698	0.99342
2.718	0.98178	0.992911
2.72	0.980362	0.99269
2.722	0.980833	0.992564
2.724	0.980975	0.992719
2.726	0.979518	0.991808
2.728	0.980198	0.991145
2.73	0.97902	0.989799
2.732	0.979302	0.991649
2.734	0.978228	0.990813
2.736	0.978852	0.991832
2.738	0.980215	0.990935
2.74	0.977498	0.990753
2.742	0.977589	0.991601
2.744	0.978027	0.990166
2.746	0.977977	0.991023
2.748	0.978418	0.991288
2.75	0.977904	0.989831
2.752	0.977665	0.990148
2.754	0.976714	0.991141
2.756	0.977077	0.991463
2.758	0.975387	0.990712
2.76	0.975196	0.990191
2.762	0.97778	0.990573
2.764	0.978011	0.990803
2.766	0.976841	0.990538
2.768	0.979155	0.990807
2.77	0.978759	0.991823
2.772	0.977835	0.992568
2.774	0.978474	0.992255
2.776	0.979605	0.992445
2.778	0.97938	0.9938
2.78	0.979518	0.993034
2.782	0.979998	0.993525
2.784	0.9796	0.995161
2.786	0.978954	0.995471
2.788	0.979329	0.997547
2.79	0.979089	0.996342
2.792	0.979977	0.993381
2.794	0.979112	0.991851
2.796	0.977504	0.990472
2.798	0.977378	0.988281
2.8	0.976692	0.987545
2.802	0.976395	0.987984
2.804	0.976752	0.988024
2.806	0.975627	0.98757
2.808	0.974815	0.987246
2.81	0.975712	0.987278
2.812	0.974325	0.987945
2.814	0.975942	0.987551
2.816	0.974915	0.987232
2.818	0.975963	0.988361
2.82	0.975701	0.988778
2.822	0.976208	0.988857
2.824	0.976095	0.988894
2.826	0.97651	0.989912
2.828	0.976666	0.990067
2.83	0.977578	0.990669
2.832	0.977114	0.989381
2.834	0.978206	0.989325
2.836	0.978201	0.989352
2.838	0.978092	0.99044
2.84	0.977019	0.99011
2.842	0.977703	0.989835
2.844	0.975878	0.988986
2.846	0.976176	0.989342
2.848	0.975922	0.989482
2.85	0.976037	0.988624
2.852	0.975765	0.989
2.854	0.975376	0.98857
2.856	0.974341	0.989838
2.858	0.974055	0.988129
2.86	0.975048	0.987936
2.862	0.975563	0.98738
2.864	0.975333	0.988791
2.866	0.974133	0.987588
2.868	0.975921	0.988135
2.87	0.976377	0.988243
2.872	0.975518	0.988826
2.874	0.97657	0.99045
2.876	0.975533	0.991783
2.878	0.977084	0.993394
2.88	0.977098	0.993011
2.882	0.977066	0.996879
2.884	0.977723	0.99632
2.886	0.978253	0.998834
2.888	0.979581	0.998376
2.89	0.980394	0.998849
2.892	0.982833	0.999228
2.894	0.983694	0.998517
2.896	0.987107	0.998761
2.898	0.991234	0.998532
2.9	0.993938	0.999545
2.902	0.995559	0.999061
2.904	0.997619	0.998833
2.906	0.995955	0.99876
2.908	0.99678	0.997611
2.91	0.9967	0.996798
2.912	0.996158	0.994752
2.914	0.994759	0.992973
2.916	0.992744	0.989908
2.918	0.990701	0.988793
2.92	0.988256	0.988084
2.922	0.981592	0.987368
2.924	0.977643	0.986158
2.926	0.976152	0.986139
2.928	0.97404	0.986253
2.93	0.973788	0.986539
2.932	0.974065	0.986819
2.934	0.97443	0.987408
2.936	0.973955	0.987074
2.938	0.973937	0.985819
2.94	0.974486	0.986674
2.942	0.974883	0.987262
2.944	0.972657	0.987419
2.946	0.973907	0.987479
2.948	0.973472	0.987471
2.95	0.973687	0.987925
2.952	0.974365	0.987844
2.954	0.973842	0.987848
2.956	0.974158	0.985993
2.958	0.974055	0.986007
2.96	0.973098	0.988656
2.962	0.973076	0.986646
2.964	0.973305	0.986426
2.966	0.972977	0.986038
2.968	0.972351	0.986384
2.97	0.971948	0.986182
2.972	0.971219	0.985492
2.974	0.972946	0.986433
2.976	0.971704	0.985849
2.978	0.971396	0.98693
2.98	0.971101	0.985792
2.982	0.971286	0.986621
2.984	0.971586	0.985899
2.986	0.972716	0.986385
2.988	0.971928	0.986877
2.99	0.972369	0.986699
2.992	0.97353	0.988485
2.994	0.972387	0.990055
2.996	0.973357	0.991911
2.998	0.973639	0.994921
3	0.973118	0.995953
3.002	0.973961	0.994819
3.004	0.973571	0.994416
3.006	0.973117	0.992616
3.008	0.975324	0.99211
3.01	0.97577	0.991402
3.012	0.975633	0.991873
3.014	0.975815	0.990811
3.016	0.975859	0.98995
3.018	0.977228	0.990576
3.02	0.976579	0.990122
3.022	0.977389	0.991058
3.024	0.977367	0.991311
3.026	0.977897	0.990796
3.028	0.976896	0.991098
3.03	0.977161	0.991492
3.032	0.976694	0.9919
3.034	0.976651	0.991296
3.036	0.977692	0.991326
3.038	0.978095	0.991293
3.04	0.977277	0.990804
3.042	0.976583	0.990884
3.044	0.975873	0.991966
3.046	0.976676	0.990082
3.048	0.975837	0.990683
3.05	0.975895	0.991017
3.052	0.974575	0.991887
3.054	0.975512	0.990908
3.056	0.975604	0.991256
3.058	0.975907	0.991086
3.06	0.975009	0.991156
3.062	0.975668	0.991243
3.064	0.975614	0.991958
3.066	0.975892	0.992713
3.068	0.977442	0.99461
3.07	0.976551	0.994456
3.072	0.975523	0.995963
3.074	0.977113	0.997892
3.076	0.977944	0.99832
3.078	0.97565	0.998249
3.08	0.977533	0.9995
3.082	0.977868	0.999047
3.084	0.978508	0.999185
3.086	0.977172	0.998893
3.088	0.977666	0.999224
3.09	0.978405	1.00028
3.092	0.979025	0.999298
3.094	0.978732	0.99955
3.096	0.979339	0.998079
3.098	0.979045	0.999096
3.1	0.980647	0.999294
3.102	0.980881	0.998758
3.104	0.982145	0.998976
3.106	0.982159	0.997936
3.108	0.981932	0.997852
3.11	0.982202	0.996262
3.112	0.983848	0.995555
3.114	0.98363	0.991956
3.116	0.9827	0.988952
3.118	0.98441	0.987028
3.12	0.985016	0.986307
3.122	0.983443	0.986304
3.124	0.984569	0.987465
3.126	0.985887	0.987565
3.128	0.986577	0.989983
3.13	0.986018	0.992597
3.132	0.987214	0.995211
3.134	0.987716	0.996545
3.136	0.988818	0.998192
3.138	0.989799	0.997992
3.14	0.991951	0.99901
3.142	0.993687	0.998705
3.144	0.995374	0.998889
3.146	0.996134	0.999339
3.148	0.996986	0.99898
3.15	0.998326	0.9997
3.152	0.997562	1.00063
3.154	1.00006	1.00003
3.156	0.998251	1.00081
3.158	0.998041	0.999544
3.16	0.998459	1.00057
3.162	0.999865	0.999584
3.164	0.999091	1.00017
3.166	0.999315	1.00071
3.168	0.99869	0.999881
3.17	1.00022	1.00017
3.172	0.997524	1.00021
3.174	0.998728	1.00014
3.176	0.998418	0.999866
3.178	0.998455	0.999342
3.18	0.999785	0.999793
3.182	1.0006	0.999797
3.184	0.998796	1.00055
3.186	0.99907	0.999107
3.188	0.998901	1.00045
3.19	0.999114	0.999488
3.192	0.999242	0.999813
3.194	0.998412	1.00031
3.196	0.99926	0.999362
3.198	1.00022	1.00013
3.2	1.00004	0.999611
3.202	0.998865	0.99947
3.204	1.00025	0.99954
3.206	0.999746	0.999968
3.208	1.00064	1.00016
3.21	0.999886	1.00071
3.212	1.00078	1.00001
3.214	0.999639	1.0001
3.216	1.00005	1.00045
3.218	0.999582	1.00017
3.22	1.00111	1.00022
3.222	0.999825	0.999431
3.224	0.999697	1.00056
3.226	1.00059	1.00052
3.228	0.999647	1.00045
3.23	1.00006	1.00005
3.232	0.999992	0.999788
3.234	1.00062	0.999693
3.236	0.999617	1.00053
3.238	0.999798	0.999656
3.24	1.00036	1.00006
3.242	1.00011	1.00077
3.244	0.999777	0.999416
3.246	1.00047	0.999251
3.248	0.999894	1.00014
3.25	1.00008	0.99995
3.252	0.999122	0.999788
3.254	1.00037	1.00024
3.256	0.998921	1.00118
3.258	0.999896	0.999721
3.26	1.00083	0.99904
3.262	0.999508	0.999568
3.264	0.998972	1.00058
3.266	1.00072	1.00024
3.268	1.00082	1.00007
3.27	0.999318	1.00005
3.272	0.999292	0.999781
3.274	1.00082	1.00099
3.276	1.00109	1.00001
3.278	0.998774	1.0006
3.28	1.00042	1.00054
3.282	0.998908	0.99991
3.284	0.998922	0.99989
3.286	0.998688	1.00054
3.288	0.99878	0.99934
3.29	0.999768	0.998534
3.292	1.00094	0.999997
3.294	1.00012	0.999619
3.296	1.00028	0.999039
3.298	1.00098	0.999687
3.3	1.0001	0.99995

## Sheet: Figure3(f)
Rotation frequency (kHz)	Resonance frequency (GHz)	Errorbar (GHz)
0.1	3.12008	0.000868847
2	3.12091	0.00129076
4	3.12206	0.00043679
6	3.12321	0.000790434
8	3.12436	0.000920675
10	3.12503	0.000945406
