# Supplementary material for: Quantum control and Berry phase of electron spins in rotating levitated diamonds in high vacuum
Source: Nat Commun. 2024 Jun 13;15:5063. doi: 10.1038/s41467-024-49175-3 (PMC11176172; doi:10.1038/s41467-024-49175-3)
Supplement: Supplementary file 4 — Source Data [file 41467_2024_49175_MOESM4_ESM.zip › Source Data/Figure4.xlsx]

## Sheet: Figure4(c)
MW frequency (GHz)	PL (a.u.)
2.502	0.999884
2.504	0.999776
2.506	1.00023
2.508	0.999194
2.51	0.999172
2.512	0.9994
2.514	1.00049
2.516	1.00024
2.518	1.00065
2.52	0.999805
2.522	1.00007
2.524	0.999051
2.526	0.999235
2.528	1.00102
2.53	0.999445
2.532	0.999352
2.534	0.999883
2.536	1.00044
2.538	0.999785
2.54	0.999562
2.542	1.00045
2.544	0.999949
2.546	1.00066
2.548	0.999579
2.55	0.99959
2.552	0.999448
2.554	1.00054
2.556	0.999202
2.558	0.999522
2.56	0.998748
2.562	0.999744
2.564	0.999003
2.566	0.999871
2.568	0.999385
2.57	1.00012
2.572	0.998801
2.574	0.998377
2.576	0.999943
2.578	0.998639
2.58	0.999767
2.582	0.99778
2.584	0.999039
2.586	0.999429
2.588	0.998684
2.59	0.997981
2.592	0.997478
2.594	0.996476
2.596	0.993292
2.598	0.991259
2.6	0.985887
2.602	0.983391
2.604	0.982313
2.606	0.980319
2.608	0.979278
2.61	0.978003
2.612	0.976369
2.614	0.975679
2.616	0.974477
2.618	0.97358
2.62	0.974217
2.622	0.976435
2.624	0.980064
2.626	0.980927
2.628	0.981305
2.63	0.981485
2.632	0.982638
2.634	0.982705
2.636	0.981756
2.638	0.982921
2.64	0.982936
2.642	0.984104
2.644	0.984613
2.646	0.983951
2.648	0.98434
2.65	0.985718
2.652	0.985408
2.654	0.987116
2.656	0.987551
2.658	0.990113
2.66	0.992859
2.662	0.999562
2.664	0.99885
2.666	0.999778
2.668	0.999048
2.67	0.998248
2.672	1.00005
2.674	0.99986
2.676	0.998413
2.678	0.999507
2.68	0.999021
2.682	0.998731
2.684	0.999619
2.686	0.998711
2.688	0.998827
2.69	0.998775
2.692	0.999191
2.694	0.998987
2.696	0.999445
2.698	0.998387
2.7	0.999141
2.702	0.997907
2.704	0.999048
2.706	0.99865
2.708	0.99999
2.71	0.998575
2.712	0.998376
2.714	0.999311
2.716	0.996774
2.718	0.993825
2.72	0.990592
2.722	0.988166
2.724	0.987393
2.726	0.984583
2.728	0.98319
2.73	0.981642
2.732	0.980943
2.734	0.981047
2.736	0.980744
2.738	0.98132
2.74	0.980396
2.742	0.981155
2.744	0.981417
2.746	0.979373
2.748	0.977134
2.75	0.976082
2.752	0.974383
2.754	0.972373
2.756	0.970107
2.758	0.971428
2.76	0.971946
2.762	0.970857
2.764	0.970741
2.766	0.971678
2.768	0.9706
2.77	0.971674
2.772	0.971968
2.774	0.971796
2.776	0.971791
2.778	0.971527
2.78	0.971963
2.782	0.971317
2.784	0.971961
2.786	0.971231
2.788	0.97202
2.79	0.974036
2.792	0.975577
2.794	0.975629
2.796	0.976289
2.798	0.977241
2.8	0.978025
2.802	0.978466
2.804	0.980571
2.806	0.981529
2.808	0.980693
2.81	0.981091
2.812	0.981458
2.814	0.981019
2.816	0.982087
2.818	0.981679
2.82	0.984013
2.822	0.985768
2.824	0.987812
2.826	0.989474
2.828	0.991782
2.83	0.990969
2.832	0.992551
2.834	0.99316
2.836	0.995218
2.838	0.997949
2.84	0.998538
2.842	0.997368
2.844	0.998471
2.846	0.997852
2.848	0.998058
2.85	0.99772
2.852	0.99578
2.854	0.993493
2.856	0.991854
2.858	0.988675
2.86	0.987797
2.862	0.986661
2.864	0.986594
2.866	0.98732
2.868	0.985407
2.87	0.986345
2.872	0.986321
2.874	0.986829
2.876	0.986929
2.878	0.985893
2.88	0.98627
2.882	0.986784
2.884	0.986592
2.886	0.986766
2.888	0.98808
2.89	0.988525
2.892	0.991821
2.894	0.994639
2.896	0.996574
2.898	0.998252
2.9	0.999257
2.902	0.999464
2.904	0.998832
2.906	0.998132
2.908	0.999583
2.91	0.998141
2.912	0.996531
2.914	0.995586
2.916	0.992687
2.918	0.988991
2.92	0.98673
2.922	0.98708
2.924	0.986345
2.926	0.985357
2.928	0.984852
2.93	0.98548
2.932	0.985278
2.934	0.985042
2.936	0.985632
2.938	0.985381
2.94	0.985722
2.942	0.986223
2.944	0.986228
2.946	0.987303
2.948	0.988363
2.95	0.988375
2.952	0.989195
2.954	0.990224
2.956	0.98985
2.958	0.990656
2.96	0.988816
2.962	0.98945
2.964	0.988308
2.966	0.988997
2.968	0.988056
2.97	0.990311
2.972	0.994553
2.974	0.995501
2.976	0.994723
2.978	0.993276
2.98	0.988331
2.982	0.984787
2.984	0.982288
2.986	0.979988
2.988	0.979648
2.99	0.980031
2.992	0.980389
2.994	0.979619
2.996	0.980306
2.998	0.979943
3	0.979677
3.002	0.978785
3.004	0.977261
3.006	0.975309
3.008	0.973182
3.01	0.971259
3.012	0.970026
3.014	0.970088
3.016	0.969536
3.018	0.970571
3.02	0.969808
3.022	0.971243
3.024	0.971356
3.026	0.971061
3.028	0.970077
3.03	0.971136
3.032	0.969248
3.034	0.971148
3.036	0.971595
3.038	0.973658
3.04	0.975458
3.042	0.977923
3.044	0.979424
3.046	0.979485
3.048	0.980403
3.05	0.980361
3.052	0.979638
3.054	0.980948
3.056	0.981558
3.058	0.983642
3.06	0.986801
3.062	0.990013
3.064	0.994055
3.066	0.995368
3.068	0.997235
3.07	0.998264
3.072	0.997798
3.074	0.997358
3.076	0.998294
3.078	0.998174
3.08	0.999779
3.082	0.998382
3.084	0.999071
3.086	0.99916
3.088	0.999374
3.09	0.999505
3.092	0.999029
3.094	0.997377
3.096	0.998151
3.098	0.999438
3.1	0.999331
3.102	0.998758
3.104	0.999154
3.106	0.998945
3.108	0.998519
3.11	0.999368
3.112	0.998928
3.114	0.998007
3.116	0.995457
3.118	0.992976
3.12	0.987856
3.122	0.981821
3.124	0.975413
3.126	0.972616
3.128	0.973139
3.13	0.972928
3.132	0.97539
3.134	0.97884
3.136	0.982347
3.138	0.987892
3.14	0.992086
3.142	0.996361
3.144	0.998123
3.146	0.999508
3.148	0.998516
3.15	1.00019
3.152	0.999164
3.154	0.999717
3.156	1.00002
3.158	1.00057
3.16	0.999505
3.162	0.999807
3.164	0.999439
3.166	1.00066
3.168	0.998708
3.17	0.999118
3.172	1.0014
3.174	1.0008
3.176	0.999312
3.178	0.999682
3.18	0.998815
3.182	0.998929
3.184	0.999448
3.186	0.999971
3.188	0.998855
3.19	0.999643
3.192	1.00043
3.194	0.99917
3.196	0.999398
3.198	0.999622
3.2	0.999004
3.202	0.999178
3.204	0.999932
3.206	1.00068
3.208	1.00135
3.21	0.999369
3.212	1.00013
3.214	1.00007
3.216	1.00039
3.218	0.999815
3.22	1.00001
3.222	1.00019
3.224	1.00072
3.226	1.00048
3.228	0.998759
3.23	1.00005
3.232	1.00024
3.234	1.00054
3.236	0.999355
3.238	0.999856
3.24	1.00063
3.242	0.99945
3.244	0.999705
3.246	0.999332
3.248	0.999767
3.25	1.00025
3.252	0.998831
3.254	1.00042
3.256	1.00042
3.258	1.00031
3.26	0.99959
3.262	0.999258
3.264	0.999712
3.266	1.00029
3.268	0.999841
3.27	1.00039
3.272	1.00006
3.274	0.999518
3.276	1.00008
3.278	0.99936
3.28	1.00003
3.282	1.00058
3.284	1.00078
3.286	1.00032
3.288	1.00015
3.29	0.999866
3.292	1.00066
3.294	0.999878
3.296	1.00024
3.298	1.0006
3.3	1.00061

## Sheet: Figure4(d)
Time3 (\mus)	PL_3 (a.u.)	Time1,2 (\mus)	PL_2 (a.u.)	PL_1 (a.u.)
0.01	1.00065	0.005	1.02089	1.04015
0.02	0.999694	0.01	1.01869	1.04016
0.03	0.998869	0.015	1.01933	1.03902
0.04	0.996205	0.02	1.01799	1.03827
0.05	0.99603	0.025	1.01788	1.03732
0.06	0.995123	0.03	1.01558	1.03666
0.07	0.993897	0.035	1.01376	1.03583
0.08	0.993145	0.04	1.01395	1.03505
0.09	0.992038	0.045	1.01166	1.03439
0.1	0.990735	0.05	1.01035	1.03271
0.11	0.990556	0.055	1.00856	1.03174
0.12	0.990722	0.06	1.00826	1.03131
0.13	0.990063	0.065	1.00649	1.03017
0.14	0.990481	0.07	1.00614	1.03135
0.15	0.990763	0.075	1.00575	1.03126
0.16	0.990872	0.08	1.00607	1.03106
0.17	0.990599	0.085	1.00615	1.03142
0.18	0.990608	0.09	1.00807	1.03266
0.19	0.991278	0.095	1.00915	1.03284
0.2	0.99095	0.1	1.00898	1.03256
0.21	0.991694	0.105	1.01049	1.0344
0.22	0.991955	0.11	1.01107	1.03434
0.23	0.991969	0.115	1.01167	1.03562
0.24	0.992501	0.12	1.01387	1.03543
0.25	0.993381	0.125	1.01409	1.03677
0.26	0.992842	0.13	1.016	1.03749
0.27	0.993598	0.135	1.01534	1.03741
0.28	0.993619	0.14	1.01601	1.03785
0.29	0.99405	0.145	1.01791	1.03775
0.3	0.995307	0.15	1.01587	1.03706
0.31	0.994656	0.155	1.01596	1.03702
0.32	0.994783	0.16	1.01749	1.0362
0.33	0.994999	0.165	1.01608	1.03564
0.34	0.995136	0.17	1.01583	1.03618
0.35	0.995232	0.175	1.01557	1.03424
0.36	0.994514	0.18	1.01389	1.03518
0.37	0.994636	0.185	1.0134	1.03356
0.38	0.994457	0.19	1.01119	1.0339
0.39	0.994441	0.195	1.012	1.03264
0.4	0.99365	0.2	1.01034	1.03247
0.41	0.994242	0.205	1.00907	1.03264
0.42	0.99396	0.21	1.00898	1.03271
0.43	0.993534	0.215	1.00898	1.0327
0.44	0.993144	0.22	1.00907	1.03306
0.45	0.993044	0.225	1.0087	1.03241
0.46	0.99314	0.23	1.0083	1.03323
0.47	0.992563	0.235	1.00814	1.03238
0.48	0.992382	0.24	1.0092	1.03351
0.49	0.992168	0.245	1.00898	1.03372
0.5	0.991873	0.25	1.00925	1.0338
0.51	0.99292	0.255	1.01073	1.03383
0.52	0.991794	0.26	1.01058	1.03426
0.53	0.991843	0.265	1.01299	1.03447
0.54	0.991378	0.27	1.01114	1.03579
0.55	0.991528	0.275	1.01276	1.03583
0.56	0.991197	0.28	1.01398	1.03528
0.57	0.992232	0.285	1.01429	1.03589
0.58	0.992055	0.29	1.01609	1.03636
0.59	0.991445	0.295	1.01549	1.03597
0.6	0.991766	0.3	1.01509	1.03567
0.61	0.992604	0.305	1.01622	1.03493
0.62	0.992787	0.31	1.01486	1.03541
0.63	0.9917	0.315	1.01493	1.03384
0.64	0.99234	0.32	1.01513	1.03491
0.65	0.992945	0.325	1.0142	1.03345
0.66	0.994038	0.33	1.01401	1.03368
0.67	0.993613	0.335	1.01333	1.03363
0.68	0.99258	0.34	1.01236	1.03317
0.69	0.993517	0.345	1.01289	1.03365
0.7	0.993672	0.35	1.01188	1.03226
0.71	0.995047	0.355	1.01102	1.03346
0.72	0.993948	0.36	1.0098	1.03299
0.73	0.993793	0.365	1.01036	1.0323
0.74	0.993787	0.37	1.00928	1.03304
0.75	0.992965	0.375	1.01012	1.03317
0.76	0.994628	0.38	1.0094	1.03271
0.77	0.993677	0.385	1.00842	1.03358
0.78	0.993595	0.39	1.00884	1.03306
0.79	0.993917	0.395	1.00947	1.03278
0.8	0.99278	0.4	1.01003	1.03441
0.81	0.992571	0.405	1.00981	1.03456
0.82	0.993119	0.41	1.01088	1.03444
0.83	0.99243	0.415	1.01208	1.03571
0.84	0.992753	0.42	1.01223	1.03455
0.85	0.992554	0.425	1.01316	1.03518
0.86	0.99232	0.43	1.01324	1.03447
0.87	0.992002	0.435	1.01234	1.03465
0.88	0.991011	0.44	1.01341	1.03459
0.89	0.992804	0.445	1.01414	1.03421
0.9	0.991923	0.45	1.01468	1.03338
0.91	0.991863	0.455	1.01411	1.03269
0.92	0.991423	0.46	1.01397	1.03365
0.93	0.992071	0.465	1.01501	1.03335
0.94	0.991779	0.47	1.01297	1.03306
0.95	0.991339	0.475	1.01334	1.03292
0.96	0.992257	0.48	1.01369	1.03181
0.97	0.992157	0.485	1.01334	1.03272
0.98	0.991403	0.49	1.01134	1.03133
0.99	0.991561	0.495	1.01281	1.03227
1	0.991059	0.5	1.01039	1.03316
		0.505	1.01191	1.03329
		0.51	1.01091	1.03306
		0.515	1.01086	1.0317
		0.52	1.00967	1.03273
		0.525	1.00979	1.03312
		0.53	1.00941	1.03314
		0.535	1.00974	1.03313
		0.54	1.01077	1.03349
		0.545	1.0095	1.03392
		0.55	1.01002	1.03261
		0.555	1.00969	1.03355
		0.56	1.01051	1.0343
		0.565	1.01195	1.03229
		0.57	1.01198	1.03309
		0.575	1.01206	1.0325
		0.58	1.0116	1.03228
		0.585	1.01208	1.03303
		0.59	1.0123	1.03166
		0.595	1.01322	1.0333
		0.6	1.01409	1.0331
		0.605	1.01502	1.0323
		0.61	1.01404	1.03171
		0.615	1.01388	1.03201
		0.62	1.01316	1.03253
		0.625	1.01315	1.03192
		0.63	1.0142	1.03176
		0.635	1.01184	1.03151
		0.64	1.01253	1.03247
		0.645	1.01301	1.0323
		0.65	1.01306	1.0338
		0.655	1.01266	1.03285
		0.66	1.01188	1.03389
		0.665	1.01122	1.03232
		0.67	1.01139	1.03378
		0.675	1.01044	1.03276
		0.68	1.01021	1.03283
		0.685	1.01009	1.03248
		0.69	1.01056	1.03233
		0.695	1.00957	1.03231
		0.7	1.00994	1.03168
		0.705	1.01015	1.03216
		0.71	1.0106	1.03113
		0.715	1.01125	1.03215
		0.72	1.01156	1.03161
		0.725	1.01269	1.03218
		0.73	1.01211	1.03309
		0.735	1.01216	1.03103
		0.74	1.01296	1.03143
		0.745	1.01375	1.03138
		0.75	1.01328	1.03237
		0.755	1.01426	1.03114
		0.76	1.01345	1.03131
		0.765	1.01377	1.03085
		0.77	1.01357	1.03267
		0.775	1.01276	1.03109
		0.78	1.01295	1.03339
		0.785	1.01273	1.03282
		0.79	1.01217	1.03332
		0.795	1.01099	1.03275
		0.8	1.01192	1.03286
		0.805	1.01242	1.03151
		0.81	1.01171	1.03236
		0.815	1.01042	1.03244
		0.82	1.01032	1.03112
		0.825	1.0103	1.03136
		0.83	1.00981	1.0301
		0.835	1.00955	1.03178
		0.84	1.00999	1.03035
		0.845	1.01058	1.03155
		0.85	1.0106	1.03076
		0.855	1.01013	1.03192
		0.86	1.01075	1.03118
		0.865	1.01055	1.03063
		0.87	1.00996	1.03086
		0.875	1.01165	1.03209
		0.88	1.01156	1.03266
		0.885	1.01242	1.03242
		0.89	1.01228	1.03159
		0.895	1.01307	1.03083
		0.9	1.01329	1.03234
		0.905	1.01366	1.03186
		0.91	1.01395	1.03103
		0.915	1.01386	1.03154
		0.92	1.01158	1.03081
		0.925	1.01297	1.0315
		0.93	1.01228	1.03143
		0.935	1.01167	1.03107
		0.94	1.01172	1.03052
		0.945	1.01202	1.03054
		0.95	1.01187	1.03133
		0.955	1.01221	1.03069
		0.96	1.01096	1.0303
		0.965	1.01117	1.03053
		0.97	1.01004	1.03021
		0.975	1.0098	1.03163
		0.98	1.01012	1.02981
		0.985	1.01068	1.031
		0.99	1.00993	1.0304
		0.995	1.00995	1.03013
		1	1.00947

## Sheet: Figure4(e)
Time (\mus)	PL_\pi/2 (a.u.)	PL_\pi (a.u.)
0.01	1.00065	1.02025
0.02	0.999694	1.01928
0.03	0.998869	1.01972
0.04	0.996205	1.01791
0.05	0.99603	1.0181
0.06	0.995123	1.01688
0.07	0.993897	1.01561
0.08	0.993145	1.01314
0.09	0.992038	1.01281
0.1	0.990735	1.01164
0.11	0.990556	1.00995
0.12	0.990722	1.00996
0.13	0.990063	1.00804
0.14	0.990481	1.008
0.15	0.990763	1.00763
0.16	0.990872	1.00763
0.17	0.990599	1.00726
0.18	0.990608	1.00658
0.19	0.991278	1.00497
0.2	0.99095	1.00657
0.21	0.991694	1.00664
0.22	0.991955	1.00622
0.23	0.991969	1.00513
0.24	0.992501	1.00578
0.25	0.993381	1.00583
0.26	0.992842	1.00686
0.27	0.993598	1.00757
0.28	0.993619	1.00624
0.29	0.99405	1.00846
0.3	0.995307	1.00753
0.31	0.994656	1.00958
0.32	0.994783	1.00908
0.33	0.994999	1.01095
0.34	0.995136	1.00967
0.35	0.995232	1.00989
0.36	0.994514	1.01094
0.37	0.994636	1.01129
0.38	0.994457	1.01136
0.39	0.994441	1.01285
0.4	0.99365	1.01259
0.41	0.994242	1.0126
0.42	0.99396	1.01332
0.43	0.993534	1.01295
0.44	0.993144	1.01299
0.45	0.993044	1.0121
0.46	0.99314	1.01195
0.47	0.992563	1.01108
0.48	0.992382	1.01167
0.49	0.992168	1.01114
0.5	0.991873	1.01157
0.51	0.99292	1.00977
0.52	0.991794	1.01035
0.53	0.991843	1.00968
0.54	0.991378	1.00811
0.55	0.991528	1.00848
0.56	0.991197	1.00788
0.57	0.992232	1.00729
0.58	0.992055	1.00731
0.59	0.991445	1.00618
0.6	0.991766	1.00659
0.61	0.992604	1.00625
0.62	0.992787	1.00604
0.63	0.9917	1.00476
0.64	0.99234	1.00616
0.65	0.992945	1.00471
0.66	0.994038	1.0049
0.67	0.993613	1.00494
0.68	0.99258	1.00465
0.69	0.993517	1.00527
0.7	0.993672	1.00608
0.71	0.995047	1.00571
0.72	0.993948	1.00432
0.73	0.993793	1.00482
0.74	0.993787	1.00604
0.75	0.992965	1.00646
0.76	0.994628	1.00635
0.77	0.993677	1.00601
0.78	0.993595	1.00682
0.79	0.993917	1.00641
0.8	0.99278	1.00672
0.81	0.992571	1.00587
0.82	0.993119	1.0065
0.83	0.99243	1.0069
0.84	0.992753	1.00601
0.85	0.992554	1.00675
0.86	0.99232	1.00488
0.87	0.992002	1.00695
0.88	0.991011	1.00634
0.89	0.992804	1.00601
0.9	0.991923	1.00517
0.91	0.991863	1.00477
0.92	0.991423	1.00394
0.93	0.992071	1.00426
0.94	0.991779	1.00403
0.95	0.991339	1.00373
0.96	0.992257	1.0031
0.97	0.992157	1.00332
0.98	0.991403	1.0023
0.99	0.991561	1.00214
1	0.991059	1.00193

## Sheet: Figure4(f)
\phi - \pi/2 (rad)	Rabi frequency (MHz)	Errorbar (MHz)
0	2.7202	0.0327
0.785398	2.627	0.0116
1.5708	2.2318	0.0419
2.35619	1.5893	0.1253
3.14159	1.264	0.1148
3.92699	1.5397	0.1286
4.39823	1.8532	0.0763
5.18363	2.4848	0.0343
5.49779	2.6405	0.0293
6.28319	2.891	0.0391
