# Supplementary material for: Quantum control and Berry phase of electron spins in rotating levitated diamonds in high vacuum
Source: Nat Commun. 2024 Jun 13;15:5063. doi: 10.1038/s41467-024-49175-3 (PMC11176172; doi:10.1038/s41467-024-49175-3)
Supplement: Supplementary file 4 — Source Data [file 41467_2024_49175_MOESM4_ESM.zip › Source Data/Figure5.xlsx]

## Sheet: Figure5(b)
Frequency (Hz)	PSD_0.02Torr (V^2/Hz)	PSD_2e-5Torr (V^2/Hz)	PSD_noise (V^2/Hz)
1795	3.30278e-08	1.73778e-09	5.2286e-10
1795.02	3.50941e-08	1.91017e-09	6.15345e-10
1795.04	3.41153e-08	1.71378e-09	6.78508e-10
1795.06	3.16971e-08	1.34501e-09	6.25004e-10
1795.08	2.91729e-08	1.20732e-09	8.26662e-10
1795.1	2.48509e-08	1.22281e-09	7.3381e-10
1795.12	2.11406e-08	1.18049e-09	5.91331e-10
1795.14	2.02863e-08	1.21218e-09	5.86171e-10
1795.16	2.40939e-08	1.27855e-09	7.12771e-10
1795.18	2.81061e-08	1.30782e-09	5.66859e-10
1795.2	3.44016e-08	1.02089e-09	5.6351e-10
1795.22	3.8352e-08	1.07157e-09	6.06658e-10
1795.24	4.08935e-08	8.03555e-10	5.5959e-10
1795.26	4.5246e-08	7.65095e-10	4.32015e-10
1795.28	5.75873e-08	6.72732e-10	3.75065e-10
1795.3	5.96009e-08	1.06379e-09	3.58219e-10
1795.32	6.2449e-08	1.02552e-09	3.4921e-10
1795.34	6.15287e-08	1.05463e-09	4.0956e-10
1795.36	5.35247e-08	1.52557e-09	6.58459e-10
1795.38	3.88722e-08	1.55654e-09	7.76753e-10
1795.4	3.12129e-08	1.6895e-09	7.57311e-10
1795.42	2.57327e-08	1.63664e-09	7.25615e-10
1795.44	2.86476e-08	1.79492e-09	7.18795e-10
1795.46	3.83827e-08	1.19421e-09	4.80198e-10
1795.48	3.857e-08	1.34154e-09	3.86666e-10
1795.5	4.53656e-08	9.33207e-10	3.78112e-10
1795.52	4.48659e-08	1.09753e-09	5.79063e-10
1795.54	5.22236e-08	9.5519e-10	6.40844e-10
1795.56	3.94169e-08	1.21035e-09	6.87167e-10
1795.58	3.95916e-08	9.8595e-10	7.46998e-10
1795.6	3.74305e-08	9.5988e-10	7.65875e-10
1795.62	4.85769e-08	7.29663e-10	7.62294e-10
1795.64	3.79213e-08	9.95299e-10	7.32668e-10
1795.66	4.80813e-08	8.05873e-10	7.17314e-10
1795.68	5.3851e-08	8.95112e-10	6.89547e-10
1795.7	7.08902e-08	1.04982e-09	6.62e-10
1795.72	6.62022e-08	1.3178e-09	5.19038e-10
1795.74	8.21114e-08	1.07456e-09	4.43371e-10
1795.76	7.99194e-08	1.22332e-09	4.13907e-10
1795.78	7.58267e-08	1.28152e-09	3.56277e-10
1795.8	5.91101e-08	1.08975e-09	3.59348e-10
1795.82	4.87134e-08	8.30267e-10	4.24224e-10
1795.84	3.43053e-08	8.46062e-10	4.63701e-10
1795.86	2.97552e-08	6.17719e-10	5.64948e-10
1795.88	3.13848e-08	4.7264e-10	6.47774e-10
1795.9	2.90485e-08	6.144e-10	6.68026e-10
1795.92	3.0826e-08	8.55213e-10	6.17422e-10
1795.94	3.72222e-08	8.56005e-10	6.15125e-10
1795.96	3.72196e-08	1.01907e-09	5.49289e-10
1795.98	3.24181e-08	1.10715e-09	4.5416e-10
1796	3.31718e-08	9.56197e-10	5.79305e-10
1796.02	3.98007e-08	9.91703e-10	6.46018e-10
1796.04	4.32644e-08	9.45834e-10	6.92813e-10
1796.06	4.68458e-08	1.07123e-09	6.04194e-10
1796.08	5.08735e-08	1.02742e-09	6.28987e-10
1796.1	5.82989e-08	1.01249e-09	5.51113e-10
1796.12	5.3699e-08	9.86968e-10	6.641e-10
1796.14	4.04079e-08	9.16985e-10	5.87922e-10
1796.16	3.51354e-08	6.64644e-10	8.38701e-10
1796.18	3.14722e-08	6.78507e-10	8.51265e-10
1796.2	2.66823e-08	8.04462e-10	7.90286e-10
1796.22	2.6938e-08	7.53874e-10	7.21548e-10
1796.24	3.67242e-08	1.10317e-09	6.85974e-10
1796.26	4.16755e-08	1.18861e-09	5.18731e-10
1796.28	5.10485e-08	1.35711e-09	5.85913e-10
1796.3	4.99247e-08	1.45465e-09	6.15608e-10
1796.32	4.65999e-08	1.37167e-09	4.77906e-10
1796.34	3.7555e-08	1.12916e-09	5.9386e-10
1796.36	3.96515e-08	1.30926e-09	5.63145e-10
1796.38	3.20727e-08	1.25013e-09	4.75588e-10
1796.4	2.87269e-08	1.27448e-09	5.25256e-10
1796.42	3.18001e-08	1.42111e-09	5.6298e-10
1796.44	4.82404e-08	1.41029e-09	4.8724e-10
1796.46	4.67336e-08	1.54272e-09	5.92053e-10
1796.48	5.54719e-08	1.88881e-09	6.76864e-10
1796.5	5.59659e-08	1.7556e-09	5.90651e-10
1796.52	5.11861e-08	1.73187e-09	7.52121e-10
1796.54	4.40441e-08	1.84297e-09	7.34792e-10
1796.56	3.78773e-08	1.64626e-09	6.52831e-10
1796.58	2.77449e-08	1.13918e-09	6.16092e-10
1796.6	3.28059e-08	1.12182e-09	6.82649e-10
1796.62	3.77892e-08	9.52931e-10	4.8677e-10
1796.64	3.35583e-08	9.9924e-10	4.6071e-10
1796.66	3.62181e-08	1.00763e-09	5.72505e-10
1796.68	3.81967e-08	1.02783e-09	5.06394e-10
1796.7	3.57402e-08	1.42946e-09	4.0395e-10
1796.72	3.0016e-08	1.38257e-09	4.86853e-10
1796.74	3.36673e-08	1.40305e-09	5.49342e-10
1796.76	3.02426e-08	1.63085e-09	6.9601e-10
1796.78	3.26809e-08	1.70997e-09	7.30235e-10
1796.8	3.51093e-08	1.27881e-09	8.20854e-10
1796.82	4.42283e-08	1.32007e-09	7.04941e-10
1796.84	4.00281e-08	1.26122e-09	8.02958e-10
1796.86	4.5403e-08	1.17627e-09	5.40091e-10
1796.88	4.78878e-08	1.34597e-09	8.75802e-10
1796.9	4.33059e-08	1.40884e-09	9.44257e-10
1796.92	4.08208e-08	1.60342e-09	1.18984e-09
1796.94	4.18134e-08	1.59802e-09	1.06571e-09
1796.96	3.59374e-08	1.65734e-09	1.2621e-09
1796.98	2.76436e-08	1.62219e-09	9.01701e-10
1797	3.80362e-08	1.60859e-09	7.66899e-10
1797.02	3.14773e-08	1.60129e-09	5.76884e-10
1797.04	3.73121e-08	1.54738e-09	6.09205e-10
1797.06	4.96443e-08	1.24493e-09	4.75009e-10
1797.08	4.75339e-08	1.39499e-09	6.59052e-10
1797.1	3.664e-08	1.30495e-09	8.18815e-10
1797.12	4.20218e-08	1.20573e-09	8.1863e-10
1797.14	3.71676e-08	1.19403e-09	8.61241e-10
1797.16	4.15053e-08	1.06557e-09	8.29539e-10
1797.18	4.67097e-08	9.82653e-10	7.47871e-10
1797.2	4.97108e-08	1.21899e-09	7.74319e-10
1797.22	5.46827e-08	1.0796e-09	7.26342e-10
1797.24	4.62876e-08	1.06921e-09	6.19745e-10
1797.26	3.57126e-08	1.08607e-09	6.74443e-10
1797.28	3.67413e-08	9.14472e-10	6.42233e-10
1797.3	3.72975e-08	8.48542e-10	4.32045e-10
1797.32	3.21673e-08	9.73371e-10	4.75809e-10
1797.34	4.39692e-08	1.11731e-09	7.70331e-10
1797.36	5.19722e-08	1.38702e-09	8.27342e-10
1797.38	5.44725e-08	1.74153e-09	7.73922e-10
1797.4	5.30408e-08	1.69509e-09	9.03234e-10
1797.42	5.08919e-08	1.54843e-09	8.8332e-10
1797.44	4.74619e-08	1.46173e-09	6.24753e-10
1797.46	3.78138e-08	1.44405e-09	5.84091e-10
1797.48	3.28938e-08	1.1205e-09	7.32952e-10
1797.5	3.58277e-08	1.12051e-09	8.44703e-10
1797.52	3.43569e-08	1.5174e-09	8.89049e-10
1797.54	2.76614e-08	1.37281e-09	8.73558e-10
1797.56	2.91285e-08	1.27216e-09	7.33485e-10
1797.58	3.66385e-08	1.79034e-09	6.92043e-10
1797.6	3.52233e-08	1.59502e-09	4.80658e-10
1797.62	4.30558e-08	1.47612e-09	4.53945e-10
1797.64	4.26688e-08	1.63842e-09	5.53202e-10
1797.66	4.43975e-08	1.77048e-09	5.33538e-10
1797.68	3.54878e-08	1.07885e-09	4.40791e-10
1797.7	3.2467e-08	1.44789e-09	4.01074e-10
1797.72	2.74733e-08	1.36069e-09	3.59777e-10
1797.74	4.43315e-08	1.22279e-09	4.65953e-10
1797.76	4.29266e-08	1.08922e-09	5.88949e-10
1797.78	5.02354e-08	1.10491e-09	9.34367e-10
1797.8	5.7203e-08	1.14225e-09	1.00475e-09
1797.82	5.46606e-08	1.02254e-09	1.11221e-09
1797.84	4.15047e-08	1.25378e-09	8.93915e-10
1797.86	3.6063e-08	1.26666e-09	8.67538e-10
1797.88	3.07449e-08	1.67012e-09	8.68244e-10
1797.9	2.00313e-08	1.51513e-09	9.30438e-10
1797.92	2.51176e-08	1.80326e-09	8.85221e-10
1797.94	2.3158e-08	1.55445e-09	9.96658e-10
1797.96	2.83128e-08	1.46665e-09	9.69941e-10
1797.98	3.99682e-08	1.20985e-09	7.00655e-10
1798	4.23203e-08	1.15085e-09	7.3545e-10
1798.02	3.93463e-08	9.18075e-10	6.75681e-10
1798.04	4.23827e-08	9.33332e-10	5.63361e-10
1798.06	4.08667e-08	1.316e-09	6.5892e-10
1798.08	2.8044e-08	1.42852e-09	5.97029e-10
1798.1	3.27461e-08	1.3482e-09	5.23529e-10
1798.12	3.15118e-08	1.18565e-09	5.3957e-10
1798.14	3.01692e-08	1.36759e-09	5.44868e-10
1798.16	4.76846e-08	1.11409e-09	5.24473e-10
1798.18	5.0627e-08	9.19241e-10	5.51109e-10
1798.2	5.09051e-08	1.29158e-09	7.58976e-10
1798.22	4.75111e-08	1.57078e-09	7.63763e-10
1798.24	4.38802e-08	1.37149e-09	1.04879e-09
1798.26	2.45251e-08	1.29598e-09	9.53895e-10
1798.28	2.33124e-08	1.16339e-09	8.64997e-10
1798.3	1.95567e-08	7.60791e-10	6.64531e-10
1798.32	4.37992e-08	6.2534e-10	6.40362e-10
1798.34	4.92706e-08	6.77419e-10	4.63496e-10
1798.36	5.56146e-08	8.4079e-10	4.37917e-10
1798.38	5.78974e-08	1.01257e-09	4.87602e-10
1798.4	5.73555e-08	1.25037e-09	4.57801e-10
1798.42	3.94951e-08	1.29958e-09	5.58671e-10
1798.44	3.8102e-08	1.40879e-09	5.51924e-10
1798.46	5.26287e-08	1.21812e-09	6.92624e-10
1798.48	4.66394e-08	1.59638e-09	7.00365e-10
1798.5	5.76753e-08	1.29063e-09	6.7601e-10
1798.52	5.69829e-08	1.21111e-09	6.33482e-10
1798.54	6.0273e-08	1.08272e-09	5.53884e-10
1798.56	5.04358e-08	1.31987e-09	4.47116e-10
1798.58	5.04873e-08	8.75094e-10	3.8687e-10
1798.6	4.44747e-08	9.67211e-10	4.79081e-10
1798.62	4.66973e-08	1.01314e-09	4.40457e-10
1798.64	4.07716e-08	1.03807e-09	4.21406e-10
1798.66	3.30261e-08	8.93108e-10	4.15997e-10
1798.68	3.42318e-08	1.07114e-09	4.42554e-10
1798.7	2.96694e-08	1.06716e-09	3.11233e-10
1798.72	3.08907e-08	1.50567e-09	4.46707e-10
1798.74	4.2607e-08	1.60832e-09	4.9385e-10
1798.76	4.33036e-08	1.55964e-09	4.91683e-10
1798.78	4.14878e-08	1.36272e-09	5.12519e-10
1798.8	4.37383e-08	1.64453e-09	6.18894e-10
1798.82	4.23906e-08	1.16801e-09	6.25062e-10
1798.84	3.15819e-08	1.06928e-09	6.40765e-10
1798.86	3.34371e-08	1.01286e-09	6.8363e-10
1798.88	3.70452e-08	1.2688e-09	8.63926e-10
1798.9	3.69348e-08	9.87775e-10	8.50537e-10
1798.92	3.27008e-08	1.32621e-09	7.42014e-10
1798.94	4.39683e-08	1.33206e-09	8.54123e-10
1798.96	4.81007e-08	1.34064e-09	8.83409e-10
1798.98	5.03584e-08	1.04836e-09	7.2381e-10
1799	5.79319e-08	1.13717e-09	6.52798e-10
1799.02	6.11982e-08	7.34588e-10	7.29003e-10
1799.04	6.13361e-08	8.95659e-10	5.40122e-10
1799.06	5.3088e-08	9.14023e-10	6.7767e-10
1799.08	4.78935e-08	1.05326e-09	6.02786e-10
1799.1	3.92566e-08	1.01474e-09	7.23094e-10
1799.12	5.32588e-08	1.05307e-09	6.72579e-10
1799.14	4.66827e-08	7.62396e-10	6.8041e-10
1799.16	6.18156e-08	7.05308e-10	5.13369e-10
1799.18	7.25695e-08	1.01589e-09	6.45094e-10
1799.2	7.12666e-08	8.9041e-10	5.96874e-10
1799.22	7.24505e-08	9.5074e-10	5.07673e-10
1799.24	7.60147e-08	9.25048e-10	6.73042e-10
1799.26	6.85605e-08	1.02875e-09	5.78874e-10
1799.28	6.49107e-08	7.53476e-10	6.53306e-10
1799.3	7.54e-08	8.36263e-10	6.14142e-10
1799.32	6.55802e-08	1.47286e-09	8.19767e-10
1799.34	5.50532e-08	1.65974e-09	6.4785e-10
1799.36	4.35093e-08	1.5785e-09	7.40627e-10
1799.38	3.97164e-08	1.67468e-09	6.98391e-10
1799.4	3.23329e-08	1.77134e-09	6.55149e-10
1799.42	3.05343e-08	1.21026e-09	4.45675e-10
1799.44	3.00908e-08	1.20171e-09	6.02359e-10
1799.46	3.49196e-08	1.23617e-09	7.75351e-10
1799.48	3.19851e-08	1.06631e-09	7.04229e-10
1799.5	3.53425e-08	9.6531e-10	9.80345e-10
1799.52	3.82907e-08	8.17499e-10	1.01407e-09
1799.54	4.03903e-08	7.39219e-10	9.37152e-10
1799.56	4.37714e-08	7.08534e-10	8.6487e-10
1799.58	4.95306e-08	7.38932e-10	9.02506e-10
1799.6	4.26334e-08	9.33746e-10	7.13936e-10
1799.62	3.48839e-08	9.49927e-10	6.96135e-10
1799.64	4.63101e-08	1.05884e-09	7.1476e-10
1799.66	4.19098e-08	1.11354e-09	5.48022e-10
1799.68	5.48981e-08	1.18114e-09	5.76047e-10
1799.7	6.69589e-08	1.03651e-09	4.90455e-10
1799.72	6.98674e-08	1.11323e-09	4.81777e-10
1799.74	6.62059e-08	1.0008e-09	4.45968e-10
1799.76	6.46836e-08	1.19606e-09	4.47182e-10
1799.78	4.94272e-08	1.25601e-09	4.73538e-10
1799.8	3.73141e-08	1.30859e-09	5.31804e-10
1799.82	3.48918e-08	1.44735e-09	5.41467e-10
1799.84	2.6228e-08	1.69984e-09	5.83821e-10
1799.86	2.66851e-08	1.43556e-09	5.53829e-10
1799.88	2.42101e-08	1.25016e-09	4.81705e-10
1799.9	2.63132e-08	1.52759e-09	5.48042e-10
1799.92	3.09327e-08	1.42045e-09	7.28979e-10
1799.94	3.94956e-08	1.16623e-09	7.49658e-10
1799.96	4.27058e-08	1.11138e-09	8.01287e-10
1799.98	4.91511e-08	1.27529e-09	7.14058e-10
1800	5.86279e-08	1.00463e-09	6.15716e-10
1800.02	6.99405e-08	9.64367e-10	4.49191e-10
1800.04	5.95854e-08	1.35808e-09	6.30588e-10
1800.06	6.3217e-08	1.63299e-09	6.91254e-10
1800.08	5.68159e-08	1.82859e-09	9.34385e-10
1800.1	4.78608e-08	1.6252e-09	1.05545e-09
1800.12	3.85513e-08	1.69376e-09	1.15708e-09
1800.14	4.14857e-08	1.62663e-09	9.47211e-10
1800.16	4.43329e-08	1.57923e-09	9.18024e-10
1800.18	4.7886e-08	1.29995e-09	6.88079e-10
1800.2	5.10309e-08	1.77799e-09	6.80109e-10
1800.22	6.02424e-08	1.81915e-09	6.39258e-10
1800.24	5.76543e-08	1.64659e-09	5.83118e-10
1800.26	5.30025e-08	1.91105e-09	5.76486e-10
1800.28	5.041e-08	1.87333e-09	6.58526e-10
1800.3	4.40308e-08	1.71343e-09	5.61271e-10
1800.32	2.45711e-08	1.51539e-09	5.76968e-10
1800.34	3.60982e-08	1.51413e-09	6.69923e-10
1800.36	3.46998e-08	1.25337e-09	6.67815e-10
1800.38	4.30823e-08	1.13999e-09	7.49635e-10
1800.4	5.26037e-08	1.18262e-09	8.4019e-10
1800.42	6.35768e-08	1.29053e-09	7.73917e-10
1800.44	6.39137e-08	1.24592e-09	9.72157e-10
1800.46	6.07115e-08	1.28522e-09	9.3949e-10
1800.48	5.72789e-08	1.33405e-09	7.36733e-10
1800.5	4.91604e-08	1.06885e-09	6.53236e-10
1800.52	4.11173e-08	1.00523e-09	7.33087e-10
1800.54	5.33275e-08	9.54086e-10	4.44038e-10
1800.56	5.58867e-08	8.23231e-10	5.0748e-10
1800.58	6.39161e-08	9.98014e-10	5.4879e-10
1800.6	7.01092e-08	9.74257e-10	5.85275e-10
1800.62	7.77392e-08	9.93396e-10	5.63962e-10
1800.64	5.50165e-08	1.10242e-09	5.89315e-10
1800.66	6.00937e-08	1.63123e-09	5.47465e-10
1800.68	6.00716e-08	1.6339e-09	5.66991e-10
1800.7	6.08329e-08	1.90569e-09	5.47764e-10
1800.72	5.16773e-08	2.28509e-09	5.23068e-10
1800.74	6.03413e-08	2.67578e-09	4.80048e-10
1800.76	5.6767e-08	2.03537e-09	5.10738e-10
1800.78	5.80664e-08	1.79764e-09	5.17821e-10
1800.8	5.51605e-08	1.6303e-09	5.90328e-10
1800.82	5.93345e-08	1.32767e-09	7.68093e-10
1800.84	6.44485e-08	8.45615e-10	7.51015e-10
1800.86	5.96637e-08	9.29426e-10	9.46685e-10
1800.88	5.20143e-08	1.08944e-09	9.11971e-10
1800.9	5.75894e-08	9.90512e-10	8.42913e-10
1800.92	5.24934e-08	8.11946e-10	7.55582e-10
1800.94	4.4212e-08	8.08487e-10	7.97102e-10
1800.96	4.05094e-08	7.93548e-10	5.77825e-10
1800.98	4.95024e-08	1.11688e-09	7.28462e-10
1801	4.267e-08	1.34063e-09	8.30148e-10
1801.02	4.49413e-08	1.75007e-09	7.40783e-10
1801.04	4.414e-08	1.64049e-09	6.87849e-10
1801.06	5.16214e-08	1.73789e-09	7.69535e-10
1801.08	4.63786e-08	1.41978e-09	5.79942e-10
1801.1	4.14553e-08	1.32736e-09	3.91612e-10
1801.12	4.71898e-08	1.00502e-09	3.84599e-10
1801.14	5.52644e-08	1.03008e-09	6.24122e-10
1801.16	5.45303e-08	8.18781e-10	5.0376e-10
1801.18	5.42993e-08	7.91987e-10	7.24374e-10
1801.2	6.5619e-08	7.0308e-10	8.05497e-10
1801.22	6.58009e-08	8.23483e-10	9.48342e-10
1801.24	6.7221e-08	8.66822e-10	7.87822e-10
1801.26	7.18927e-08	1.14747e-09	9.6663e-10
1801.28	7.32672e-08	1.27133e-09	8.22356e-10
1801.3	8.51495e-08	1.66466e-09	8.10368e-10
1801.32	7.96168e-08	1.66174e-09	8.85501e-10
1801.34	7.7051e-08	1.66149e-09	8.57928e-10
1801.36	7.67722e-08	1.49295e-09	7.36088e-10
1801.38	7.18858e-08	1.23089e-09	7.25413e-10
1801.4	6.93237e-08	7.33276e-10	6.85924e-10
1801.42	7.50987e-08	6.41796e-10	4.77106e-10
1801.44	6.34588e-08	8.74903e-10	4.52624e-10
1801.46	5.91718e-08	7.95471e-10	5.72039e-10
1801.48	6.06256e-08	1.12717e-09	5.44574e-10
1801.5	4.55507e-08	1.25362e-09	8.26763e-10
1801.52	4.09047e-08	1.8034e-09	8.97609e-10
1801.54	4.82623e-08	1.88379e-09	9.92733e-10
1801.56	6.00977e-08	2.14312e-09	8.33134e-10
1801.58	4.98268e-08	1.88163e-09	1.0212e-09
1801.6	4.56431e-08	2.02672e-09	8.93785e-10
1801.62	4.72307e-08	1.59325e-09	8.09484e-10
1801.64	4.01704e-08	1.55386e-09	8.07761e-10
1801.66	2.95157e-08	1.41251e-09	8.5263e-10
1801.68	3.53644e-08	1.31643e-09	7.94285e-10
1801.7	4.91539e-08	1.38571e-09	6.8548e-10
1801.72	4.63543e-08	1.54223e-09	7.38794e-10
1801.74	4.84574e-08	1.78512e-09	7.37416e-10
1801.76	4.52491e-08	1.9096e-09	7.83626e-10
1801.78	3.80671e-08	2.13689e-09	7.67397e-10
1801.8	2.57824e-08	2.19937e-09	8.492e-10
1801.82	2.79584e-08	2.08154e-09	7.50454e-10
1801.84	2.89296e-08	2.1065e-09	8.67055e-10
1801.86	3.12789e-08	2.17052e-09	7.61698e-10
1801.88	3.11038e-08	2.55717e-09	6.88407e-10
1801.9	3.31332e-08	2.34639e-09	5.87643e-10
1801.92	4.08764e-08	2.26227e-09	6.41549e-10
1801.94	6.06037e-08	1.67816e-09	4.35163e-10
1801.96	5.81055e-08	1.53144e-09	4.35447e-10
1801.98	6.29528e-08	1.24042e-09	3.84509e-10
1802	5.97643e-08	1.06623e-09	4.94262e-10
1802.02	5.43808e-08	1.24024e-09	5.2951e-10
1802.04	4.8777e-08	1.35953e-09	5.15631e-10
1802.06	4.86151e-08	1.20068e-09	4.96401e-10
1802.08	4.85474e-08	1.38755e-09	5.4028e-10
1802.1	4.88294e-08	1.66918e-09	3.99228e-10
1802.12	4.43635e-08	1.73773e-09	3.52294e-10
1802.14	3.20328e-08	1.85323e-09	7.63321e-10
1802.16	4.02257e-08	1.88747e-09	8.99958e-10
1802.18	4.97533e-08	1.74724e-09	8.86266e-10
1802.2	5.31176e-08	1.59282e-09	1.07737e-09
1802.22	5.69946e-08	1.2656e-09	1.33115e-09
1802.24	5.14337e-08	1.61466e-09	1.07144e-09
1802.26	4.05476e-08	1.57953e-09	9.95948e-10
1802.28	3.39076e-08	1.33696e-09	1.01473e-09
1802.3	3.83246e-08	1.4784e-09	9.67841e-10
1802.32	3.77744e-08	1.52779e-09	7.36455e-10
1802.34	4.18716e-08	1.18488e-09	6.05295e-10
1802.36	4.65231e-08	1.75763e-09	7.79648e-10
1802.38	4.30591e-08	2.02815e-09	7.26384e-10
1802.4	3.78182e-08	1.9377e-09	6.94055e-10
1802.42	3.68023e-08	2.03609e-09	7.16701e-10
1802.44	4.47615e-08	2.13251e-09	6.99443e-10
1802.46	4.40732e-08	1.86584e-09	4.60574e-10
1802.48	4.59487e-08	1.71854e-09	4.39183e-10
1802.5	4.54737e-08	1.6621e-09	3.98905e-10
1802.52	5.88774e-08	1.43306e-09	3.01163e-10
1802.54	8.88621e-08	1.20079e-09	2.9215e-10
1802.56	9.53185e-08	1.31889e-09	3.97415e-10
1802.58	1.04915e-07	1.4452e-09	4.47625e-10
1802.6	1.01638e-07	1.8809e-09	4.13178e-10
1802.62	9.19007e-08	2.00146e-09	4.70803e-10
1802.64	5.81031e-08	1.98904e-09	5.3056e-10
1802.66	5.41026e-08	1.80404e-09	5.91619e-10
1802.68	4.3853e-08	2.39158e-09	5.96063e-10
1802.7	5.19017e-08	2.22946e-09	6.22625e-10
1802.72	6.4222e-08	2.17145e-09	6.93277e-10
1802.74	6.16763e-08	2.24665e-09	6.13682e-10
1802.76	7.77971e-08	2.0731e-09	4.72714e-10
1802.78	7.62995e-08	1.50173e-09	4.94407e-10
1802.8	6.95756e-08	1.55761e-09	5.05836e-10
1802.82	5.24311e-08	1.83317e-09	5.59327e-10
1802.84	4.75768e-08	1.80932e-09	5.46816e-10
1802.86	4.1949e-08	2.08677e-09	8.33163e-10
1802.88	5.15146e-08	1.85692e-09	7.78968e-10
1802.9	5.00561e-08	1.60828e-09	7.10647e-10
1802.92	4.83265e-08	1.32631e-09	6.18546e-10
1802.94	5.22943e-08	1.22616e-09	6.539e-10
1802.96	4.37688e-08	9.92577e-10	4.61078e-10
1802.98	8.30882e-08	9.12475e-10	5.97773e-10
1803	9.61988e-08	9.75811e-10	7.85105e-10
1803.02	9.76887e-08	9.49955e-10	7.50524e-10
1803.04	1.04367e-07	1.08308e-09	1.05073e-09
1803.06	1.01276e-07	1.08504e-09	1.05368e-09
1803.08	7.90258e-08	1.32737e-09	1.05491e-09
1803.1	8.25918e-08	1.23614e-09	8.50622e-10
1803.12	8.01506e-08	1.40539e-09	1.0102e-09
1803.14	7.20482e-08	1.33755e-09	7.73893e-10
1803.16	6.99543e-08	1.28507e-09	6.50824e-10
1803.18	5.43807e-08	1.27233e-09	6.49689e-10
1803.2	5.26926e-08	1.88166e-09	6.56573e-10
1803.22	5.63444e-08	1.74054e-09	4.39079e-10
1803.24	5.77043e-08	1.60344e-09	4.88857e-10
1803.26	6.58288e-08	1.69636e-09	5.49554e-10
1803.28	6.70163e-08	1.66769e-09	5.57282e-10
1803.3	8.35112e-08	9.47243e-10	6.02613e-10
1803.32	8.36763e-08	1.04142e-09	6.02525e-10
1803.34	9.07455e-08	1.03169e-09	5.94126e-10
1803.36	7.86011e-08	8.81781e-10	5.20172e-10
1803.38	6.91875e-08	6.83437e-10	3.84804e-10
1803.4	6.46006e-08	8.30238e-10	4.91159e-10
1803.42	6.1878e-08	8.16182e-10	5.26425e-10
1803.44	5.47784e-08	9.73407e-10	4.25745e-10
1803.46	6.24622e-08	1.29894e-09	5.22636e-10
1803.48	7.10382e-08	1.30984e-09	5.2245e-10
1803.5	4.86455e-08	1.45069e-09	4.49267e-10
1803.52	4.56177e-08	1.48412e-09	3.98401e-10
1803.54	4.19189e-08	1.58671e-09	4.28398e-10
1803.56	4.27428e-08	1.35357e-09	4.43351e-10
1803.58	4.00901e-08	1.51218e-09	4.1504e-10
1803.6	3.70762e-08	1.30872e-09	3.76765e-10
1803.62	5.63415e-08	1.62943e-09	3.86691e-10
1803.64	5.95284e-08	1.7127e-09	3.34104e-10
1803.66	5.2784e-08	1.63978e-09	5.54716e-10
1803.68	4.14922e-08	1.58019e-09	6.63084e-10
1803.7	4.85343e-08	1.7266e-09	8.27862e-10
1803.72	3.4921e-08	1.38104e-09	9.3127e-10
1803.74	4.10155e-08	1.83089e-09	9.35954e-10
1803.76	5.06014e-08	2.08287e-09	7.26268e-10
1803.78	6.24772e-08	1.94249e-09	7.05486e-10
1803.8	5.77976e-08	2.04235e-09	5.49713e-10
1803.82	5.20692e-08	1.96995e-09	6.14461e-10
1803.84	5.11448e-08	1.30362e-09	6.49453e-10
1803.86	6.11487e-08	1.18842e-09	6.86782e-10
1803.88	6.2165e-08	1.71751e-09	8.2972e-10
1803.9	5.61807e-08	1.43861e-09	8.41306e-10
1803.92	6.64738e-08	1.57149e-09	8.0639e-10
1803.94	7.01558e-08	1.9002e-09	8.34329e-10
1803.96	5.30104e-08	1.96512e-09	7.57389e-10
1803.98	4.39169e-08	1.4621e-09	5.97377e-10
1804	6.16587e-08	1.41823e-09	5.40968e-10
1804.02	6.43446e-08	1.49502e-09	5.49519e-10
1804.04	6.1576e-08	1.21848e-09	5.49556e-10
1804.06	6.40388e-08	1.19919e-09	5.33846e-10
1804.08	7.2115e-08	1.29718e-09	5.73091e-10
1804.1	6.47816e-08	1.19989e-09	7.4785e-10
1804.12	5.79089e-08	1.49328e-09	6.51715e-10
1804.14	5.15912e-08	1.69454e-09	6.4637e-10
1804.16	6.06062e-08	1.75306e-09	8.27485e-10
1804.18	5.56464e-08	1.73374e-09	7.99453e-10
1804.2	5.38449e-08	1.78647e-09	6.19552e-10
1804.22	4.99468e-08	1.38963e-09	5.81002e-10
1804.24	5.16901e-08	1.32089e-09	6.46551e-10
1804.26	4.44392e-08	1.08948e-09	4.65979e-10
1804.28	4.77284e-08	9.42719e-10	5.06356e-10
1804.3	4.71083e-08	1.00485e-09	4.63528e-10
1804.32	5.53389e-08	8.28096e-10	5.9243e-10
1804.34	5.76058e-08	7.21293e-10	6.47435e-10
1804.36	7.49169e-08	6.51624e-10	6.25592e-10
1804.38	7.08986e-08	6.90551e-10	7.42723e-10
1804.4	6.91965e-08	1.03439e-09	8.58369e-10
1804.42	7.43504e-08	1.08459e-09	8.22049e-10
1804.44	7.55924e-08	1.05582e-09	8.5458e-10
1804.46	6.37028e-08	1.18965e-09	9.43307e-10
1804.48	6.75991e-08	1.40932e-09	7.69366e-10
1804.5	7.75869e-08	1.62597e-09	6.92522e-10
1804.52	7.6753e-08	1.95725e-09	6.57133e-10
1804.54	8.70407e-08	1.87508e-09	5.21138e-10
1804.56	8.04061e-08	2.00527e-09	3.90878e-10
1804.58	6.87486e-08	1.81863e-09	3.87303e-10
1804.6	5.40117e-08	1.56186e-09	4.77135e-10
1804.62	5.25349e-08	1.16658e-09	6.3129e-10
1804.64	4.01901e-08	1.02287e-09	6.92014e-10
1804.66	4.7898e-08	9.29078e-10	7.01969e-10
1804.68	5.26584e-08	1.05632e-09	6.46715e-10
1804.7	5.55561e-08	6.89374e-10	5.13647e-10
1804.72	4.73657e-08	7.81431e-10	4.62792e-10
1804.74	6.10808e-08	8.75836e-10	3.84576e-10
1804.76	5.88112e-08	1.11947e-09	3.95515e-10
1804.78	6.81271e-08	1.15292e-09	4.6246e-10
1804.8	9.52315e-08	1.32618e-09	6.00538e-10
1804.82	9.76962e-08	1.4279e-09	5.49187e-10
1804.84	8.85303e-08	1.80521e-09	5.48175e-10
1804.86	9.09324e-08	1.56976e-09	5.34843e-10
1804.88	8.59001e-08	1.37438e-09	7.1804e-10
1804.9	6.17968e-08	1.20158e-09	6.33598e-10
1804.92	5.74506e-08	1.52589e-09	6.18931e-10
1804.94	4.90919e-08	1.2928e-09	6.52635e-10
1804.96	4.46462e-08	1.22975e-09	7.48045e-10
1804.98	4.52226e-08	1.28189e-09	6.60501e-10
1805	4.83049e-08	1.29361e-09	6.43401e-10
1805.02	6.82307e-08	7.97667e-10	6.17318e-10
1805.04	6.40411e-08	8.2014e-10	5.33501e-10
1805.06	6.16324e-08	8.5983e-10	5.69979e-10
1805.08	5.61191e-08	1.18841e-09	4.27541e-10
1805.1	6.89633e-08	1.24386e-09	4.37359e-10
1805.12	5.52574e-08	1.20697e-09	3.83523e-10
1805.14	6.24035e-08	1.3188e-09	4.7873e-10
1805.16	7.40243e-08	1.69797e-09	3.99446e-10
1805.18	7.33304e-08	1.72127e-09	4.50196e-10
1805.2	6.52602e-08	1.72812e-09	4.39298e-10
1805.22	5.61042e-08	2.06207e-09	6.10737e-10
1805.24	5.64621e-08	2.17326e-09	5.3701e-10
1805.26	5.11262e-08	1.74629e-09	5.51153e-10
1805.28	6.57924e-08	1.42235e-09	5.56062e-10
1805.3	5.66176e-08	1.52048e-09	5.84449e-10
1805.32	6.53917e-08	1.25683e-09	4.76595e-10
1805.34	6.66288e-08	1.00189e-09	5.28986e-10
1805.36	5.47071e-08	1.12264e-09	5.6795e-10
1805.38	3.89448e-08	1.07004e-09	5.43206e-10
1805.4	3.74083e-08	9.10147e-10	6.01892e-10
1805.42	3.0201e-08	9.52677e-10	5.99002e-10
1805.44	2.48707e-08	1.38382e-09	5.24342e-10
1805.46	3.19731e-08	1.4004e-09	5.79921e-10
1805.48	3.87608e-08	1.52172e-09	5.99612e-10
1805.5	3.95795e-08	1.59169e-09	6.59931e-10
1805.52	4.95051e-08	1.75762e-09	6.58156e-10
1805.54	5.56093e-08	1.24633e-09	8.3182e-10
1805.56	4.87344e-08	1.46228e-09	6.83964e-10
1805.58	5.05936e-08	1.30861e-09	7.41622e-10
1805.6	5.1483e-08	1.3876e-09	6.24688e-10
1805.62	4.26804e-08	1.33776e-09	5.94789e-10
1805.64	3.8195e-08	1.49564e-09	3.8089e-10
1805.66	5.1716e-08	1.33135e-09	4.14033e-10
1805.68	4.69155e-08	1.4877e-09	3.22808e-10
1805.7	4.8033e-08	1.51845e-09	2.98536e-10
1805.72	5.08052e-08	1.84659e-09	2.27851e-10
1805.74	5.36685e-08	1.66928e-09	5.09289e-10
1805.76	4.37115e-08	1.59944e-09	7.09715e-10
1805.78	5.26784e-08	1.6747e-09	7.13195e-10
1805.8	5.39303e-08	1.61411e-09	8.57884e-10
1805.82	5.54754e-08	1.35334e-09	8.56705e-10
1805.84	5.89981e-08	1.65199e-09	8.22684e-10
1805.86	6.01442e-08	1.45256e-09	6.54759e-10
1805.88	6.47738e-08	1.65409e-09	7.76392e-10
1805.9	7.56812e-08	1.63156e-09	6.0491e-10
1805.92	8.27222e-08	1.8192e-09	6.3786e-10
1805.94	7.68072e-08	1.84738e-09	4.44555e-10
1805.96	7.67606e-08	2.02278e-09	3.9964e-10
1805.98	6.71805e-08	1.82325e-09	3.80316e-10
1806	5.23458e-08	2.24958e-09	4.76903e-10
1806.02	6.1525e-08	1.85083e-09	6.44897e-10
1806.04	6.18117e-08	1.60892e-09	7.14451e-10
1806.06	7.20665e-08	1.61843e-09	8.36396e-10
1806.08	7.98864e-08	1.59818e-09	7.85797e-10
1806.1	7.96582e-08	1.22309e-09	8.06694e-10
1806.12	5.32682e-08	1.37477e-09	7.65605e-10
1806.14	6.28244e-08	1.28346e-09	6.51067e-10
1806.16	6.33669e-08	1.76539e-09	5.94785e-10
1806.18	4.91244e-08	1.68613e-09	4.84837e-10
1806.2	5.30519e-08	1.56405e-09	3.78729e-10
1806.22	5.99746e-08	1.36217e-09	3.19598e-10
1806.24	5.76472e-08	1.53742e-09	4.33311e-10
1806.26	3.95766e-08	1.36348e-09	4.49173e-10
1806.28	4.14054e-08	1.95722e-09	5.29444e-10
1806.3	3.81294e-08	2.40733e-09	5.68506e-10
1806.32	3.75043e-08	2.56389e-09	5.33067e-10
1806.34	4.99779e-08	2.76639e-09	5.24888e-10
1806.36	6.6623e-08	2.45182e-09	4.23609e-10
1806.38	7.19717e-08	2.53821e-09	3.82186e-10
1806.4	6.78201e-08	2.27381e-09	4.60888e-10
1806.42	8.06652e-08	2.55907e-09	4.50729e-10
1806.44	6.66459e-08	2.43946e-09	4.78832e-10
1806.46	6.6486e-08	2.74861e-09	6.33847e-10
1806.48	5.80376e-08	2.10621e-09	6.78398e-10
1806.5	6.23219e-08	2.85152e-09	6.76238e-10
1806.52	5.59203e-08	2.7164e-09	6.9519e-10
1806.54	6.3442e-08	2.39451e-09	6.3909e-10
1806.56	5.02086e-08	2.12251e-09	6.20541e-10
1806.58	6.47127e-08	2.47639e-09	6.28489e-10
1806.6	8.34583e-08	1.56357e-09	6.57407e-10
1806.62	8.05461e-08	1.4471e-09	7.51612e-10
1806.64	6.56397e-08	1.71703e-09	6.95754e-10
1806.66	6.50688e-08	1.8441e-09	6.13622e-10
1806.68	5.62847e-08	1.50589e-09	6.75542e-10
1806.7	3.9058e-08	1.63221e-09	5.9172e-10
1806.72	3.80954e-08	1.79297e-09	5.27684e-10
1806.74	3.67946e-08	1.76175e-09	5.80889e-10
1806.76	4.56063e-08	1.74837e-09	5.96402e-10
1806.78	4.0655e-08	1.88666e-09	4.97879e-10
1806.8	3.73033e-08	1.8592e-09	5.47748e-10
1806.82	3.64537e-08	1.48225e-09	5.71155e-10
1806.84	4.56639e-08	1.28029e-09	5.65866e-10
1806.86	5.76078e-08	1.45265e-09	7.47842e-10
1806.88	7.31887e-08	1.6849e-09	9.30409e-10
1806.9	8.37638e-08	2.06178e-09	8.96194e-10
1806.92	8.59802e-08	2.26419e-09	1.01236e-09
1806.94	1.13849e-07	2.40854e-09	1.05281e-09
1806.96	9.44926e-08	2.22091e-09	9.15352e-10
1806.98	8.45519e-08	1.82668e-09	8.18985e-10
1807	9.35297e-08	1.85926e-09	8.53197e-10
1807.02	9.21133e-08	1.89359e-09	7.82943e-10
1807.04	6.71398e-08	1.83474e-09	7.03539e-10
1807.06	7.36879e-08	1.82374e-09	7.03559e-10
1807.08	8.11499e-08	1.86678e-09	7.30328e-10
1807.1	7.58743e-08	1.53525e-09	7.4785e-10
1807.12	8.52981e-08	2.00475e-09	6.1913e-10
1807.14	8.0248e-08	2.38184e-09	7.28842e-10
1807.16	8.25019e-08	2.13239e-09	6.90876e-10
1807.18	8.83365e-08	2.00073e-09	5.36671e-10
1807.2	1.08011e-07	2.00288e-09	4.41473e-10
1807.22	9.20264e-08	1.37136e-09	5.80715e-10
1807.24	8.92736e-08	1.10695e-09	5.11869e-10
1807.26	8.84285e-08	1.3714e-09	4.34032e-10
1807.28	8.00033e-08	1.84095e-09	5.63951e-10
1807.3	4.6652e-08	1.86021e-09	5.69405e-10
1807.32	5.27546e-08	1.87822e-09	4.42404e-10
1807.34	5.84103e-08	1.82614e-09	3.79663e-10
1807.36	5.76116e-08	1.72814e-09	4.70801e-10
1807.38	5.3759e-08	1.4877e-09	3.23041e-10
1807.4	7.23533e-08	1.36522e-09	3.68464e-10
1807.42	6.96606e-08	1.27697e-09	4.6078e-10
1807.44	6.70272e-08	1.59146e-09	6.44366e-10
1807.46	6.5294e-08	1.69663e-09	7.46418e-10
1807.48	6.13295e-08	1.73102e-09	8.52871e-10
1807.5	4.20692e-08	1.74353e-09	8.7698e-10
1807.52	5.42457e-08	2.46877e-09	9.0422e-10
1807.54	5.02091e-08	2.04374e-09	7.42412e-10
1807.56	6.72487e-08	2.18597e-09	5.83633e-10
1807.58	7.3712e-08	2.18416e-09	5.60009e-10
1807.6	9.45592e-08	2.09004e-09	4.94078e-10
1807.62	8.43059e-08	1.50716e-09	4.20671e-10
1807.64	8.81654e-08	1.72445e-09	4.76719e-10
1807.66	6.7646e-08	1.4425e-09	5.37886e-10
1807.68	7.80229e-08	1.24846e-09	5.2961e-10
1807.7	7.44542e-08	1.31024e-09	6.58306e-10
1807.72	7.59273e-08	1.27465e-09	6.85638e-10
1807.74	8.22948e-08	1.05781e-09	7.10557e-10
1807.76	7.97153e-08	1.00095e-09	8.24094e-10
1807.78	7.82162e-08	1.07982e-09	8.50288e-10
1807.8	5.78066e-08	1.18204e-09	8.05914e-10
1807.82	5.56129e-08	1.44981e-09	7.90496e-10
1807.84	6.55663e-08	1.52472e-09	8.19908e-10
1807.86	7.6234e-08	2.80215e-09	7.23577e-10
1807.88	5.79717e-08	2.61964e-09	6.70081e-10
1807.9	6.71206e-08	2.60543e-09	6.3121e-10
1807.92	6.97569e-08	2.33912e-09	6.59257e-10
1807.94	5.25089e-08	2.23037e-09	5.66431e-10
1807.96	4.39443e-08	8.86079e-10	5.7563e-10
1807.98	7.65416e-08	9.90278e-10	6.63076e-10
1808	7.23013e-08	9.60867e-10	8.41956e-10
1808.02	7.02865e-08	1.35079e-09	7.87551e-10
1808.04	7.10073e-08	1.55591e-09	9.00947e-10
1808.06	7.18402e-08	1.62977e-09	8.6675e-10
1808.08	5.35517e-08	1.88545e-09	8.44855e-10
1808.1	6.84422e-08	2.12089e-09	6.69207e-10
1808.12	6.95582e-08	1.91903e-09	8.8129e-10
1808.14	6.12532e-08	1.9475e-09	7.91206e-10
1808.16	7.95386e-08	1.98691e-09	7.16674e-10
1808.18	6.96817e-08	1.67728e-09	7.99036e-10
1808.2	7.98226e-08	1.39609e-09	7.29904e-10
1808.22	9.05305e-08	1.55809e-09	5.76076e-10
1808.24	9.36968e-08	1.69816e-09	5.97007e-10
1808.26	8.12346e-08	1.89911e-09	7.92281e-10
1808.28	9.29848e-08	1.93527e-09	6.04552e-10
1808.3	7.71256e-08	1.76739e-09	6.72813e-10
1808.32	8.15524e-08	1.6713e-09	6.39387e-10
1808.34	1.07085e-07	1.44641e-09	6.32005e-10
1808.36	1.0912e-07	1.57887e-09	4.40418e-10
1808.38	1.12542e-07	1.85754e-09	6.79606e-10
1808.4	1.00745e-07	1.91558e-09	7.13032e-10
1808.42	9.18569e-08	1.74115e-09	6.20757e-10
1808.44	9.2519e-08	1.82165e-09	6.20987e-10
1808.46	8.75037e-08	1.90706e-09	6.10057e-10
1808.48	7.6232e-08	1.45632e-09	6.37853e-10
1808.5	8.20485e-08	1.45523e-09	6.99462e-10
1808.52	9.07468e-08	1.35818e-09	1.028e-09
1808.54	7.33594e-08	1.32072e-09	1.07396e-09
1808.56	7.60782e-08	8.3642e-10	1.10901e-09
1808.58	7.40567e-08	1.47278e-09	8.91314e-10
1808.6	6.7203e-08	1.52363e-09	7.41047e-10
1808.62	4.73287e-08	1.57103e-09	3.86936e-10
1808.64	5.39626e-08	1.81236e-09	4.06345e-10
1808.66	6.35424e-08	2.10686e-09	5.99099e-10
1808.68	6.59418e-08	1.56416e-09	7.61423e-10
1808.7	6.92858e-08	1.68859e-09	7.24679e-10
1808.72	7.29048e-08	1.95443e-09	7.69514e-10
1808.74	6.22321e-08	1.58988e-09	8.12206e-10
1808.76	4.97363e-08	1.37316e-09	6.18537e-10
1808.78	4.62706e-08	1.99845e-09	5.83593e-10
1808.8	4.82287e-08	1.82103e-09	6.68157e-10
1808.82	5.05406e-08	1.51788e-09	7.99322e-10
1808.84	5.82402e-08	1.57864e-09	6.46593e-10
1808.86	5.18612e-08	1.68313e-09	6.57752e-10
1808.88	6.31046e-08	1.16622e-09	6.19977e-10
1808.9	7.31344e-08	1.93238e-09	5.52855e-10
1808.92	8.16857e-08	2.26394e-09	4.25459e-10
1808.94	7.55353e-08	2.18477e-09	5.38275e-10
1808.96	9.21583e-08	2.322e-09	6.52988e-10
1808.98	8.64765e-08	2.4102e-09	5.48037e-10
1809	8.76148e-08	2.16323e-09	6.97236e-10
1809.02	9.31939e-08	2.09979e-09	7.78205e-10
1809.04	8.46618e-08	2.33831e-09	7.34913e-10
1809.06	7.08644e-08	2.49689e-09	5.7626e-10
1809.08	6.42501e-08	2.3879e-09	7.29821e-10
1809.1	5.68507e-08	2.02714e-09	5.95629e-10
1809.12	6.79437e-08	1.75677e-09	4.942e-10
1809.14	6.49973e-08	2.03069e-09	4.52227e-10
1809.16	7.76243e-08	1.70855e-09	4.30252e-10
1809.18	1.13135e-07	1.55758e-09	3.66572e-10
1809.2	1.15044e-07	1.54644e-09	4.98018e-10
1809.22	9.40807e-08	1.85824e-09	7.09752e-10
1809.24	9.63618e-08	1.6482e-09	7.49968e-10
1809.26	8.72478e-08	1.84268e-09	8.41349e-10
1809.28	4.96853e-08	2.12132e-09	8.75594e-10
1809.3	5.32248e-08	1.99738e-09	8.30288e-10
1809.32	5.66525e-08	1.65581e-09	6.08364e-10
1809.34	6.5932e-08	1.26811e-09	6.25822e-10
1809.36	7.0032e-08	7.95816e-10	6.26415e-10
1809.38	6.95211e-08	6.54507e-10	6.45617e-10
1809.4	9.62969e-08	9.59141e-10	7.7922e-10
1809.42	8.4307e-08	9.36466e-10	9.07276e-10
1809.44	9.9082e-08	1.23464e-09	1.22259e-09
1809.46	9.85475e-08	1.26079e-09	1.23636e-09
1809.48	1.1401e-07	1.71478e-09	1.18787e-09
1809.5	1.13188e-07	1.51236e-09	1.01894e-09
1809.52	1.31666e-07	1.8319e-09	1.12512e-09
1809.54	1.23633e-07	2.11561e-09	8.95288e-10
1809.56	1.18652e-07	2.18196e-09	9.00563e-10
1809.58	1.10063e-07	1.97812e-09	8.29848e-10
1809.6	8.27452e-08	2.48314e-09	1.07289e-09
1809.62	7.30136e-08	2.20489e-09	8.84377e-10
1809.64	8.0336e-08	1.69972e-09	8.30273e-10
1809.66	9.08598e-08	1.95166e-09	8.61755e-10
1809.68	8.36188e-08	1.78543e-09	8.4181e-10
1809.7	7.55339e-08	1.69122e-09	6.06464e-10
1809.72	6.9798e-08	1.72529e-09	6.90597e-10
1809.74	6.60773e-08	2.02807e-09	5.96706e-10
1809.76	5.73793e-08	1.85044e-09	6.00755e-10
1809.78	5.86061e-08	1.78689e-09	6.72344e-10
1809.8	6.70332e-08	1.35705e-09	6.09103e-10
1809.82	8.55769e-08	1.26624e-09	5.02358e-10
1809.84	8.65439e-08	1.17112e-09	4.92576e-10
1809.86	9.68438e-08	1.77863e-09	4.4586e-10
1809.88	1.00951e-07	1.93567e-09	4.23891e-10
1809.9	9.8041e-08	1.90835e-09	5.86666e-10
1809.92	7.92474e-08	2.00807e-09	7.5206e-10
1809.94	8.29819e-08	2.44565e-09	8.92228e-10
1809.96	7.34104e-08	2.06266e-09	8.23656e-10
1809.98	7.53845e-08	1.91417e-09	7.44194e-10
1810	7.02235e-08	2.04723e-09	6.85287e-10
1810.02	7.87601e-08	2.12986e-09	5.17375e-10
1810.04	5.9821e-08	1.69731e-09	3.75459e-10
1810.06	6.97158e-08	1.85391e-09	3.57353e-10
1810.08	7.83982e-08	2.01776e-09	4.68475e-10
1810.1	8.1542e-08	1.94481e-09	4.30473e-10
1810.12	1.06293e-07	1.80534e-09	5.13244e-10
1810.14	1.05742e-07	1.70745e-09	4.80148e-10
1810.16	9.19826e-08	1.22277e-09	5.21144e-10
1810.18	8.21545e-08	1.04519e-09	4.19543e-10
1810.2	8.08487e-08	9.81404e-10	3.6976e-10
1810.22	5.70375e-08	1.28367e-09	3.61998e-10
1810.24	6.37137e-08	1.1345e-09	3.69285e-10
1810.26	6.75475e-08	1.85388e-09	3.67309e-10
1810.28	6.75813e-08	2.02289e-09	4.36476e-10
1810.3	9.03768e-08	1.91673e-09	5.70669e-10
1810.32	9.63788e-08	1.70253e-09	5.89172e-10
1810.34	9.00184e-08	1.91642e-09	7.40098e-10
1810.36	9.58501e-08	1.36208e-09	7.69207e-10
1810.38	9.6179e-08	1.37015e-09	7.12844e-10
1810.4	7.75112e-08	1.45376e-09	7.72026e-10
1810.42	6.78875e-08	1.39566e-09	6.87632e-10
1810.44	7.09506e-08	1.25783e-09	5.9962e-10
1810.46	7.72657e-08	1.27696e-09	6.37348e-10
1810.48	7.39618e-08	1.17928e-09	6.648e-10
1810.5	6.5835e-08	1.15421e-09	4.64793e-10
1810.52	6.13088e-08	1.31448e-09	6.83871e-10
1810.54	6.73416e-08	1.59532e-09	7.67024e-10
1810.56	6.4519e-08	1.82359e-09	6.54862e-10
1810.58	6.01249e-08	1.79201e-09	8.9902e-10
1810.6	9.43511e-08	1.84936e-09	8.97612e-10
1810.62	9.54945e-08	1.72702e-09	6.86219e-10
1810.64	1.0025e-07	1.33884e-09	6.00021e-10
1810.66	1.03907e-07	1.03416e-09	6.42412e-10
1810.68	1.13651e-07	9.27834e-10	3.54718e-10
1810.7	8.55936e-08	9.00957e-10	4.63717e-10
1810.72	8.18908e-08	1.06966e-09	4.73601e-10
1810.74	6.16883e-08	1.30404e-09	4.47141e-10
1810.76	6.43638e-08	2.00251e-09	4.43972e-10
1810.78	5.76699e-08	2.59158e-09	6.95843e-10
1810.8	6.85379e-08	2.70574e-09	5.58469e-10
1810.82	7.83163e-08	2.61492e-09	6.13954e-10
1810.84	8.78339e-08	2.3615e-09	7.08937e-10
1810.86	6.47985e-08	1.8589e-09	7.51216e-10
1810.88	6.86512e-08	1.71551e-09	5.88466e-10
1810.9	5.77523e-08	1.71783e-09	7.0132e-10
1810.92	5.01544e-08	1.85326e-09	7.21281e-10
1810.94	5.3512e-08	1.84464e-09	6.91465e-10
1810.96	7.89209e-08	1.99566e-09	6.80222e-10
1810.98	8.80277e-08	1.46149e-09	7.877e-10
1811	9.34365e-08	1.39874e-09	6.78973e-10
1811.02	1.03365e-07	1.4408e-09	5.6468e-10
1811.04	9.81382e-08	2.23194e-09	4.76489e-10
1811.06	8.61575e-08	2.00404e-09	5.53104e-10
1811.08	7.41725e-08	2.5079e-09	6.13639e-10
1811.1	8.30426e-08	2.42558e-09	7.45771e-10
1811.12	8.91657e-08	2.30228e-09	7.53442e-10
1811.14	9.81659e-08	2.0071e-09	7.81417e-10
1811.16	1.06963e-07	1.82154e-09	7.26842e-10
1811.18	1.29687e-07	1.85031e-09	4.93111e-10
1811.2	1.05783e-07	2.22693e-09	5.75755e-10
1811.22	9.11932e-08	2.12781e-09	6.6325e-10
1811.24	1.17254e-07	1.95869e-09	6.11483e-10
1811.26	1.20601e-07	2.22258e-09	6.8003e-10
1811.28	9.3756e-08	2.31112e-09	6.67846e-10
1811.3	1.25735e-07	2.02039e-09	4.75015e-10
1811.32	1.25903e-07	2.24109e-09	4.50783e-10
1811.34	1.02286e-07	2.17678e-09	6.19251e-10
1811.36	8.503e-08	1.98092e-09	6.56862e-10
1811.38	9.95653e-08	1.60947e-09	8.45609e-10
1811.4	8.06934e-08	1.86012e-09	8.8113e-10
1811.42	8.46104e-08	1.83697e-09	9.50188e-10
1811.44	7.61238e-08	1.9541e-09	7.75496e-10
1811.46	7.90226e-08	1.95857e-09	6.26088e-10
1811.48	8.48148e-08	1.76922e-09	4.73022e-10
1811.5	7.37961e-08	1.73428e-09	5.68962e-10
1811.52	6.34269e-08	1.65633e-09	4.30213e-10
1811.54	6.42723e-08	1.32129e-09	5.25886e-10
1811.56	6.38233e-08	1.27545e-09	5.83751e-10
1811.58	8.46448e-08	1.70362e-09	5.799e-10
1811.6	1.09128e-07	1.45671e-09	5.54934e-10
1811.62	1.56948e-07	1.43054e-09	6.46786e-10
1811.64	1.85548e-07	1.58353e-09	5.74247e-10
1811.66	1.8834e-07	1.85395e-09	5.67743e-10
1811.68	1.59254e-07	1.52279e-09	5.89931e-10
1811.7	1.51207e-07	2.36269e-09	5.61147e-10
1811.72	1.16636e-07	2.75013e-09	5.74423e-10
1811.74	7.71875e-08	2.66632e-09	5.68978e-10
1811.76	6.43513e-08	2.99576e-09	7.20026e-10
1811.78	5.35166e-08	3.17232e-09	7.39e-10
1811.8	4.31371e-08	2.51635e-09	7.33112e-10
1811.82	3.93636e-08	2.62116e-09	6.60705e-10
1811.84	4.9649e-08	2.68815e-09	6.94106e-10
1811.86	1.04157e-07	2.38076e-09	6.76363e-10
1811.88	1.11264e-07	2.54634e-09	7.06236e-10
1811.9	1.14485e-07	2.38471e-09	7.32142e-10
1811.92	1.28391e-07	1.83605e-09	7.19106e-10
1811.94	1.1896e-07	1.7778e-09	7.94895e-10
1811.96	9.50454e-08	1.60915e-09	6.18992e-10
1811.98	9.35654e-08	1.47558e-09	6.05406e-10
1812	1.08857e-07	1.65255e-09	4.88054e-10
1812.02	9.21875e-08	1.56403e-09	5.16034e-10
1812.04	9.63574e-08	1.88067e-09	4.29936e-10
1812.06	6.35102e-08	2.00108e-09	3.9029e-10
1812.08	6.29223e-08	1.75793e-09	3.26802e-10
1812.1	3.98791e-08	1.74731e-09	3.51926e-10
1812.12	3.79632e-08	1.64045e-09	3.69779e-10
1812.14	3.95843e-08	1.27421e-09	6.02553e-10
1812.16	6.64835e-08	1.11604e-09	6.66407e-10
1812.18	7.50246e-08	1.44056e-09	6.4575e-10
1812.2	9.26998e-08	1.2747e-09	8.28108e-10
1812.22	1.18668e-07	1.895e-09	8.25662e-10
1812.24	1.1961e-07	2.60389e-09	5.95818e-10
1812.26	1.29419e-07	2.67145e-09	6.66626e-10
1812.28	1.19148e-07	2.98882e-09	8.17548e-10
1812.3	1.07226e-07	3.00258e-09	6.21731e-10
1812.32	1.1378e-07	2.79205e-09	6.47643e-10
1812.34	1.18872e-07	2.2353e-09	7.24078e-10
1812.36	8.62621e-08	2.1837e-09	6.28176e-10
1812.38	9.36154e-08	1.63679e-09	6.50978e-10
1812.4	9.86194e-08	1.88946e-09	6.7003e-10
1812.42	6.93874e-08	1.38776e-09	6.29755e-10
1812.44	8.28786e-08	1.26567e-09	5.96096e-10
1812.46	8.10686e-08	1.09494e-09	6.19872e-10
1812.48	8.41709e-08	1.17561e-09	5.17744e-10
1812.5	8.51731e-08	1.02851e-09	4.99272e-10
1812.52	8.56461e-08	1.54742e-09	6.09223e-10
1812.54	9.34712e-08	2.10988e-09	6.76174e-10
1812.56	1.02955e-07	2.1143e-09	6.82233e-10
1812.58	9.87052e-08	2.39904e-09	7.61938e-10
1812.6	9.24304e-08	2.4033e-09	8.97419e-10
1812.62	9.84472e-08	2.46792e-09	8.32067e-10
1812.64	7.57955e-08	2.12554e-09	7.07996e-10
1812.66	8.93048e-08	2.25256e-09	6.2557e-10
1812.68	9.77384e-08	1.83574e-09	6.00056e-10
1812.7	1.05108e-07	1.83636e-09	5.72164e-10
1812.72	9.57036e-08	2.41576e-09	5.74768e-10
1812.74	1.07203e-07	2.26302e-09	6.03713e-10
1812.76	9.91269e-08	2.41536e-09	7.1497e-10
1812.78	9.21243e-08	2.98487e-09	6.54224e-10
1812.8	7.66628e-08	3.21059e-09	5.32999e-10
1812.82	1.076e-07	2.38033e-09	5.26787e-10
1812.84	9.40484e-08	2.46188e-09	5.47643e-10
1812.86	9.92705e-08	2.23886e-09	5.46043e-10
1812.88	9.80028e-08	1.51383e-09	5.36369e-10
1812.9	1.05945e-07	1.07713e-09	5.27003e-10
1812.92	7.45789e-08	1.27802e-09	5.046e-10
1812.94	7.57981e-08	1.4124e-09	5.12438e-10
1812.96	6.19385e-08	1.56484e-09	4.36518e-10
1812.98	5.50189e-08	2.01555e-09	4.18489e-10
1813	5.19996e-08	2.19349e-09	7.34393e-10
1813.02	6.0822e-08	1.79856e-09	6.54591e-10
1813.04	6.56445e-08	1.54773e-09	6.24298e-10
1813.06	6.03797e-08	2.66611e-09	5.9144e-10
1813.08	6.63552e-08	2.86427e-09	6.97213e-10
1813.1	7.76569e-08	2.74312e-09	4.38942e-10
1813.12	8.72611e-08	2.97798e-09	5.57553e-10
1813.14	8.8282e-08	3.05782e-09	6.56872e-10
1813.16	8.92846e-08	1.69205e-09	7.7173e-10
1813.18	1.05301e-07	1.36792e-09	6.55612e-10
1813.2	9.7001e-08	1.63628e-09	6.52122e-10
1813.22	9.67733e-08	1.52736e-09	5.98854e-10
1813.24	8.77116e-08	1.94947e-09	5.4522e-10
1813.26	1.04312e-07	2.39903e-09	5.42313e-10
1813.28	9.63165e-08	2.20763e-09	5.38977e-10
1813.3	1.00424e-07	2.10586e-09	5.91933e-10
1813.32	1.134e-07	2.1659e-09	6.53639e-10
1813.34	1.1613e-07	1.88749e-09	5.78828e-10
1813.36	1.43099e-07	1.54949e-09	4.37961e-10
1813.38	1.38028e-07	1.44448e-09	4.57341e-10
1813.4	1.37405e-07	2.14222e-09	4.43305e-10
1813.42	1.08443e-07	2.38197e-09	4.88793e-10
1813.44	1.19853e-07	2.52811e-09	6.20633e-10
1813.46	1.01075e-07	2.53271e-09	8.08905e-10
1813.48	1.07273e-07	2.76651e-09	8.07266e-10
1813.5	1.10227e-07	1.89686e-09	7.25408e-10
1813.52	1.22138e-07	1.78416e-09	5.99115e-10
1813.54	1.14274e-07	1.44467e-09	5.49113e-10
1813.56	1.08602e-07	1.71686e-09	5.54384e-10
1813.58	1.04182e-07	1.57672e-09	5.13492e-10
1813.6	1.27841e-07	1.6076e-09	5.13218e-10
1813.62	1.28504e-07	1.54084e-09	4.66488e-10
1813.64	1.36322e-07	1.44319e-09	3.87153e-10
1813.66	1.23078e-07	1.1947e-09	2.96019e-10
1813.68	1.34747e-07	1.3826e-09	4.22181e-10
1813.7	9.68312e-08	2.34161e-09	6.38761e-10
1813.72	8.07148e-08	2.6238e-09	8.01746e-10
1813.74	7.3945e-08	3.07823e-09	8.68957e-10
1813.76	8.73378e-08	3.08557e-09	9.94631e-10
1813.78	6.91498e-08	3.7793e-09	1.10798e-09
1813.8	9.3335e-08	2.97796e-09	9.38587e-10
1813.82	1.1547e-07	2.81663e-09	8.16281e-10
1813.84	1.12172e-07	3.03098e-09	7.93196e-10
1813.86	9.62938e-08	3.5673e-09	6.04728e-10
1813.88	1.06797e-07	2.60725e-09	5.90436e-10
1813.9	1.04081e-07	2.89587e-09	6.19331e-10
1813.92	9.38553e-08	2.73e-09	6.26424e-10
1813.94	8.40581e-08	2.35466e-09	6.01788e-10
1813.96	1.14657e-07	1.99635e-09	7.21145e-10
1813.98	1.3328e-07	2.38051e-09	4.92617e-10
1814	1.26129e-07	1.97918e-09	4.56592e-10
1814.02	1.20293e-07	1.94015e-09	5.77479e-10
1814.04	1.21475e-07	2.13277e-09	6.66776e-10
1814.06	1.2623e-07	2.16047e-09	5.86764e-10
1814.08	1.13142e-07	2.01184e-09	6.57297e-10
1814.1	1.32551e-07	2.32756e-09	9.51056e-10
1814.12	1.26886e-07	2.99056e-09	7.82342e-10
1814.14	1.8092e-07	2.46812e-09	6.89987e-10
1814.16	1.58272e-07	2.35271e-09	7.50964e-10
1814.18	1.48807e-07	2.17177e-09	6.85686e-10
1814.2	1.19318e-07	1.65165e-09	3.89058e-10
1814.22	1.19112e-07	1.47598e-09	4.46583e-10
1814.24	8.61112e-08	1.61075e-09	5.79973e-10
1814.26	8.85967e-08	2.01123e-09	4.89548e-10
1814.28	9.42898e-08	2.10491e-09	4.96368e-10
1814.3	9.70929e-08	2.38388e-09	4.63706e-10
1814.32	1.05926e-07	1.83056e-09	5.45892e-10
1814.34	1.0692e-07	1.79947e-09	4.49278e-10
1814.36	9.30119e-08	1.49545e-09	4.42733e-10
1814.38	7.63922e-08	1.34311e-09	6.36058e-10
1814.4	9.49226e-08	1.33471e-09	6.88721e-10
1814.42	8.36383e-08	1.20343e-09	6.13019e-10
1814.44	7.39168e-08	1.18377e-09	7.04964e-10
1814.46	6.83914e-08	1.40914e-09	8.2094e-10
1814.48	7.70342e-08	1.64548e-09	6.42616e-10
1814.5	7.5449e-08	1.63142e-09	6.65428e-10
1814.52	7.90047e-08	1.55034e-09	6.71309e-10
1814.54	7.30772e-08	1.82105e-09	7.88808e-10
1814.56	9.61877e-08	1.31909e-09	8.82721e-10
1814.58	1.15245e-07	1.83799e-09	9.69068e-10
1814.6	9.43454e-08	1.70273e-09	8.73476e-10
1814.62	1.01237e-07	2.26384e-09	8.75221e-10
1814.64	1.04092e-07	2.3496e-09	7.24443e-10
1814.66	1.2201e-07	2.51278e-09	6.94641e-10
1814.68	1.29376e-07	2.15484e-09	6.51792e-10
1814.7	1.67266e-07	2.23641e-09	8.25318e-10
1814.72	1.58513e-07	2.12428e-09	9.63032e-10
1814.74	1.75104e-07	2.7959e-09	9.29509e-10
1814.76	1.52636e-07	2.63431e-09	8.43584e-10
1814.78	1.29127e-07	2.37208e-09	8.17495e-10
1814.8	1.00548e-07	2.54218e-09	7.99761e-10
1814.82	1.14953e-07	2.19427e-09	7.91011e-10
1814.84	1.08528e-07	1.07509e-09	7.97662e-10
1814.86	9.30608e-08	1.03541e-09	8.19012e-10
1814.88	9.70882e-08	1.55007e-09	7.60622e-10
1814.9	9.06804e-08	2.03243e-09	7.28318e-10
1814.92	8.23843e-08	3.61815e-09	7.38738e-10
1814.94	1.00885e-07	4.60713e-09	7.79019e-10
1814.96	1.28515e-07	4.57551e-09	8.66592e-10
1814.98	1.19e-07	4.20815e-09	9.77811e-10
1815	1.25458e-07	3.81796e-09	8.90726e-10
1815.02	1.52451e-07	2.70686e-09	8.0997e-10
1815.04	1.45234e-07	2.02493e-09	7.60797e-10
1815.06	1.34012e-07	2.67988e-09	5.31972e-10
1815.08	1.28217e-07	3.12738e-09	5.57169e-10
1815.1	1.27307e-07	2.64411e-09	7.99694e-10
1815.12	1.08048e-07	2.29091e-09	6.95589e-10
1815.14	8.91936e-08	2.46707e-09	7.39586e-10
1815.16	9.0264e-08	2.28797e-09	9.09317e-10
1815.18	1.30598e-07	1.74086e-09	8.51148e-10
1815.2	1.31968e-07	2.10059e-09	6.06834e-10
1815.22	1.26384e-07	2.12338e-09	7.2609e-10
1815.24	1.16237e-07	2.25645e-09	6.83977e-10
1815.26	1.37781e-07	2.27334e-09	5.90782e-10
1815.28	1.09238e-07	2.60424e-09	5.43513e-10
1815.3	1.0899e-07	2.65003e-09	6.4197e-10
1815.32	1.23317e-07	2.57019e-09	5.64151e-10
1815.34	1.44404e-07	1.95728e-09	5.16317e-10
1815.36	1.11253e-07	1.60893e-09	4.91902e-10
1815.38	1.2127e-07	1.18333e-09	4.99023e-10
1815.4	1.22556e-07	1.19873e-09	4.15433e-10
1815.42	1.26867e-07	1.29599e-09	5.4791e-10
1815.44	1.14964e-07	1.87699e-09	4.86903e-10
1815.46	1.30712e-07	2.17284e-09	4.73404e-10
1815.48	1.2752e-07	2.66276e-09	5.43214e-10
1815.5	1.28399e-07	2.7927e-09	7.12876e-10
1815.52	1.04807e-07	2.62632e-09	5.66039e-10
1815.54	1.09783e-07	2.50132e-09	6.18163e-10
1815.56	9.58826e-08	2.49004e-09	6.44944e-10
1815.58	8.3383e-08	2.05777e-09	5.76505e-10
1815.6	9.11125e-08	1.67313e-09	4.2498e-10
1815.62	8.65933e-08	2.14549e-09	4.58795e-10
1815.64	9.86609e-08	1.98079e-09	4.66225e-10
1815.66	1.21346e-07	2.06769e-09	4.9757e-10
1815.68	1.53873e-07	2.02475e-09	5.22381e-10
1815.7	1.42674e-07	2.14896e-09	6.4314e-10
1815.72	1.39698e-07	1.76789e-09	6.0425e-10
1815.74	1.19041e-07	1.61362e-09	7.09443e-10
1815.76	9.0531e-08	1.32107e-09	7.33245e-10
1815.78	5.1755e-08	1.30198e-09	6.95279e-10
1815.8	4.5609e-08	1.5129e-09	6.84003e-10
1815.82	5.16728e-08	1.67094e-09	6.91049e-10
1815.84	1.01144e-07	1.62141e-09	7.58447e-10
1815.86	9.96448e-08	1.62379e-09	7.28746e-10
1815.88	1.04565e-07	1.73487e-09	8.01542e-10
1815.9	1.09887e-07	1.51631e-09	6.72311e-10
1815.92	1.22834e-07	1.99982e-09	6.53191e-10
1815.94	8.3511e-08	1.99618e-09	4.86126e-10
1815.96	9.27986e-08	1.98304e-09	4.71824e-10
1815.98	1.07346e-07	2.1757e-09	4.77491e-10
1816	1.16761e-07	2.38029e-09	5.518e-10
1816.02	1.13491e-07	2.08382e-09	5.50041e-10
1816.04	1.22538e-07	2.22068e-09	5.49048e-10
1816.06	1.56068e-07	2.59933e-09	5.53219e-10
1816.08	1.71768e-07	2.49461e-09	5.3106e-10
1816.1	2.10415e-07	2.52138e-09	4.70916e-10
1816.12	2.19513e-07	2.67038e-09	4.82792e-10
1816.14	2.08554e-07	2.67878e-09	5.69253e-10
1816.16	1.76361e-07	2.7952e-09	5.0964e-10
1816.18	1.46988e-07	2.78351e-09	4.55593e-10
1816.2	1.01504e-07	2.6941e-09	3.85843e-10
1816.22	9.04881e-08	2.3337e-09	3.88219e-10
1816.24	8.80749e-08	2.15438e-09	2.97793e-10
1816.26	8.3667e-08	1.63074e-09	3.42651e-10
1816.28	8.93385e-08	1.7452e-09	4.29593e-10
1816.3	1.00244e-07	1.51465e-09	5.07441e-10
1816.32	1.03515e-07	1.56963e-09	4.82237e-10
1816.34	1.25291e-07	1.98879e-09	4.94479e-10
1816.36	1.34273e-07	2.36246e-09	5.18468e-10
1816.38	1.23934e-07	2.23525e-09	4.12415e-10
1816.4	1.2701e-07	2.50767e-09	4.98833e-10
1816.42	1.17321e-07	2.62976e-09	6.33938e-10
1816.44	1.14967e-07	2.37301e-09	7.35483e-10
1816.46	1.08342e-07	1.86012e-09	7.94195e-10
1816.48	1.17886e-07	1.78563e-09	8.86832e-10
1816.5	1.21859e-07	1.66875e-09	7.85735e-10
1816.52	1.53698e-07	1.32119e-09	6.92046e-10
1816.54	1.24685e-07	1.82137e-09	6.95159e-10
1816.56	1.5561e-07	2.80894e-09	6.94321e-10
1816.58	1.45427e-07	2.99217e-09	6.99803e-10
1816.6	1.51357e-07	3.15872e-09	7.81e-10
1816.62	1.2703e-07	3.42617e-09	9.2635e-10
1816.64	1.39997e-07	3.14425e-09	8.60662e-10
1816.66	1.08131e-07	2.51844e-09	7.84488e-10
1816.68	1.34794e-07	2.56618e-09	6.83867e-10
1816.7	1.34688e-07	2.22302e-09	5.62785e-10
1816.72	1.56414e-07	1.87684e-09	5.82706e-10
1816.74	1.57988e-07	1.74648e-09	5.80852e-10
1816.76	1.5074e-07	1.3272e-09	5.51012e-10
1816.78	1.40933e-07	1.22174e-09	8.20324e-10
1816.8	1.53959e-07	1.28417e-09	9.47803e-10
1816.82	1.3414e-07	1.59132e-09	7.52359e-10
1816.84	1.29599e-07	1.65339e-09	6.80007e-10
1816.86	1.42629e-07	1.92092e-09	6.69203e-10
1816.88	1.58726e-07	2.68952e-09	4.90301e-10
1816.9	1.30496e-07	3.49476e-09	4.05168e-10
1816.92	1.42264e-07	3.60489e-09	4.49669e-10
1816.94	1.30634e-07	3.50431e-09	5.04491e-10
1816.96	1.44968e-07	3.6445e-09	5.41246e-10
1816.98	1.37487e-07	2.60652e-09	6.57711e-10
1817	1.42447e-07	1.87381e-09	6.47987e-10
1817.02	1.2571e-07	2.18757e-09	7.22851e-10
1817.04	1.33366e-07	2.04015e-09	6.75097e-10
1817.06	1.02612e-07	2.2453e-09	6.69127e-10
1817.08	7.78504e-08	2.7399e-09	5.23618e-10
1817.1	6.22405e-08	3.06948e-09	4.8313e-10
1817.12	7.82473e-08	2.69313e-09	4.58725e-10
1817.14	8.12883e-08	2.71589e-09	4.64704e-10
1817.16	1.08905e-07	2.32235e-09	4.32879e-10
1817.18	1.37514e-07	1.93689e-09	4.28e-10
1817.2	1.5306e-07	1.84393e-09	4.37015e-10
1817.22	1.5439e-07	1.60174e-09	3.92859e-10
1817.24	1.69447e-07	1.66692e-09	3.54996e-10
1817.26	1.55924e-07	1.91109e-09	3.82401e-10
1817.28	1.39762e-07	2.23124e-09	3.54855e-10
1817.3	1.35873e-07	2.50731e-09	4.07499e-10
1817.32	1.26633e-07	2.63884e-09	4.10838e-10
1817.34	1.09955e-07	2.99885e-09	4.43235e-10
1817.36	1.22509e-07	3.21961e-09	4.4658e-10
1817.38	1.14293e-07	2.88863e-09	4.80923e-10
1817.4	1.0824e-07	2.97839e-09	4.88865e-10
1817.42	9.89775e-08	3.82904e-09	4.89733e-10
1817.44	9.97928e-08	3.61882e-09	5.93002e-10
1817.46	7.84581e-08	3.23123e-09	7.7416e-10
1817.48	9.47499e-08	3.76332e-09	7.43019e-10
1817.5	8.86723e-08	3.19542e-09	7.20479e-10
1817.52	9.44923e-08	2.477e-09	7.53075e-10
1817.54	9.45439e-08	2.56998e-09	6.48584e-10
1817.56	1.21439e-07	2.29169e-09	5.29028e-10
1817.58	1.0431e-07	1.94392e-09	5.46503e-10
1817.6	1.20214e-07	2.54161e-09	5.51761e-10
1817.62	1.34679e-07	2.41079e-09	4.53855e-10
1817.64	1.47725e-07	2.64453e-09	5.78364e-10
1817.66	1.59016e-07	3.88845e-09	5.61759e-10
1817.68	1.73722e-07	4.28758e-09	8.98902e-10
1817.7	1.68514e-07	3.40162e-09	9.08757e-10
1817.72	1.6725e-07	3.90082e-09	1.08855e-09
1817.74	1.7573e-07	3.32956e-09	1.0096e-09
1817.76	1.35238e-07	3.2495e-09	9.9649e-10
1817.78	1.48621e-07	2.51206e-09	7.24451e-10
1817.8	1.34003e-07	2.86064e-09	7.42961e-10
1817.82	1.28932e-07	2.30664e-09	6.27929e-10
1817.84	1.03856e-07	2.55848e-09	5.88992e-10
1817.86	1.11571e-07	1.95918e-09	5.07563e-10
1817.88	9.98248e-08	3.21025e-09	5.45334e-10
1817.9	1.0737e-07	3.38944e-09	5.84247e-10
1817.92	1.12647e-07	4.21449e-09	4.9247e-10
1817.94	1.0815e-07	4.10547e-09	5.55957e-10
1817.96	1.15189e-07	4.21925e-09	5.65509e-10
1817.98	1.11365e-07	3.01857e-09	4.57692e-10
1818	1.01905e-07	2.75444e-09	4.5668e-10
1818.02	1.12175e-07	1.95675e-09	5.55505e-10
1818.04	1.17269e-07	2.23156e-09	4.88538e-10
1818.06	1.37402e-07	1.72453e-09	7.82955e-10
1818.08	1.35154e-07	2.50195e-09	7.97605e-10
1818.1	1.55087e-07	2.48614e-09	8.53576e-10
1818.12	1.37395e-07	2.47063e-09	8.18175e-10
1818.14	1.47519e-07	2.17031e-09	8.41664e-10
1818.16	1.27974e-07	2.24122e-09	5.86581e-10
1818.18	1.15166e-07	2.10425e-09	6.22938e-10
1818.2	1.08463e-07	1.98983e-09	4.84009e-10
1818.22	8.96533e-08	2.46482e-09	5.94879e-10
1818.24	9.00864e-08	2.58702e-09	6.43517e-10
1818.26	7.85481e-08	2.71843e-09	7.35701e-10
1818.28	9.20951e-08	2.84784e-09	7.55886e-10
1818.3	1.06964e-07	3.39643e-09	7.06377e-10
1818.32	1.28702e-07	3.61061e-09	6.26601e-10
1818.34	1.44164e-07	3.37387e-09	6.18185e-10
1818.36	1.605e-07	3.16267e-09	4.60492e-10
1818.38	1.97949e-07	3.04455e-09	3.26288e-10
1818.4	1.83813e-07	2.43252e-09	4.4758e-10
1818.42	1.90901e-07	2.28832e-09	4.47691e-10
1818.44	1.84925e-07	2.43431e-09	4.53703e-10
1818.46	1.93931e-07	2.65263e-09	6.87439e-10
1818.48	1.67875e-07	2.08334e-09	7.45639e-10
1818.5	1.7229e-07	2.4845e-09	6.42052e-10
1818.52	2.21067e-07	2.05424e-09	6.39155e-10
1818.54	2.27993e-07	3.00557e-09	6.2512e-10
1818.56	2.41466e-07	3.04911e-09	5.61434e-10
1818.58	2.21261e-07	3.15562e-09	5.07401e-10
1818.6	2.30426e-07	3.13549e-09	6.51186e-10
1818.62	1.57275e-07	3.73555e-09	6.90111e-10
1818.64	1.40848e-07	3.11356e-09	7.17959e-10
1818.66	1.44609e-07	3.23369e-09	6.33451e-10
1818.68	1.39481e-07	3.32223e-09	7.09953e-10
1818.7	1.63104e-07	3.32586e-09	5.88457e-10
1818.72	1.94169e-07	2.63706e-09	5.62644e-10
1818.74	1.81714e-07	2.336e-09	5.81913e-10
1818.76	1.5917e-07	2.11978e-09	6.38085e-10
1818.78	1.82073e-07	2.20185e-09	8.14267e-10
1818.8	1.47458e-07	2.05878e-09	9.62278e-10
1818.82	1.36109e-07	2.26318e-09	8.63512e-10
1818.84	1.38347e-07	2.02419e-09	7.76524e-10
1818.86	1.1464e-07	1.8476e-09	7.21448e-10
1818.88	1.43241e-07	1.86918e-09	6.07161e-10
1818.9	1.67371e-07	1.87699e-09	5.68631e-10
1818.92	1.97735e-07	1.71764e-09	7.32166e-10
1818.94	1.93767e-07	2.26172e-09	7.06604e-10
1818.96	2.07051e-07	2.85106e-09	7.45148e-10
1818.98	1.68324e-07	2.55645e-09	9.9645e-10
1819	1.81687e-07	2.78582e-09	8.78659e-10
1819.02	1.37287e-07	2.6782e-09	8.93151e-10
1819.04	1.34652e-07	2.58454e-09	9.93163e-10
1819.06	1.50648e-07	2.30653e-09	9.9608e-10
1819.08	1.75602e-07	2.41381e-09	8.40702e-10
1819.1	1.37002e-07	1.95574e-09	8.48582e-10
1819.12	1.42753e-07	2.03683e-09	6.52543e-10
1819.14	1.4305e-07	1.71165e-09	6.21934e-10
1819.16	1.42536e-07	2.19112e-09	5.91508e-10
1819.18	1.5065e-07	2.42185e-09	3.64959e-10
1819.2	1.75838e-07	2.54947e-09	4.79928e-10
1819.22	2.26388e-07	2.47303e-09	5.19188e-10
1819.24	2.31814e-07	2.80263e-09	7.76248e-10
1819.26	2.09534e-07	2.38753e-09	7.13287e-10
1819.28	2.31694e-07	2.9647e-09	9.39723e-10
1819.3	2.0188e-07	3.0659e-09	8.22702e-10
1819.32	1.46783e-07	3.23198e-09	8.05158e-10
1819.34	1.45385e-07	3.26635e-09	4.94064e-10
1819.36	1.77528e-07	3.01123e-09	5.58055e-10
1819.38	1.38184e-07	3.1681e-09	4.4532e-10
1819.4	1.37938e-07	2.93658e-09	6.33223e-10
1819.42	1.57246e-07	3.0071e-09	7.90269e-10
1819.44	1.75009e-07	3.11046e-09	8.24962e-10
1819.46	1.83343e-07	3.10291e-09	9.17712e-10
1819.48	1.77033e-07	2.14195e-09	8.95565e-10
1819.5	2.18163e-07	2.29156e-09	8.47838e-10
1819.52	2.00369e-07	2.23287e-09	7.39625e-10
1819.54	2.15424e-07	1.98697e-09	1.00041e-09
1819.56	1.76059e-07	2.14453e-09	8.47591e-10
1819.58	1.72559e-07	2.56683e-09	8.61843e-10
1819.6	1.32517e-07	3.00509e-09	7.48571e-10
1819.62	1.45736e-07	3.20889e-09	7.17018e-10
1819.64	1.11576e-07	3.13519e-09	3.85434e-10
1819.66	1.51854e-07	3.37078e-09	4.94665e-10
1819.68	1.6146e-07	2.75555e-09	4.59317e-10
1819.7	1.60207e-07	2.38977e-09	5.23695e-10
1819.72	1.47225e-07	2.15287e-09	6.22734e-10
1819.74	1.50101e-07	2.14141e-09	6.56035e-10
1819.76	1.02458e-07	3.21574e-09	5.58118e-10
1819.78	1.46158e-07	3.50376e-09	6.50372e-10
1819.8	1.50067e-07	3.36821e-09	5.66549e-10
1819.82	1.45096e-07	3.42992e-09	4.71066e-10
1819.84	1.43269e-07	3.14751e-09	6.21458e-10
1819.86	1.54656e-07	1.81187e-09	6.99745e-10
1819.88	9.01855e-08	1.90642e-09	7.43244e-10
1819.9	9.85323e-08	1.93608e-09	9.10422e-10
1819.92	1.21263e-07	2.21803e-09	1.03687e-09
1819.94	1.53751e-07	2.77497e-09	1.00299e-09
1819.96	1.59339e-07	3.25001e-09	1.05566e-09
1819.98	1.58936e-07	3.09378e-09	1.11302e-09
1820	1.41647e-07	3.26737e-09	1.0252e-09
1820.02	1.49564e-07	3.09059e-09	9.83112e-10
1820.04	1.31769e-07	2.80532e-09	8.82376e-10
1820.06	1.3903e-07	1.93469e-09	7.52033e-10
1820.08	1.34567e-07	1.66438e-09	6.84332e-10
1820.1	1.33238e-07	1.34034e-09	6.33875e-10
1820.12	9.86985e-08	1.45953e-09	7.44034e-10
1820.14	1.16731e-07	1.33633e-09	7.56923e-10
1820.16	1.16343e-07	1.8295e-09	7.52804e-10
1820.18	1.23381e-07	2.10555e-09	5.73785e-10
1820.2	1.20001e-07	2.28956e-09	5.23805e-10
1820.22	1.50495e-07	2.46776e-09	4.93999e-10
1820.24	1.33279e-07	2.70043e-09	5.48244e-10
1820.26	1.30264e-07	2.53209e-09	6.75861e-10
1820.28	1.37471e-07	2.44977e-09	7.39955e-10
1820.3	1.69921e-07	2.48115e-09	7.73141e-10
1820.32	1.61801e-07	1.74402e-09	7.42608e-10
1820.34	1.55214e-07	1.47977e-09	6.76285e-10
1820.36	1.54947e-07	1.53856e-09	6.24426e-10
1820.38	1.76397e-07	1.72212e-09	7.29509e-10
1820.4	2.06851e-07	1.78469e-09	6.62459e-10
1820.42	2.26883e-07	2.02122e-09	5.78855e-10
1820.44	2.72613e-07	2.32632e-09	6.67716e-10
1820.46	2.54977e-07	2.38885e-09	6.40644e-10
1820.48	2.41733e-07	2.89406e-09	5.50243e-10
1820.5	1.8505e-07	2.76836e-09	7.10872e-10
1820.52	1.51789e-07	3.62597e-09	8.50142e-10
1820.54	1.10626e-07	3.55083e-09	6.93441e-10
1820.56	1.17524e-07	3.21235e-09	6.2284e-10
1820.58	1.34922e-07	2.99613e-09	6.65904e-10
1820.6	1.88233e-07	3.14247e-09	5.19684e-10
1820.62	2.18073e-07	2.77057e-09	3.98246e-10
1820.64	2.72739e-07	2.51769e-09	4.93114e-10
1820.66	2.89262e-07	2.59598e-09	4.7208e-10
1820.68	2.96146e-07	2.47457e-09	4.14198e-10
1820.7	3.22763e-07	2.72891e-09	4.40074e-10
1820.72	3.03101e-07	2.98253e-09	4.43555e-10
1820.74	2.30829e-07	4.00294e-09	4.28357e-10
1820.76	2.31133e-07	4.56393e-09	4.86971e-10
1820.78	2.2302e-07	4.04293e-09	4.36135e-10
1820.8	1.8093e-07	3.72092e-09	5.28456e-10
1820.82	1.59261e-07	3.01134e-09	4.62182e-10
1820.84	2.17141e-07	2.11691e-09	5.31634e-10
1820.86	1.96724e-07	2.46231e-09	4.71363e-10
1820.88	1.83506e-07	2.78374e-09	4.63268e-10
1820.9	1.86266e-07	2.94132e-09	3.69812e-10
1820.92	2.08666e-07	3.02352e-09	4.51552e-10
1820.94	1.59797e-07	3.91346e-09	3.25806e-10
1820.96	1.81106e-07	3.05275e-09	4.45806e-10
1820.98	1.57536e-07	3.09296e-09	4.7453e-10
1821	1.71632e-07	3.72269e-09	5.21234e-10
1821.02	1.54888e-07	3.82661e-09	4.32695e-10
1821.04	1.82604e-07	3.10061e-09	5.23484e-10
1821.06	1.98665e-07	3.4819e-09	6.00553e-10
1821.08	2.04995e-07	3.90116e-09	5.99035e-10
1821.1	1.59233e-07	3.07566e-09	5.55335e-10
1821.12	1.73655e-07	2.82893e-09	6.04085e-10
1821.14	1.50972e-07	2.64878e-09	6.13164e-10
1821.16	1.28212e-07	2.97411e-09	5.38186e-10
1821.18	1.16257e-07	2.99583e-09	6.83733e-10
1821.2	1.07568e-07	2.83016e-09	6.79658e-10
1821.22	9.94389e-08	3.03775e-09	7.07328e-10
1821.24	9.67277e-08	3.85824e-09	6.06869e-10
1821.26	1.10363e-07	3.54376e-09	5.14078e-10
1821.28	1.59502e-07	2.93636e-09	4.68159e-10
1821.3	1.81436e-07	2.92483e-09	5.85884e-10
1821.32	1.82567e-07	2.47049e-09	7.34726e-10
1821.34	1.98611e-07	1.55697e-09	8.25033e-10
1821.36	2.2615e-07	1.26267e-09	8.70456e-10
1821.38	2.33565e-07	1.46516e-09	7.49333e-10
1821.4	2.3294e-07	1.67611e-09	6.69424e-10
1821.42	2.37258e-07	2.83769e-09	4.55864e-10
1821.44	2.46081e-07	3.16679e-09	4.08492e-10
1821.46	1.83805e-07	3.23635e-09	3.87164e-10
1821.48	1.33788e-07	3.55821e-09	3.5309e-10
1821.5	1.77304e-07	3.78742e-09	4.15143e-10
1821.52	1.57314e-07	4.05525e-09	3.74033e-10
1821.54	1.38174e-07	4.44634e-09	5.53727e-10
1821.56	1.5516e-07	4.23222e-09	6.49424e-10
1821.58	1.66581e-07	3.73379e-09	6.92474e-10
1821.6	1.17543e-07	3.71649e-09	6.6333e-10
1821.62	1.43681e-07	2.91867e-09	7.55481e-10
1821.64	2.08756e-07	2.82617e-09	6.6919e-10
1821.66	2.0006e-07	3.5342e-09	6.06876e-10
1821.68	2.49224e-07	3.80724e-09	6.61109e-10
1821.7	2.94943e-07	3.34672e-09	5.94196e-10
1821.72	3.81839e-07	3.27662e-09	6.11926e-10
1821.74	3.05669e-07	3.24104e-09	4.6621e-10
1821.76	3.34958e-07	2.82999e-09	5.66302e-10
1821.78	2.91571e-07	2.91739e-09	5.09475e-10
1821.8	2.46785e-07	3.35148e-09	4.75153e-10
1821.82	2.08846e-07	2.86802e-09	4.15621e-10
1821.84	2.32334e-07	3.19009e-09	4.80946e-10
1821.86	2.35249e-07	4.30404e-09	5.88948e-10
1821.88	2.83432e-07	4.36439e-09	6.51175e-10
1821.9	3.12526e-07	4.77842e-09	6.51844e-10
1821.92	2.52376e-07	4.87393e-09	7.69899e-10
1821.94	2.32145e-07	4.33145e-09	6.90247e-10
1821.96	2.06315e-07	3.02241e-09	6.03132e-10
1821.98	1.63029e-07	3.56232e-09	5.64523e-10
1822	1.49148e-07	2.77855e-09	6.49105e-10
1822.02	1.92001e-07	3.35876e-09	5.3891e-10
1822.04	1.84963e-07	2.8523e-09	6.04354e-10
1822.06	2.18441e-07	2.83712e-09	4.46275e-10
1822.08	2.29203e-07	2.23284e-09	3.78597e-10
1822.1	2.17078e-07	3.39435e-09	4.61502e-10
1822.12	1.79119e-07	2.80531e-09	3.85065e-10
1822.14	2.35614e-07	3.06855e-09	4.48896e-10
1822.16	2.90533e-07	4.63033e-09	5.9432e-10
1822.18	2.7215e-07	4.19687e-09	7.52232e-10
1822.2	2.59187e-07	3.28348e-09	6.23608e-10
1822.22	3.00836e-07	3.62667e-09	7.3139e-10
1822.24	3.03253e-07	3.7869e-09	6.60591e-10
1822.26	2.15289e-07	2.25911e-09	5.52814e-10
1822.28	2.14783e-07	2.31645e-09	5.14133e-10
1822.3	2.15815e-07	2.2777e-09	5.37631e-10
1822.32	2.19952e-07	1.83512e-09	5.25354e-10
1822.34	2.04232e-07	2.18274e-09	5.74553e-10
1822.36	2.08012e-07	2.99125e-09	5.72199e-10
1822.38	2.55868e-07	3.02845e-09	7.0782e-10
1822.4	2.56762e-07	2.97943e-09	6.8505e-10
1822.42	2.13901e-07	3.80882e-09	6.29751e-10
1822.44	3.14457e-07	3.26881e-09	6.36212e-10
1822.46	3.23484e-07	2.35947e-09	6.65713e-10
1822.48	3.53405e-07	2.69304e-09	4.60495e-10
1822.5	3.9084e-07	3.20886e-09	5.52247e-10
1822.52	4.10056e-07	3.8119e-09	5.86812e-10
1822.54	3.01263e-07	4.53499e-09	5.75581e-10
1822.56	2.84956e-07	4.49742e-09	5.97466e-10
1822.58	2.32843e-07	4.2217e-09	6.81095e-10
1822.6	1.93193e-07	3.93164e-09	7.93844e-10
1822.62	1.95824e-07	2.69902e-09	7.56085e-10
1822.64	2.07551e-07	2.99358e-09	7.19234e-10
1822.66	2.30725e-07	3.62469e-09	7.24265e-10
1822.68	2.53652e-07	3.93012e-09	7.04984e-10
1822.7	3.03822e-07	3.705e-09	7.00376e-10
1822.72	2.64489e-07	4.16248e-09	8.38909e-10
1822.74	2.52543e-07	4.01943e-09	8.22569e-10
1822.76	2.30718e-07	3.77265e-09	7.3247e-10
1822.78	1.84742e-07	3.3513e-09	6.99379e-10
1822.8	1.90147e-07	3.26661e-09	5.77931e-10
1822.82	2.25796e-07	3.12995e-09	4.46599e-10
1822.84	3.16566e-07	2.717e-09	4.84279e-10
1822.86	3.45855e-07	2.34992e-09	4.69026e-10
1822.88	4.231e-07	2.46711e-09	4.58126e-10
1822.9	4.09112e-07	2.89022e-09	3.32997e-10
1822.92	4.08968e-07	3.16245e-09	3.62919e-10
1822.94	2.92906e-07	3.33156e-09	3.55695e-10
1822.96	2.9014e-07	3.58889e-09	3.71232e-10
1822.98	2.15651e-07	3.60424e-09	3.86087e-10
1823	1.86259e-07	3.18211e-09	4.91412e-10
1823.02	1.65669e-07	3.45825e-09	5.22183e-10
1823.04	2.20496e-07	3.16001e-09	5.63029e-10
1823.06	2.19467e-07	3.45653e-09	7.1199e-10
1823.08	2.23176e-07	3.48144e-09	6.85269e-10
1823.1	3.06238e-07	3.84086e-09	7.00594e-10
1823.12	3.91818e-07	3.60981e-09	7.30415e-10
1823.14	3.99254e-07	3.93294e-09	6.61243e-10
1823.16	3.96423e-07	3.40514e-09	6.61557e-10
1823.18	3.74512e-07	3.2627e-09	7.42539e-10
1823.2	3.03554e-07	3.29748e-09	6.29579e-10
1823.22	2.45053e-07	3.15884e-09	6.35778e-10
1823.24	2.52651e-07	2.44605e-09	7.16481e-10
1823.26	2.71799e-07	2.66426e-09	6.39568e-10
1823.28	3.03396e-07	3.02308e-09	5.65881e-10
1823.3	3.27234e-07	2.6343e-09	7.1332e-10
1823.32	3.09935e-07	2.39648e-09	7.49151e-10
1823.34	2.95763e-07	3.01463e-09	6.84711e-10
1823.36	2.5186e-07	3.77545e-09	6.28526e-10
1823.38	3.07338e-07	4.11907e-09	5.72865e-10
1823.4	3.88948e-07	5.09009e-09	5.45998e-10
1823.42	3.66979e-07	4.58604e-09	4.40307e-10
1823.44	3.41632e-07	4.20414e-09	4.81734e-10
1823.46	3.4136e-07	4.17097e-09	4.24551e-10
1823.48	2.72439e-07	3.74445e-09	7.29324e-10
1823.5	1.3603e-07	2.87299e-09	6.51186e-10
1823.52	1.83639e-07	3.46331e-09	7.95178e-10
1823.54	1.72122e-07	3.28935e-09	8.32761e-10
1823.56	2.14287e-07	4.4128e-09	9.10928e-10
1823.58	2.82125e-07	4.38478e-09	6.77382e-10
1823.6	3.13314e-07	4.85112e-09	7.12024e-10
1823.62	2.62285e-07	5.20261e-09	6.99134e-10
1823.64	2.88197e-07	5.17928e-09	5.85472e-10
1823.66	2.48231e-07	3.71516e-09	6.53109e-10
1823.68	2.25277e-07	3.45821e-09	7.35767e-10
1823.7	2.51962e-07	3.5056e-09	7.08447e-10
1823.72	3.05069e-07	2.96024e-09	5.6746e-10
1823.74	3.14768e-07	3.61915e-09	7.32841e-10
1823.76	3.25743e-07	3.25342e-09	6.58721e-10
1823.78	2.96362e-07	3.56796e-09	5.61394e-10
1823.8	2.50024e-07	2.94468e-09	6.11431e-10
1823.82	2.41328e-07	3.63278e-09	6.71182e-10
1823.84	1.75187e-07	2.90349e-09	6.3297e-10
1823.86	2.01319e-07	3.54384e-09	6.32657e-10
1823.88	2.43341e-07	4.22508e-09	7.43994e-10
1823.9	2.8629e-07	4.89494e-09	7.68175e-10
1823.92	2.42024e-07	4.2477e-09	7.41171e-10
1823.94	2.492e-07	4.36904e-09	6.15242e-10
1823.96	2.47149e-07	3.92443e-09	7.02563e-10
1823.98	1.92144e-07	3.11444e-09	6.27799e-10
1824	1.34886e-07	3.04533e-09	6.00396e-10
1824.02	1.47256e-07	3.57947e-09	6.22482e-10
1824.04	1.84701e-07	4.05504e-09	6.52493e-10
1824.06	1.82756e-07	4.66262e-09	5.47115e-10
1824.08	2.01767e-07	4.5986e-09	6.67383e-10
1824.1	2.24622e-07	5.38753e-09	6.51123e-10
1824.12	2.372e-07	5.01005e-09	7.1701e-10
1824.14	2.12439e-07	4.37863e-09	7.3499e-10
1824.16	2.02749e-07	3.38972e-09	8.30055e-10
1824.18	1.77127e-07	3.06028e-09	5.9674e-10
1824.2	1.81521e-07	2.16275e-09	7.17033e-10
1824.22	1.56812e-07	1.89382e-09	7.88606e-10
1824.24	1.53162e-07	2.7859e-09	7.21525e-10
1824.26	1.42676e-07	2.95621e-09	7.03917e-10
1824.28	2.91069e-07	3.28297e-09	8.3408e-10
1824.3	3.3426e-07	3.31647e-09	6.85085e-10
1824.32	3.46042e-07	3.41122e-09	4.81606e-10
1824.34	3.29632e-07	2.53141e-09	5.2524e-10
1824.36	3.38563e-07	2.20134e-09	5.42473e-10
1824.38	1.97608e-07	2.67743e-09	4.73593e-10
1824.4	1.34054e-07	2.39803e-09	4.99344e-10
1824.42	1.50881e-07	2.64262e-09	6.21378e-10
1824.44	2.81599e-07	3.15712e-09	6.12051e-10
1824.46	3.74985e-07	3.62379e-09	6.32024e-10
1824.48	3.67233e-07	3.41813e-09	6.88803e-10
1824.5	4.02956e-07	3.98154e-09	7.83449e-10
1824.52	3.74963e-07	4.02073e-09	6.17227e-10
1824.54	2.60307e-07	4.06577e-09	6.32399e-10
1824.56	1.70324e-07	3.98531e-09	5.41303e-10
1824.58	1.58994e-07	4.65653e-09	4.93826e-10
1824.6	1.14603e-07	4.50703e-09	4.25484e-10
1824.62	2.0138e-07	4.19532e-09	5.89045e-10
1824.64	2.24755e-07	4.47536e-09	5.99998e-10
1824.66	2.32641e-07	4.47477e-09	6.92551e-10
1824.68	2.84893e-07	3.87003e-09	7.44584e-10
1824.7	3.37023e-07	4.21963e-09	8.78587e-10
1824.72	2.88825e-07	4.26893e-09	7.4092e-10
1824.74	2.81626e-07	4.36757e-09	6.97597e-10
1824.76	2.49719e-07	4.37535e-09	6.93397e-10
1824.78	2.3563e-07	4.00461e-09	6.22001e-10
1824.8	1.95636e-07	3.17566e-09	5.52738e-10
1824.82	1.76153e-07	4.17901e-09	6.70599e-10
1824.84	1.74647e-07	3.74011e-09	7.37096e-10
1824.86	1.66563e-07	4.53366e-09	7.92032e-10
1824.88	1.27308e-07	5.04446e-09	8.60755e-10
1824.9	1.22422e-07	5.79381e-09	8.5085e-10
1824.92	1.76575e-07	5.27915e-09	7.50739e-10
1824.94	1.77593e-07	4.77926e-09	8.08727e-10
1824.96	1.88166e-07	4.64173e-09	7.0917e-10
1824.98	1.89381e-07	4.42347e-09	7.84816e-10
1825	2.4154e-07	3.72691e-09	7.08376e-10
1825.02	1.80293e-07	3.449e-09	8.11589e-10
1825.04	1.76622e-07	3.77927e-09	9.7713e-10
1825.06	2.06591e-07	3.09179e-09	9.53172e-10
1825.08	2.60127e-07	3.03808e-09	8.50733e-10
1825.1	2.12855e-07	3.39434e-09	8.72766e-10
1825.12	2.21623e-07	3.4483e-09	7.61849e-10
1825.14	2.46084e-07	3.67965e-09	5.01641e-10
1825.16	2.92131e-07	4.14362e-09	5.27649e-10
1825.18	3.59842e-07	4.3737e-09	4.29038e-10
1825.2	3.72605e-07	4.14879e-09	6.06033e-10
1825.22	3.60387e-07	3.79768e-09	6.42246e-10
1825.24	3.53315e-07	3.88485e-09	7.10288e-10
1825.26	2.93156e-07	3.77137e-09	5.69109e-10
1825.28	2.28255e-07	3.59725e-09	6.5958e-10
1825.3	2.09493e-07	3.44614e-09	5.22213e-10
1825.32	2.81174e-07	3.77464e-09	6.46802e-10
1825.34	3.46446e-07	5.18591e-09	5.43454e-10
1825.36	3.81962e-07	5.6496e-09	6.11573e-10
1825.38	3.74705e-07	6.31958e-09	6.43089e-10
1825.4	4.26929e-07	6.96843e-09	5.15677e-10
1825.42	4.21564e-07	6.75142e-09	4.55564e-10
1825.44	3.44889e-07	5.60548e-09	5.56031e-10
1825.46	3.77179e-07	4.80979e-09	5.7129e-10
1825.48	3.2543e-07	4.11224e-09	5.98485e-10
1825.5	2.94754e-07	5.88161e-09	7.34225e-10
1825.52	2.44412e-07	5.7704e-09	7.54911e-10
1825.54	3.02804e-07	4.78615e-09	7.50456e-10
1825.56	2.39118e-07	5.28953e-09	7.4472e-10
1825.58	2.52824e-07	5.27099e-09	7.26956e-10
1825.6	2.57586e-07	2.97921e-09	6.2282e-10
1825.62	2.36103e-07	2.88373e-09	6.08778e-10
1825.64	1.89317e-07	3.41674e-09	5.17279e-10
1825.66	1.93177e-07	3.59258e-09	6.57857e-10
1825.68	1.74512e-07	3.6333e-09	7.5192e-10
1825.7	1.75754e-07	3.60621e-09	7.55463e-10
1825.72	2.99521e-07	3.61019e-09	6.77233e-10
1825.74	2.98786e-07	4.59476e-09	8.15659e-10
1825.76	2.81067e-07	4.96065e-09	7.20152e-10
1825.78	3.85147e-07	5.28039e-09	5.54354e-10
1825.8	3.79931e-07	5.28388e-09	5.64883e-10
1825.82	3.25659e-07	5.38459e-09	6.14455e-10
1825.84	3.44828e-07	4.17277e-09	5.68028e-10
1825.86	4.13734e-07	3.67596e-09	4.61516e-10
1825.88	3.7675e-07	3.65564e-09	4.43316e-10
1825.9	4.27526e-07	3.48959e-09	4.19186e-10
1825.92	3.76472e-07	3.49314e-09	5.22611e-10
1825.94	3.75115e-07	4.10899e-09	4.63807e-10
1825.96	3.97837e-07	4.74366e-09	4.78254e-10
1825.98	3.44134e-07	4.37167e-09	5.86934e-10
1826	2.73238e-07	4.82143e-09	6.05932e-10
1826.02	3.19797e-07	5.29354e-09	5.38756e-10
1826.04	3.29427e-07	5.32452e-09	6.64973e-10
1826.06	2.85524e-07	4.48189e-09	9.48698e-10
1826.08	3.15984e-07	4.3387e-09	8.59691e-10
1826.1	3.0924e-07	4.05775e-09	8.52039e-10
1826.12	2.54025e-07	4.42675e-09	7.72638e-10
1826.14	2.30432e-07	4.45065e-09	8.07646e-10
1826.16	2.52303e-07	4.5477e-09	7.28931e-10
1826.18	2.51188e-07	5.05557e-09	7.31635e-10
1826.2	3.24625e-07	5.47206e-09	8.16481e-10
1826.22	3.48359e-07	4.91735e-09	9.17372e-10
1826.24	3.52979e-07	4.62938e-09	7.85989e-10
1826.26	3.22166e-07	4.40357e-09	6.32145e-10
1826.28	2.99753e-07	4.40363e-09	5.87832e-10
1826.3	2.95362e-07	3.56095e-09	4.91685e-10
1826.32	2.99729e-07	3.27484e-09	3.65458e-10
1826.34	3.31338e-07	4.82656e-09	3.02748e-10
1826.36	2.79387e-07	5.65861e-09	3.63612e-10
1826.38	2.74876e-07	5.26132e-09	4.99028e-10
1826.4	2.35925e-07	5.60122e-09	5.80766e-10
1826.42	2.24324e-07	6.06885e-09	5.62265e-10
1826.44	1.9777e-07	5.05956e-09	5.70436e-10
1826.46	2.29869e-07	4.24392e-09	4.65716e-10
1826.48	2.9276e-07	4.17305e-09	4.32824e-10
1826.5	3.22734e-07	3.88263e-09	3.3896e-10
1826.52	3.31547e-07	3.33739e-09	4.98044e-10
1826.54	3.41548e-07	3.40487e-09	5.71004e-10
1826.56	3.63329e-07	3.3033e-09	5.93172e-10
1826.58	3.59315e-07	3.39963e-09	4.91658e-10
1826.6	3.12814e-07	3.75981e-09	4.82552e-10
1826.62	4.19214e-07	4.66518e-09	3.87404e-10
1826.64	4.71587e-07	4.01627e-09	3.00696e-10
1826.66	4.54699e-07	3.7933e-09	3.37956e-10
1826.68	4.30233e-07	3.48887e-09	4.0285e-10
1826.7	4.53704e-07	3.34721e-09	4.8216e-10
1826.72	3.43696e-07	2.25168e-09	5.68767e-10
1826.74	2.7866e-07	2.1655e-09	6.28715e-10
1826.76	3.40871e-07	2.08372e-09	7.45678e-10
1826.78	3.58969e-07	3.03076e-09	7.68175e-10
1826.8	5.09493e-07	3.52185e-09	8.6686e-10
1826.82	5.06101e-07	4.47326e-09	8.6323e-10
1826.84	5.52941e-07	4.93241e-09	9.23186e-10
1826.86	4.65255e-07	5.37796e-09	8.75654e-10
1826.88	4.27134e-07	4.82125e-09	1.01283e-09
1826.9	2.48824e-07	5.05117e-09	9.68152e-10
1826.92	2.15903e-07	4.66123e-09	9.76848e-10
1826.94	1.49045e-07	3.85527e-09	1.05497e-09
1826.96	1.59469e-07	3.28945e-09	1.05555e-09
1826.98	1.4636e-07	3.27746e-09	9.32413e-10
1827	1.573e-07	3.29422e-09	8.08586e-10
1827.02	1.88859e-07	3.21567e-09	7.09763e-10
1827.04	2.71996e-07	4.28834e-09	6.1608e-10
1827.06	3.33871e-07	4.32412e-09	4.64576e-10
1827.08	3.59186e-07	3.71497e-09	4.81394e-10
1827.1	3.79841e-07	2.74727e-09	5.76573e-10
1827.12	3.86107e-07	2.85403e-09	6.29283e-10
1827.14	3.11274e-07	2.46231e-09	5.89547e-10
1827.16	2.28818e-07	2.82062e-09	6.37131e-10
1827.18	2.15339e-07	3.6923e-09	6.52995e-10
1827.2	1.9006e-07	4.58097e-09	5.63852e-10
1827.22	2.1386e-07	4.30633e-09	4.91376e-10
1827.24	2.49245e-07	4.14715e-09	4.64039e-10
1827.26	3.70975e-07	4.58154e-09	7.92633e-10
1827.28	4.69143e-07	4.18296e-09	7.51026e-10
1827.3	5.43445e-07	3.27092e-09	9.3377e-10
1827.32	5.23588e-07	4.04083e-09	9.75253e-10
1827.34	4.76004e-07	3.33629e-09	9.27457e-10
1827.36	3.70356e-07	2.54301e-09	5.81573e-10
1827.38	3.29675e-07	3.752e-09	4.9987e-10
1827.4	3.07856e-07	3.89542e-09	4.19534e-10
1827.42	3.40042e-07	3.68347e-09	3.82055e-10
1827.44	3.54237e-07	4.4137e-09	4.49071e-10
1827.46	4.3292e-07	4.48026e-09	6.1297e-10
1827.48	4.17758e-07	3.56848e-09	6.63966e-10
1827.5	3.81566e-07	4.01953e-09	8.8062e-10
1827.52	3.15779e-07	3.73671e-09	8.37589e-10
1827.54	3.16726e-07	3.31126e-09	9.11857e-10
1827.56	2.61828e-07	3.07824e-09	7.75974e-10
1827.58	2.81283e-07	3.38578e-09	6.97088e-10
1827.6	3.15561e-07	4.24178e-09	3.76124e-10
1827.62	3.35011e-07	4.20925e-09	4.41898e-10
1827.64	3.49907e-07	4.51895e-09	4.20547e-10
1827.66	4.78155e-07	6.40809e-09	4.95314e-10
1827.68	4.33939e-07	6.68925e-09	6.55335e-10
1827.7	4.34739e-07	6.72331e-09	6.43856e-10
1827.72	4.69879e-07	7.35685e-09	6.372e-10
1827.74	4.15072e-07	7.46862e-09	5.74363e-10
1827.76	3.10433e-07	6.66604e-09	4.30791e-10
1827.78	3.95111e-07	6.10124e-09	2.7874e-10
1827.8	3.52225e-07	5.25151e-09	2.84202e-10
1827.82	3.52102e-07	4.56967e-09	4.30814e-10
1827.84	3.94022e-07	5.15801e-09	5.10066e-10
1827.86	3.37024e-07	4.5058e-09	7.52744e-10
1827.88	2.62785e-07	4.48985e-09	8.60075e-10
1827.9	2.78452e-07	3.99895e-09	9.27074e-10
1827.92	2.14073e-07	3.59463e-09	7.59576e-10
1827.94	2.20225e-07	3.34719e-09	6.58344e-10
1827.96	2.47606e-07	3.60022e-09	4.70322e-10
1827.98	2.06176e-07	3.36641e-09	5.08167e-10
1828	1.65681e-07	3.51153e-09	5.15146e-10
1828.02	2.93669e-07	3.48359e-09	6.22224e-10
1828.04	2.87207e-07	2.76797e-09	6.4592e-10
1828.06	2.46169e-07	3.63646e-09	6.77624e-10
1828.08	2.84669e-07	3.91218e-09	6.82033e-10
1828.1	3.41394e-07	4.76584e-09	6.49313e-10
1828.12	2.28188e-07	5.87341e-09	5.45122e-10
1828.14	2.54847e-07	6.66048e-09	5.90298e-10
1828.16	3.08959e-07	5.87519e-09	6.96784e-10
1828.18	2.96442e-07	7.20168e-09	6.847e-10
1828.2	3.0347e-07	7.40906e-09	7.49786e-10
1828.22	2.97688e-07	6.48789e-09	7.75103e-10
1828.24	2.39695e-07	6.67841e-09	7.58635e-10
1828.26	2.68485e-07	6.55151e-09	6.53693e-10
1828.28	2.47794e-07	4.94412e-09	5.3629e-10
1828.3	2.12014e-07	4.77424e-09	5.31881e-10
1828.32	2.73472e-07	4.70766e-09	4.97325e-10
1828.34	2.96735e-07	3.80046e-09	6.01618e-10
1828.36	2.109e-07	4.36705e-09	6.42614e-10
1828.38	2.85188e-07	3.93981e-09	6.4059e-10
1828.4	3.54739e-07	3.44458e-09	5.43029e-10
1828.42	3.36712e-07	3.47574e-09	7.45733e-10
1828.44	3.964e-07	3.57834e-09	5.46565e-10
1828.46	4.45455e-07	2.98013e-09	5.04636e-10
1828.48	4.5412e-07	3.59706e-09	6.86443e-10
1828.5	3.80165e-07	3.58275e-09	7.97622e-10
1828.52	4.92096e-07	3.76961e-09	6.2519e-10
1828.54	4.64651e-07	4.01009e-09	6.40987e-10
1828.56	4.35667e-07	4.41387e-09	6.1414e-10
1828.58	3.62541e-07	5.46441e-09	4.04979e-10
1828.6	3.98906e-07	5.31405e-09	2.79401e-10
1828.62	2.44826e-07	5.15267e-09	2.64924e-10
1828.64	1.78545e-07	6.30528e-09	3.75132e-10
1828.66	2.69889e-07	6.27346e-09	3.34287e-10
1828.68	5.79184e-07	5.29741e-09	3.83409e-10
1828.7	5.58397e-07	6.1653e-09	4.05618e-10
1828.72	6.47918e-07	6.29299e-09	4.59582e-10
1828.74	7.24002e-07	4.86025e-09	4.72575e-10
1828.76	6.22006e-07	5.02164e-09	5.07352e-10
1828.78	3.10475e-07	5.25896e-09	6.03457e-10
1828.8	3.50278e-07	3.96243e-09	6.8391e-10
1828.82	4.46264e-07	4.26098e-09	6.73324e-10
1828.84	3.84023e-07	3.93196e-09	6.50365e-10
1828.86	3.91139e-07	2.96889e-09	8.23708e-10
1828.88	3.93474e-07	2.14632e-09	7.68241e-10
1828.9	3.91756e-07	3.55082e-09	7.11554e-10
1828.92	2.57588e-07	3.20198e-09	7.36338e-10
1828.94	2.58493e-07	3.06345e-09	7.17553e-10
1828.96	3.09628e-07	3.97619e-09	6.21472e-10
1828.98	3.29525e-07	4.30733e-09	5.69455e-10
1829	3.36551e-07	3.15117e-09	7.22539e-10
1829.02	3.34851e-07	3.54033e-09	6.53433e-10
1829.04	4.03936e-07	3.63761e-09	5.88328e-10
1829.06	3.56943e-07	4.18195e-09	4.99592e-10
1829.08	3.26564e-07	3.71046e-09	6.10377e-10
1829.1	3.69923e-07	3.87454e-09	5.46203e-10
1829.12	3.58668e-07	4.30981e-09	5.26036e-10
1829.14	3.14596e-07	5.28825e-09	6.09743e-10
1829.16	3.82764e-07	4.44036e-09	6.68063e-10
1829.18	3.90428e-07	6.1361e-09	5.65603e-10
1829.2	3.03021e-07	6.30289e-09	4.60337e-10
1829.22	3.69508e-07	5.1767e-09	5.19932e-10
1829.24	3.98731e-07	4.40592e-09	4.34142e-10
1829.26	4.37248e-07	4.06408e-09	4.60926e-10
1829.28	4.74154e-07	2.8159e-09	4.64915e-10
1829.3	5.6015e-07	3.40286e-09	4.8602e-10
1829.32	4.93534e-07	4.15736e-09	5.01665e-10
1829.34	4.485e-07	4.1524e-09	5.1634e-10
1829.36	3.42045e-07	4.56372e-09	4.59662e-10
1829.38	3.81375e-07	5.36024e-09	6.49092e-10
1829.4	3.00466e-07	4.88746e-09	8.31807e-10
1829.42	3.0239e-07	5.01193e-09	9.04511e-10
1829.44	3.11101e-07	4.7667e-09	9.40031e-10
1829.46	4.37534e-07	4.59562e-09	9.83653e-10
1829.48	3.94171e-07	4.77473e-09	8.43664e-10
1829.5	4.36172e-07	5.29281e-09	6.56414e-10
1829.52	4.34758e-07	5.30275e-09	6.06927e-10
1829.54	4.48249e-07	6.21981e-09	5.89234e-10
1829.56	3.18092e-07	6.53798e-09	5.8066e-10
1829.58	3.15703e-07	5.60521e-09	5.47514e-10
1829.6	4.89363e-07	6.08292e-09	5.62372e-10
1829.62	5.15995e-07	6.07994e-09	5.02201e-10
1829.64	4.92968e-07	5.79153e-09	4.8402e-10
1829.66	5.35138e-07	6.89481e-09	4.09115e-10
1829.68	5.49116e-07	7.37023e-09	4.73294e-10
1829.7	3.84171e-07	7.18308e-09	4.30946e-10
1829.72	4.33917e-07	8.40999e-09	4.4831e-10
1829.74	5.41215e-07	8.94531e-09	5.57969e-10
1829.76	5.73195e-07	7.35688e-09	6.53655e-10
1829.78	6.32056e-07	7.38555e-09	6.90972e-10
1829.8	6.48397e-07	7.22046e-09	7.37076e-10
1829.82	6.87761e-07	6.28051e-09	7.11079e-10
1829.84	8.20573e-07	6.37781e-09	6.30121e-10
1829.86	1.07002e-06	6.7801e-09	5.55793e-10
1829.88	1.08224e-06	6.58858e-09	5.14989e-10
1829.9	9.95774e-07	5.83094e-09	5.07584e-10
1829.92	9.30426e-07	5.27301e-09	5.53257e-10
1829.94	9.55918e-07	5.23325e-09	4.65825e-10
1829.96	6.3289e-07	4.26903e-09	5.01743e-10
1829.98	6.44313e-07	3.62145e-09	4.21603e-10
1830	6.39081e-07	3.48549e-09	3.81832e-10
1830.02	5.93479e-07	3.24707e-09	2.82428e-10
1830.04	3.40971e-07	1.98968e-09	3.56491e-10
1830.06	4.26789e-07	2.82493e-09	4.87845e-10
1830.08	3.21454e-07	3.06972e-09	4.96156e-10
1830.1	3.31907e-07	2.51981e-09	5.97661e-10
1830.12	3.28598e-07	2.97898e-09	6.48871e-10
1830.14	3.84117e-07	3.67783e-09	7.00165e-10
1830.16	3.35614e-07	2.95562e-09	6.04348e-10
1830.18	3.34361e-07	3.57627e-09	6.75359e-10
1830.2	4.26532e-07	4.79903e-09	5.79424e-10
1830.22	4.25665e-07	4.91316e-09	5.90177e-10
1830.24	6.08742e-07	5.36058e-09	4.90355e-10
1830.26	6.09392e-07	5.68219e-09	5.27733e-10
1830.28	6.55211e-07	5.99126e-09	5.53113e-10
1830.3	7.50352e-07	6.23325e-09	5.8822e-10
1830.32	8.28507e-07	6.6713e-09	6.32839e-10
1830.34	6.94729e-07	6.06999e-09	9.1647e-10
1830.36	6.99526e-07	6.86441e-09	7.62497e-10
1830.38	6.8254e-07	6.17802e-09	6.91615e-10
1830.4	4.90358e-07	6.48176e-09	7.15978e-10
1830.42	4.15874e-07	5.14529e-09	6.98648e-10
1830.44	5.11162e-07	5.14682e-09	4.50263e-10
1830.46	4.63963e-07	4.80576e-09	5.43967e-10
1830.48	3.96648e-07	5.13309e-09	4.93135e-10
1830.5	4.95752e-07	3.75366e-09	4.01845e-10
1830.52	5.16031e-07	4.15033e-09	3.77862e-10
1830.54	3.56501e-07	5.40641e-09	3.56169e-10
1830.56	5.36559e-07	5.29032e-09	2.462e-10
1830.58	5.77279e-07	4.98641e-09	4.43397e-10
1830.6	5.19831e-07	6.47107e-09	5.58008e-10
1830.62	4.89723e-07	6.64646e-09	6.62844e-10
1830.64	5.9831e-07	5.15676e-09	6.65854e-10
1830.66	4.71798e-07	4.63068e-09	7.17892e-10
1830.68	5.0454e-07	4.70941e-09	6.34905e-10
1830.7	5.05132e-07	3.87981e-09	6.36985e-10
1830.72	5.35765e-07	3.30447e-09	6.16318e-10
1830.74	4.8251e-07	3.60184e-09	8.46646e-10
1830.76	4.55349e-07	4.28932e-09	9.26294e-10
1830.78	4.13384e-07	4.43461e-09	9.30108e-10
1830.8	4.43912e-07	5.25166e-09	1.05106e-09
1830.82	5.08554e-07	6.68653e-09	1.14854e-09
1830.84	4.36992e-07	6.50071e-09	9.74418e-10
1830.86	4.64841e-07	7.11389e-09	9.45835e-10
1830.88	4.43019e-07	6.40228e-09	9.0986e-10
1830.9	4.68408e-07	4.57537e-09	7.26764e-10
1830.92	3.62644e-07	3.82105e-09	5.31376e-10
1830.94	4.7946e-07	3.5544e-09	5.04891e-10
1830.96	5.55008e-07	3.13905e-09	5.69872e-10
1830.98	6.021e-07	3.49047e-09	6.27238e-10
1831	5.63875e-07	4.04662e-09	6.05413e-10
1831.02	5.52629e-07	3.3926e-09	6.95844e-10
1831.04	6.49694e-07	4.0836e-09	7.13925e-10
1831.06	8.18256e-07	3.13979e-09	7.29485e-10
1831.08	7.94654e-07	3.51194e-09	7.37615e-10
1831.1	8.33497e-07	5.14279e-09	7.23728e-10
1831.12	8.76101e-07	6.66149e-09	6.55053e-10
1831.14	6.48788e-07	7.52142e-09	6.0113e-10
1831.16	4.46866e-07	7.73961e-09	5.21891e-10
1831.18	5.26216e-07	7.96498e-09	4.06627e-10
1831.2	5.48031e-07	5.95249e-09	6.4042e-10
1831.22	5.18902e-07	4.35646e-09	6.18413e-10
1831.24	5.36221e-07	3.2097e-09	6.875e-10
1831.26	5.1392e-07	3.11294e-09	6.66756e-10
1831.28	5.08804e-07	2.90749e-09	7.61191e-10
1831.3	4.25226e-07	4.23685e-09	7.47389e-10
1831.32	7.31227e-07	6.0233e-09	7.75931e-10
1831.34	7.10239e-07	6.00682e-09	8.16897e-10
1831.36	7.07826e-07	7.79496e-09	8.50672e-10
1831.38	6.62511e-07	9.12741e-09	8.68677e-10
1831.4	7.53691e-07	1.06585e-08	6.27297e-10
1831.42	7.05842e-07	9.12555e-09	6.72049e-10
1831.44	7.70148e-07	9.46086e-09	5.92714e-10
1831.46	8.2211e-07	7.86247e-09	5.90372e-10
1831.48	8.2177e-07	5.68523e-09	5.97743e-10
1831.5	8.20264e-07	3.09808e-09	6.40146e-10
1831.52	5.65671e-07	4.20376e-09	6.9693e-10
1831.54	4.93257e-07	4.73844e-09	9.06078e-10
1831.56	4.1331e-07	5.65067e-09	8.95754e-10
1831.58	3.72465e-07	7.39012e-09	7.86463e-10
1831.6	2.47232e-07	8.01062e-09	9.29616e-10
1831.62	2.98856e-07	8.10764e-09	7.79591e-10
1831.64	3.59814e-07	8.15199e-09	5.49316e-10
1831.66	5.77812e-07	7.39521e-09	7.09807e-10
1831.68	5.92769e-07	6.95706e-09	7.14253e-10
1831.7	6.11408e-07	7.45807e-09	6.65614e-10
1831.72	6.19175e-07	6.97038e-09	6.62514e-10
1831.74	6.02507e-07	6.79362e-09	7.56174e-10
1831.76	4.61525e-07	6.36628e-09	6.99088e-10
1831.78	4.41579e-07	5.20362e-09	7.51145e-10
1831.8	4.83965e-07	4.08174e-09	6.67363e-10
1831.82	5.06946e-07	5.2229e-09	6.1497e-10
1831.84	5.7774e-07	5.56388e-09	5.46678e-10
1831.86	6.52133e-07	5.9184e-09	4.42754e-10
1831.88	8.66262e-07	6.64e-09	5.74038e-10
1831.9	8.70153e-07	6.24925e-09	5.78751e-10
1831.92	8.3657e-07	5.19161e-09	8.04074e-10
1831.94	8.16065e-07	4.77883e-09	8.10294e-10
1831.96	7.75708e-07	6.36331e-09	8.52873e-10
1831.98	5.85545e-07	6.4144e-09	7.02789e-10
1832	6.00107e-07	7.36656e-09	6.76982e-10
1832.02	6.07005e-07	8.84231e-09	5.50383e-10
1832.04	5.18574e-07	8.44422e-09	5.52612e-10
1832.06	4.00838e-07	6.6015e-09	4.441e-10
1832.08	4.87904e-07	6.78147e-09	5.41539e-10
1832.1	4.27074e-07	6.0286e-09	6.82827e-10
1832.12	5.19397e-07	5.6523e-09	7.22693e-10
1832.14	5.70465e-07	6.10464e-09	6.63846e-10
1832.16	8.09003e-07	7.14374e-09	6.45616e-10
1832.18	7.46239e-07	6.6021e-09	4.91318e-10
1832.2	8.27382e-07	8.48757e-09	3.63724e-10
1832.22	7.09467e-07	8.00292e-09	2.40294e-10
1832.24	7.11703e-07	8.50223e-09	2.43364e-10
1832.26	5.16873e-07	8.45736e-09	4.47421e-10
1832.28	4.7728e-07	8.0243e-09	6.03941e-10
1832.3	5.32037e-07	8.05665e-09	7.04711e-10
1832.32	5.12864e-07	7.52556e-09	7.80816e-10
1832.34	5.09255e-07	7.38565e-09	8.34329e-10
1832.36	5.35255e-07	6.61056e-09	6.48156e-10
1832.38	5.88116e-07	7.0498e-09	4.75151e-10
1832.4	4.75813e-07	6.46125e-09	5.15635e-10
1832.42	5.46887e-07	5.90436e-09	5.65708e-10
1832.44	6.7374e-07	5.27792e-09	6.26685e-10
1832.46	7.42581e-07	5.11444e-09	6.24316e-10
1832.48	6.81303e-07	4.98635e-09	6.55621e-10
1832.5	7.23993e-07	4.14509e-09	5.82785e-10
1832.52	6.63346e-07	4.09347e-09	6.00403e-10
1832.54	5.10653e-07	4.00068e-09	5.49992e-10
1832.56	3.7053e-07	4.56218e-09	5.70192e-10
1832.58	5.1231e-07	7.48783e-09	7.74167e-10
1832.6	4.82283e-07	8.33098e-09	7.1446e-10
1832.62	6.70727e-07	8.85557e-09	7.16422e-10
1832.64	9.15746e-07	8.26493e-09	7.68689e-10
1832.66	9.5768e-07	8.83804e-09	8.63998e-10
1832.68	8.69183e-07	5.52519e-09	6.93436e-10
1832.7	8.51122e-07	3.97827e-09	7.28609e-10
1832.72	1.24083e-06	3.10348e-09	5.72847e-10
1832.74	1.06385e-06	3.46243e-09	4.71643e-10
1832.76	1.16737e-06	2.89251e-09	4.2589e-10
1832.78	1.17418e-06	3.81676e-09	4.55792e-10
1832.8	1.28882e-06	5.82532e-09	5.2155e-10
1832.82	7.67151e-07	8.06386e-09	7.27851e-10
1832.84	8.17778e-07	1.00318e-08	6.87355e-10
1832.86	8.08827e-07	1.14063e-08	6.73205e-10
1832.88	7.39932e-07	1.12227e-08	6.3585e-10
1832.9	7.84525e-07	1.14808e-08	6.61008e-10
1832.92	7.73781e-07	9.42873e-09	5.05457e-10
1832.94	7.14037e-07	7.08536e-09	6.63045e-10
1832.96	5.6116e-07	7.71296e-09	6.62987e-10
1832.98	7.90481e-07	7.84866e-09	7.9996e-10
1833	7.94245e-07	6.55324e-09	6.6382e-10
1833.02	9.24232e-07	6.99748e-09	7.24242e-10
1833.04	9.14896e-07	6.97197e-09	7.29946e-10
1833.06	9.65379e-07	7.1654e-09	7.30513e-10
1833.08	8.79797e-07	9.32855e-09	6.6495e-10
1833.1	7.55591e-07	8.30005e-09	7.70799e-10
1833.12	5.664e-07	8.87981e-09	8.28842e-10
1833.14	6.51164e-07	9.83145e-09	7.62677e-10
1833.16	6.0487e-07	7.38665e-09	7.04484e-10
1833.18	4.69005e-07	6.2105e-09	6.88485e-10
1833.2	5.94561e-07	6.2962e-09	6.30068e-10
1833.22	6.134e-07	6.3524e-09	4.93631e-10
1833.24	6.16138e-07	6.45071e-09	4.6651e-10
1833.26	7.73859e-07	5.97234e-09	5.84862e-10
1833.28	9.37155e-07	6.49702e-09	5.74037e-10
1833.3	7.69737e-07	7.41936e-09	7.30911e-10
1833.32	8.83467e-07	6.27575e-09	8.01e-10
1833.34	7.4925e-07	6.83265e-09	8.51365e-10
1833.36	6.44302e-07	7.72788e-09	7.42672e-10
1833.38	1.07038e-06	6.37278e-09	6.84271e-10
1833.4	1.11566e-06	5.54139e-09	4.62719e-10
1833.42	1.09871e-06	5.88202e-09	5.6313e-10
1833.44	1.0995e-06	5.10977e-09	5.54273e-10
1833.46	1.12714e-06	4.90891e-09	7.14162e-10
1833.48	6.91322e-07	4.83009e-09	7.73682e-10
1833.5	7.96336e-07	6.15034e-09	7.38642e-10
1833.52	8.361e-07	6.72594e-09	6.33284e-10
1833.54	8.1105e-07	6.19305e-09	7.71665e-10
1833.56	9.42514e-07	5.44366e-09	6.43356e-10
1833.58	9.02306e-07	5.77993e-09	7.7382e-10
1833.6	9.25151e-07	4.81578e-09	8.28163e-10
1833.62	7.79529e-07	4.22612e-09	8.25083e-10
1833.64	8.41937e-07	5.30089e-09	6.53511e-10
1833.66	7.33599e-07	5.97368e-09	7.86319e-10
1833.68	7.70818e-07	6.42911e-09	6.01074e-10
1833.7	8.10096e-07	8.38524e-09	7.70706e-10
1833.72	9.93195e-07	9.42729e-09	7.71987e-10
1833.74	1.15757e-06	9.06214e-09	7.96712e-10
1833.76	1.28079e-06	9.05018e-09	6.50633e-10
1833.78	1.30065e-06	7.90665e-09	7.28183e-10
1833.8	1.34089e-06	7.01686e-09	5.61258e-10
1833.82	1.20047e-06	5.91445e-09	6.14869e-10
1833.84	9.81826e-07	8.87728e-09	7.28684e-10
1833.86	9.50598e-07	1.21183e-08	7.24648e-10
1833.88	8.04083e-07	1.30159e-08	7.37579e-10
1833.9	5.24106e-07	1.36022e-08	7.63144e-10
1833.92	5.137e-07	1.38793e-08	7.50702e-10
1833.94	6.24325e-07	1.08191e-08	6.23778e-10
1833.96	5.04517e-07	7.98136e-09	6.72049e-10
1833.98	5.1347e-07	7.72846e-09	5.81564e-10
1834	5.58747e-07	6.61924e-09	5.22578e-10
1834.02	5.46616e-07	6.25861e-09	4.96754e-10
1834.04	6.03054e-07	5.40649e-09	5.78533e-10
1834.06	8.05015e-07	5.83776e-09	6.61849e-10
1834.08	9.87472e-07	5.31054e-09	6.49436e-10
1834.1	1.17563e-06	5.34328e-09	7.27984e-10
1834.12	1.17267e-06	8.07301e-09	6.90244e-10
1834.14	1.33093e-06	9.28578e-09	6.16093e-10
1834.16	1.06836e-06	8.04786e-09	5.67602e-10
1834.18	9.47368e-07	7.67089e-09	5.84077e-10
1834.2	7.05783e-07	7.4349e-09	6.2975e-10
1834.22	7.73197e-07	5.11385e-09	7.81858e-10
1834.24	6.05715e-07	4.21305e-09	8.29285e-10
1834.26	9.33432e-07	5.3273e-09	9.26194e-10
1834.28	9.63198e-07	5.23806e-09	9.45069e-10
1834.3	1.06925e-06	4.45002e-09	8.61697e-10
1834.32	1.22796e-06	4.0702e-09	7.67574e-10
1834.34	1.29304e-06	5.74311e-09	6.61192e-10
1834.36	9.88971e-07	4.97106e-09	6.04561e-10
1834.38	9.02385e-07	5.58057e-09	6.79457e-10
1834.4	1.3579e-06	6.22394e-09	7.75404e-10
1834.42	1.26482e-06	6.76078e-09	6.551e-10
1834.44	1.1949e-06	6.25129e-09	7.8096e-10
1834.46	1.23289e-06	5.99335e-09	6.6244e-10
1834.48	1.57443e-06	6.93944e-09	7.21472e-10
1834.5	1.48508e-06	6.8598e-09	7.07511e-10
1834.52	1.43335e-06	7.07921e-09	7.02131e-10
1834.54	1.49132e-06	6.70937e-09	7.16483e-10
1834.56	1.75581e-06	8.30449e-09	6.58985e-10
1834.58	1.51554e-06	6.82792e-09	7.52437e-10
1834.6	1.08299e-06	6.34711e-09	7.07516e-10
1834.62	1.05563e-06	5.43596e-09	8.07133e-10
1834.64	8.58305e-07	5.02191e-09	6.96385e-10
1834.66	5.96615e-07	4.0589e-09	7.80027e-10
1834.68	5.9223e-07	5.448e-09	6.11e-10
1834.7	7.37151e-07	6.27747e-09	5.73654e-10
1834.72	6.80566e-07	7.70891e-09	5.57584e-10
1834.74	6.38642e-07	7.30841e-09	6.43624e-10
1834.76	6.48472e-07	6.73027e-09	8.46291e-10
1834.78	6.03032e-07	6.00694e-09	7.49906e-10
1834.8	8.66929e-07	5.56512e-09	7.93901e-10
1834.82	8.94089e-07	5.31171e-09	7.64515e-10
1834.84	1.40766e-06	6.02422e-09	7.53813e-10
1834.86	1.52691e-06	6.68812e-09	6.63931e-10
1834.88	1.63379e-06	5.80159e-09	6.59529e-10
1834.9	1.25068e-06	5.863e-09	7.01213e-10
1834.92	1.36552e-06	7.87116e-09	7.11605e-10
1834.94	9.68694e-07	8.76892e-09	6.29475e-10
1834.96	8.548e-07	8.5965e-09	5.48117e-10
[truncated: 3,002 more rows]

## Sheet: Figure5(c)
Frequency (Hz)	PSD_0.02Torr (V^2/Hz)	PSD_2e-5Torr (V^2/Hz)	PSD_noise (V^2/Hz)
1625	1.02872e-07	1.21647e-08	8.2045e-09
1625.02	8.25627e-08	1.256e-08	6.99402e-09
1625.04	6.80314e-08	1.02713e-08	8.7071e-09
1625.06	6.34572e-08	1.13625e-08	8.11472e-09
1625.08	1.02302e-07	1.34368e-08	8.86273e-09
1625.1	8.7553e-08	1.28715e-08	7.79799e-09
1625.12	9.1253e-08	1.155e-08	7.766e-09
1625.14	9.77648e-08	9.59246e-09	6.54976e-09
1625.16	9.25985e-08	9.9407e-09	6.77582e-09
1625.18	5.15591e-08	7.4631e-09	5.35872e-09
1625.2	6.16375e-08	1.13427e-08	6.76061e-09
1625.22	5.03447e-08	1.65759e-08	6.30681e-09
1625.24	7.17059e-08	1.96362e-08	6.95522e-09
1625.26	7.98315e-08	2.04698e-08	8.97053e-09
1625.28	7.62788e-08	2.14146e-08	9.10136e-09
1625.3	7.21236e-08	1.65588e-08	8.76521e-09
1625.32	7.21288e-08	1.25421e-08	8.1917e-09
1625.34	6.80902e-08	1.16575e-08	7.43515e-09
1625.36	6.51817e-08	9.36145e-09	6.26788e-09
1625.38	7.04062e-08	9.19936e-09	7.04437e-09
1625.4	7.19934e-08	1.25094e-08	6.41761e-09
1625.42	7.25604e-08	1.12732e-08	6.23773e-09
1625.44	7.24718e-08	9.91253e-09	9.71833e-09
1625.46	5.7402e-08	1.12615e-08	1.17688e-08
1625.48	5.92838e-08	1.45938e-08	1.19023e-08
1625.5	7.94813e-08	1.44871e-08	1.05609e-08
1625.52	8.83604e-08	1.45513e-08	1.10406e-08
1625.54	7.50654e-08	1.45202e-08	9.75666e-09
1625.56	8.83789e-08	1.38479e-08	7.16113e-09
1625.58	9.09123e-08	1.51954e-08	7.43158e-09
1625.6	6.82407e-08	1.28473e-08	9.1133e-09
1625.62	6.71423e-08	1.60626e-08	9.21938e-09
1625.64	7.51437e-08	1.66538e-08	7.70068e-09
1625.66	8.43697e-08	1.50846e-08	7.13271e-09
1625.68	9.60113e-08	1.23427e-08	7.20619e-09
1625.7	9.66802e-08	1.2579e-08	6.32053e-09
1625.72	1.04891e-07	1.30594e-08	6.93908e-09
1625.74	1.0093e-07	1.33065e-08	7.20145e-09
1625.76	8.26362e-08	1.46665e-08	1.15428e-08
1625.78	7.26625e-08	1.37615e-08	1.1454e-08
1625.8	6.61063e-08	1.81709e-08	1.04149e-08
1625.82	5.12739e-08	1.36758e-08	8.90499e-09
1625.84	5.71421e-08	1.43567e-08	8.3024e-09
1625.86	6.03242e-08	1.31489e-08	5.84311e-09
1625.88	5.93128e-08	1.25705e-08	5.47491e-09
1625.9	7.11847e-08	7.54296e-09	5.66666e-09
1625.92	8.34041e-08	9.70126e-09	8.26113e-09
1625.94	7.35601e-08	9.77397e-09	9.78684e-09
1625.96	9.39992e-08	1.03366e-08	9.41474e-09
1625.98	9.14226e-08	9.69929e-09	9.28104e-09
1626	7.87022e-08	1.04436e-08	9.23171e-09
1626.02	7.04587e-08	8.82464e-09	6.97932e-09
1626.04	7.05157e-08	6.85852e-09	5.88257e-09
1626.06	5.9904e-08	8.44683e-09	5.36499e-09
1626.08	5.20115e-08	1.04104e-08	4.83602e-09
1626.1	6.88881e-08	1.27327e-08	4.84205e-09
1626.12	6.6072e-08	1.35589e-08	5.60513e-09
1626.14	8.27295e-08	1.86624e-08	5.18136e-09
1626.16	8.54939e-08	1.71452e-08	5.27881e-09
1626.18	8.94438e-08	1.69857e-08	5.816e-09
1626.2	7.5904e-08	1.35554e-08	8.48724e-09
1626.22	7.45371e-08	1.37489e-08	9.48872e-09
1626.24	8.13258e-08	1.18185e-08	9.14223e-09
1626.26	7.09004e-08	1.45708e-08	9.92411e-09
1626.28	8.89775e-08	1.32803e-08	1.01821e-08
1626.3	9.81174e-08	1.28852e-08	9.53893e-09
1626.32	1.03574e-07	1.55509e-08	7.90735e-09
1626.34	8.66087e-08	1.25904e-08	8.42291e-09
1626.36	8.0455e-08	1.00756e-08	8.91344e-09
1626.38	6.77557e-08	9.38755e-09	9.41691e-09
1626.4	7.50903e-08	1.18324e-08	8.90366e-09
1626.42	8.51649e-08	8.49719e-09	8.78302e-09
1626.44	8.37851e-08	9.14294e-09	8.10094e-09
1626.46	9.79196e-08	7.71321e-09	6.53718e-09
1626.48	1.01902e-07	9.96725e-09	7.80726e-09
1626.5	9.00881e-08	1.02101e-08	6.76385e-09
1626.52	8.03312e-08	1.23944e-08	6.91192e-09
1626.54	7.36827e-08	1.28283e-08	7.03584e-09
1626.56	7.0045e-08	1.51572e-08	7.75038e-09
1626.58	6.15769e-08	1.62446e-08	6.23305e-09
1626.6	5.55206e-08	1.6703e-08	7.13421e-09
1626.62	5.48357e-08	1.60765e-08	8.32462e-09
1626.64	5.99475e-08	1.57087e-08	9.53213e-09
1626.66	7.4822e-08	1.64486e-08	9.53388e-09
1626.68	6.85456e-08	1.31082e-08	8.94045e-09
1626.7	6.66655e-08	1.24844e-08	7.48733e-09
1626.72	8.30202e-08	1.18454e-08	6.30591e-09
1626.74	1.11405e-07	1.31088e-08	5.29241e-09
1626.76	1.15937e-07	1.21484e-08	4.64138e-09
1626.78	1.22197e-07	1.34857e-08	5.48209e-09
1626.8	1.502e-07	1.41735e-08	6.41351e-09
1626.82	1.30654e-07	1.72732e-08	7.637e-09
1626.84	9.21394e-08	1.63747e-08	8.76652e-09
1626.86	6.64119e-08	1.57109e-08	9.84998e-09
1626.88	7.50988e-08	1.97599e-08	9.66593e-09
1626.9	4.96734e-08	1.94443e-08	1.09086e-08
1626.92	5.08109e-08	1.60001e-08	1.00596e-08
1626.94	5.47782e-08	1.52046e-08	1.00385e-08
1626.96	6.68417e-08	1.72866e-08	9.39213e-09
1626.98	6.29511e-08	1.17429e-08	1.05953e-08
1627	7.39288e-08	9.74851e-09	1.04129e-08
1627.02	8.10568e-08	1.06493e-08	1.02415e-08
1627.04	8.43284e-08	1.20573e-08	8.75616e-09
1627.06	7.92512e-08	9.63937e-09	1.11754e-08
1627.08	7.57554e-08	1.13618e-08	9.36854e-09
1627.1	8.67004e-08	1.1119e-08	8.93657e-09
1627.12	7.76387e-08	1.02838e-08	9.2295e-09
1627.14	1.04021e-07	1.0212e-08	9.78921e-09
1627.16	1.02433e-07	9.74748e-09	6.6919e-09
1627.18	1.0584e-07	1.10066e-08	7.8047e-09
1627.2	1.09734e-07	1.25017e-08	7.35419e-09
1627.22	1.22428e-07	1.35185e-08	9.76653e-09
1627.24	9.39136e-08	1.36228e-08	1.00618e-08
1627.26	9.58145e-08	1.54047e-08	1.15726e-08
1627.28	1.03068e-07	1.31871e-08	1.02177e-08
1627.3	9.54881e-08	1.43045e-08	1.02556e-08
1627.32	9.50975e-08	1.30579e-08	6.9164e-09
1627.34	1.09902e-07	1.53778e-08	6.78522e-09
1627.36	1.00506e-07	2.00142e-08	5.69566e-09
1627.38	8.76008e-08	1.92351e-08	6.03561e-09
1627.4	6.89907e-08	1.65956e-08	5.71921e-09
1627.42	8.94348e-08	1.57918e-08	5.53621e-09
1627.44	8.91399e-08	1.31215e-08	4.74472e-09
1627.46	1.1734e-07	9.07326e-09	5.2743e-09
1627.48	1.12131e-07	1.35508e-08	5.72879e-09
1627.5	1.24839e-07	1.48432e-08	7.04294e-09
1627.52	9.8468e-08	1.49567e-08	8.29873e-09
1627.54	9.8676e-08	1.60232e-08	8.95228e-09
1627.56	7.34626e-08	1.4074e-08	7.96109e-09
1627.58	7.59307e-08	8.85118e-09	6.95095e-09
1627.6	7.25744e-08	9.30452e-09	9.6542e-09
1627.62	8.11858e-08	1.03388e-08	9.67779e-09
1627.64	6.38165e-08	1.03747e-08	1.00309e-08
1627.66	7.54279e-08	1.02621e-08	1.14984e-08
1627.68	8.63417e-08	1.23578e-08	1.15121e-08
1627.7	9.01553e-08	1.42027e-08	8.28714e-09
1627.72	7.31477e-08	1.47882e-08	7.43178e-09
1627.74	7.44455e-08	1.36328e-08	7.56919e-09
1627.76	5.53168e-08	1.20507e-08	9.40063e-09
1627.78	5.05216e-08	1.13869e-08	9.01601e-09
1627.8	3.68235e-08	8.34424e-09	7.84946e-09
1627.82	5.40402e-08	8.66768e-09	7.83137e-09
1627.84	7.38542e-08	8.6853e-09	7.12351e-09
1627.86	7.60075e-08	1.0979e-08	3.70011e-09
1627.88	8.06956e-08	1.24928e-08	4.3095e-09
1627.9	9.2398e-08	1.18933e-08	4.41238e-09
1627.92	9.41082e-08	1.06214e-08	3.85007e-09
1627.94	8.22552e-08	9.60171e-09	3.4478e-09
1627.96	8.38171e-08	1.06429e-08	2.78319e-09
1627.98	7.77915e-08	8.78102e-09	3.21778e-09
1628	7.44207e-08	1.10936e-08	4.83912e-09
1628.02	5.83925e-08	1.19106e-08	5.9903e-09
1628.04	6.91019e-08	1.30115e-08	6.82271e-09
1628.06	7.78544e-08	1.29486e-08	6.76815e-09
1628.08	9.3457e-08	1.47942e-08	6.47649e-09
1628.1	1.01567e-07	1.20592e-08	4.44106e-09
1628.12	1.06898e-07	1.1441e-08	5.27977e-09
1628.14	8.64214e-08	1.13534e-08	5.46647e-09
1628.16	8.31216e-08	9.65072e-09	6.57766e-09
1628.18	7.57465e-08	7.84028e-09	6.88776e-09
1628.2	7.73224e-08	1.11583e-08	6.956e-09
1628.22	8.24381e-08	1.00389e-08	7.01422e-09
1628.24	8.7299e-08	1.38631e-08	9.69239e-09
1628.26	8.14899e-08	2.32156e-08	1.02164e-08
1628.28	8.79316e-08	3.0021e-08	1.09272e-08
1628.3	9.15969e-08	3.12114e-08	1.09314e-08
1628.32	8.67924e-08	4.04844e-08	9.85279e-09
1628.34	8.47683e-08	4.36291e-08	7.47451e-09
1628.36	8.9043e-08	4.16378e-08	7.19798e-09
1628.38	1.00315e-07	3.64907e-08	6.63886e-09
1628.4	1.18333e-07	4.15933e-08	8.16087e-09
1628.42	1.12379e-07	4.1247e-08	7.69879e-09
1628.44	1.11821e-07	3.46912e-08	7.87087e-09
1628.46	1.35697e-07	3.50771e-08	7.49676e-09
1628.48	1.16977e-07	4.73324e-08	7.09262e-09
1628.5	8.21983e-08	4.08217e-08	6.26093e-09
1628.52	9.85425e-08	4.64515e-08	7.70769e-09
1628.54	9.79859e-08	4.66411e-08	6.42064e-09
1628.56	8.51365e-08	4.11753e-08	7.33075e-09
1628.58	7.85623e-08	2.88119e-08	6.79457e-09
1628.6	7.47342e-08	3.44484e-08	9.1916e-09
1628.62	7.84905e-08	2.37109e-08	8.53474e-09
1628.64	9.94396e-08	2.47222e-08	9.67754e-09
1628.66	1.02505e-07	2.21213e-08	1.04923e-08
1628.68	9.69568e-08	2.28619e-08	1.41606e-08
1628.7	9.74565e-08	1.43779e-08	1.10447e-08
1628.72	1.11342e-07	1.05855e-08	1.19794e-08
1628.74	9.01094e-08	9.46273e-09	1.14208e-08
1628.76	9.49016e-08	1.10691e-08	9.45148e-09
1628.78	1.11725e-07	9.47157e-09	5.61068e-09
1628.8	1.27509e-07	1.23372e-08	6.4092e-09
1628.82	1.0814e-07	1.42626e-08	8.63792e-09
1628.84	1.16564e-07	1.33062e-08	9.64377e-09
1628.86	9.85672e-08	1.28821e-08	9.93816e-09
1628.88	8.78454e-08	1.25037e-08	1.06906e-08
1628.9	8.89253e-08	1.3462e-08	1.1294e-08
1628.92	8.06929e-08	1.23008e-08	9.18858e-09
1628.94	7.91799e-08	1.30993e-08	9.5318e-09
1628.96	8.99782e-08	1.74074e-08	8.94063e-09
1628.98	1.0078e-07	1.90444e-08	8.63503e-09
1629	8.39247e-08	1.47746e-08	1.27721e-08
1629.02	8.08256e-08	1.54706e-08	1.07764e-08
1629.04	8.85159e-08	1.77499e-08	1.12933e-08
1629.06	8.30378e-08	1.16095e-08	1.17977e-08
1629.08	8.39307e-08	9.93674e-09	1.17875e-08
1629.1	1.02598e-07	1.52942e-08	6.71073e-09
1629.12	1.14142e-07	1.60798e-08	8.41154e-09
1629.14	1.07134e-07	1.41736e-08	7.11302e-09
1629.16	9.94245e-08	1.59076e-08	8.25742e-09
1629.18	8.81166e-08	1.69943e-08	7.92817e-09
1629.2	8.88059e-08	1.39437e-08	8.62641e-09
1629.22	7.1406e-08	1.79652e-08	8.69404e-09
1629.24	6.87957e-08	1.98253e-08	7.84651e-09
1629.26	8.39128e-08	1.81095e-08	6.10736e-09
1629.28	9.737e-08	1.65412e-08	6.99301e-09
1629.3	9.4906e-08	1.47656e-08	7.05422e-09
1629.32	1.11251e-07	1.02202e-08	7.48537e-09
1629.34	1.21744e-07	9.33084e-09	7.76742e-09
1629.36	1.16528e-07	9.81308e-09	9.20228e-09
1629.38	1.00594e-07	9.23894e-09	8.6017e-09
1629.4	1.17176e-07	1.08787e-08	9.38865e-09
1629.42	1.14039e-07	1.05223e-08	8.52049e-09
1629.44	9.35879e-08	7.84198e-09	8.09865e-09
1629.46	9.73499e-08	8.74458e-09	7.37117e-09
1629.48	9.53379e-08	1.1616e-08	1.07404e-08
1629.5	5.90899e-08	1.3699e-08	1.00815e-08
1629.52	7.25013e-08	1.46698e-08	1.04542e-08
1629.54	7.89021e-08	1.54215e-08	1.29975e-08
1629.56	6.75809e-08	1.77935e-08	1.4798e-08
1629.58	6.7558e-08	1.52691e-08	1.1862e-08
1629.6	8.92875e-08	1.19828e-08	1.2743e-08
1629.62	8.7914e-08	9.04158e-09	1.16631e-08
1629.64	9.31783e-08	9.28849e-09	1.09963e-08
1629.66	9.52764e-08	9.06937e-09	9.0416e-09
1629.68	9.29564e-08	9.33883e-09	8.25392e-09
1629.7	8.42583e-08	1.2171e-08	6.51734e-09
1629.72	6.53445e-08	1.5641e-08	8.12785e-09
1629.74	8.24355e-08	1.61329e-08	6.80662e-09
1629.76	8.42846e-08	1.42993e-08	7.06685e-09
1629.78	8.80417e-08	1.56019e-08	8.31595e-09
1629.8	7.86555e-08	1.21652e-08	8.70647e-09
1629.82	9.77349e-08	8.93429e-09	6.74482e-09
1629.84	7.5201e-08	8.21611e-09	5.89829e-09
1629.86	7.42757e-08	6.64879e-09	6.09217e-09
1629.88	7.83157e-08	7.24855e-09	6.4453e-09
1629.9	8.55174e-08	8.9085e-09	7.03097e-09
1629.92	6.87113e-08	9.83625e-09	7.23381e-09
1629.94	9.74695e-08	1.00888e-08	7.84381e-09
1629.96	8.81635e-08	1.18336e-08	1.11472e-08
1629.98	8.21846e-08	1.08235e-08	1.0709e-08
1630	9.37534e-08	1.19046e-08	1.19419e-08
1630.02	1.12026e-07	1.14968e-08	1.13888e-08
1630.04	1.03097e-07	1.29526e-08	1.18409e-08
1630.06	1.18211e-07	1.16533e-08	9.06802e-09
1630.08	1.44309e-07	1.12908e-08	1.01916e-08
1630.1	1.29634e-07	8.31023e-09	8.82004e-09
1630.12	1.07205e-07	8.62007e-09	1.05925e-08
1630.14	8.81841e-08	6.92298e-09	1.05932e-08
1630.16	8.7491e-08	7.46251e-09	9.06899e-09
1630.18	8.1501e-08	7.96277e-09	6.96589e-09
1630.2	9.16401e-08	9.11528e-09	6.12382e-09
1630.22	1.30398e-07	8.64219e-09	6.99259e-09
1630.24	1.2853e-07	7.20698e-09	7.14295e-09
1630.26	1.30644e-07	6.14405e-09	8.46099e-09
1630.28	1.14345e-07	4.42429e-09	8.90403e-09
1630.3	1.04392e-07	4.66975e-09	9.41284e-09
1630.32	7.84027e-08	8.9197e-09	7.62614e-09
1630.34	9.11663e-08	1.02655e-08	7.52254e-09
1630.36	8.25855e-08	1.08575e-08	6.28067e-09
1630.38	8.66786e-08	1.15877e-08	6.04213e-09
1630.4	8.11493e-08	1.09611e-08	5.96157e-09
1630.42	1.02367e-07	7.00216e-09	5.91184e-09
1630.44	1.05844e-07	6.29757e-09	6.76525e-09
1630.46	1.07111e-07	5.91618e-09	7.3274e-09
1630.48	1.04774e-07	7.82065e-09	7.79645e-09
1630.5	1.29865e-07	8.36574e-09	7.00324e-09
1630.52	1.16497e-07	8.20281e-09	7.93686e-09
1630.54	1.05706e-07	8.02922e-09	6.77914e-09
1630.56	1.04686e-07	1.42689e-08	6.73439e-09
1630.58	1.10072e-07	1.20765e-08	7.15812e-09
1630.6	1.01695e-07	1.61604e-08	6.87993e-09
1630.62	8.8078e-08	1.70722e-08	5.75214e-09
1630.64	8.55159e-08	1.7288e-08	5.42029e-09
1630.66	7.85685e-08	1.06109e-08	5.18295e-09
1630.68	1.26735e-07	1.04067e-08	4.5569e-09
1630.7	1.29266e-07	5.62855e-09	4.76107e-09
1630.72	1.34723e-07	9.85979e-09	4.71146e-09
1630.74	1.41091e-07	1.13358e-08	4.87972e-09
1630.76	1.45491e-07	1.12275e-08	5.10133e-09
1630.78	1.08486e-07	1.27147e-08	4.65608e-09
1630.8	8.81605e-08	1.45377e-08	5.49132e-09
1630.82	7.80996e-08	1.07582e-08	5.46843e-09
1630.84	8.60439e-08	9.34568e-09	6.01621e-09
1630.86	7.89439e-08	1.09548e-08	6.68017e-09
1630.88	6.54664e-08	1.05707e-08	7.15091e-09
1630.9	8.34944e-08	8.42983e-09	7.08607e-09
1630.92	9.25031e-08	7.40933e-09	7.7702e-09
1630.94	8.8451e-08	7.23476e-09	7.26106e-09
1630.96	1.18779e-07	8.47429e-09	8.92699e-09
1630.98	1.16774e-07	9.18676e-09	9.40719e-09
1631	1.14353e-07	9.59133e-09	1.10283e-08
1631.02	1.0634e-07	9.51437e-09	9.75061e-09
1631.04	9.50773e-08	9.25975e-09	9.59158e-09
1631.06	6.92937e-08	1.17436e-08	6.6656e-09
1631.08	9.60388e-08	1.29412e-08	6.2793e-09
1631.1	9.21119e-08	1.63468e-08	3.94875e-09
1631.12	8.38343e-08	1.90408e-08	4.76778e-09
1631.14	9.38591e-08	2.04548e-08	5.94061e-09
1631.16	1.01299e-07	1.78328e-08	6.69407e-09
1631.18	7.10151e-08	1.76141e-08	6.65621e-09
1631.2	6.88219e-08	1.65303e-08	6.89022e-09
1631.22	8.04263e-08	1.33467e-08	6.72028e-09
1631.24	7.36353e-08	1.20657e-08	7.12578e-09
1631.26	8.97605e-08	1.01146e-08	7.87897e-09
1631.28	1.11571e-07	9.13312e-09	8.84084e-09
1631.3	1.1743e-07	8.40488e-09	1.10716e-08
1631.32	1.27771e-07	9.91493e-09	1.26423e-08
1631.34	1.46246e-07	1.22073e-08	1.19976e-08
1631.36	1.43763e-07	1.26677e-08	1.18562e-08
1631.38	1.3059e-07	1.27377e-08	1.04009e-08
1631.4	1.1899e-07	1.20572e-08	8.00023e-09
1631.42	1.05164e-07	1.22342e-08	8.03536e-09
1631.44	9.65461e-08	1.13382e-08	7.32644e-09
1631.46	8.83535e-08	1.05964e-08	6.55002e-09
1631.48	1.14812e-07	1.29022e-08	6.98045e-09
1631.5	1.1718e-07	1.38961e-08	6.90129e-09
1631.52	1.1546e-07	1.478e-08	5.42706e-09
1631.54	1.27034e-07	1.50893e-08	7.13482e-09
1631.56	1.259e-07	1.60133e-08	6.67778e-09
1631.58	8.86195e-08	1.3097e-08	6.43904e-09
1631.6	1.01984e-07	1.36289e-08	6.80447e-09
1631.62	1.22835e-07	1.25339e-08	7.92316e-09
1631.64	1.13599e-07	1.15542e-08	5.74594e-09
1631.66	1.23943e-07	1.68511e-08	5.58817e-09
1631.68	1.31401e-07	1.71037e-08	5.76005e-09
1631.7	1.21617e-07	1.43173e-08	6.29793e-09
1631.72	1.35438e-07	1.5029e-08	4.95056e-09
1631.74	1.56778e-07	1.44461e-08	4.7198e-09
1631.76	1.50773e-07	8.7797e-09	4.77801e-09
1631.78	1.56914e-07	1.2413e-08	5.43508e-09
1631.8	1.56226e-07	1.31878e-08	4.70233e-09
1631.82	1.26389e-07	1.62924e-08	5.82463e-09
1631.84	1.36367e-07	1.74639e-08	6.84492e-09
1631.86	1.18655e-07	1.67917e-08	8.24737e-09
1631.88	1.32652e-07	1.18016e-08	7.80489e-09
1631.9	1.34759e-07	1.2572e-08	7.75144e-09
1631.92	1.46968e-07	9.44916e-09	6.34738e-09
1631.94	1.11688e-07	9.41805e-09	6.26356e-09
1631.96	1.15616e-07	1.04488e-08	6.00685e-09
1631.98	1.00186e-07	1.19097e-08	6.30168e-09
1632	1.03533e-07	1.12413e-08	6.32275e-09
1632.02	9.74039e-08	9.76754e-09	6.79193e-09
1632.04	9.32808e-08	1.31647e-08	6.3583e-09
1632.06	8.73745e-08	1.35369e-08	4.9532e-09
1632.08	7.3524e-08	1.44409e-08	4.56617e-09
1632.1	1.05205e-07	1.58988e-08	4.44575e-09
1632.12	1.01144e-07	2.03519e-08	6.79008e-09
1632.14	1.2902e-07	1.98854e-08	7.3795e-09
1632.16	1.50613e-07	1.90948e-08	7.83503e-09
1632.18	1.6365e-07	1.75121e-08	8.48554e-09
1632.2	1.24517e-07	1.66458e-08	9.63602e-09
1632.22	1.06844e-07	1.30691e-08	8.07151e-09
1632.24	7.06378e-08	1.06106e-08	7.85052e-09
1632.26	5.48927e-08	1.03051e-08	9.17885e-09
1632.28	6.26101e-08	1.09847e-08	8.74553e-09
1632.3	6.00958e-08	9.33973e-09	7.81232e-09
1632.32	7.89949e-08	9.16466e-09	6.81709e-09
1632.34	7.78055e-08	8.31557e-09	6.92579e-09
1632.36	8.92166e-08	8.77758e-09	6.37333e-09
1632.38	8.25376e-08	9.2913e-09	5.04632e-09
1632.4	8.09654e-08	1.03821e-08	4.45444e-09
1632.42	7.21775e-08	9.05905e-09	6.12709e-09
1632.44	9.49269e-08	1.26013e-08	5.99576e-09
1632.46	8.37802e-08	1.32382e-08	5.09873e-09
1632.48	6.98925e-08	1.19803e-08	7.13994e-09
1632.5	7.87852e-08	1.34331e-08	7.74467e-09
1632.52	9.65024e-08	1.63399e-08	8.33818e-09
1632.54	7.94928e-08	1.18997e-08	8.16297e-09
1632.56	9.1045e-08	1.14433e-08	8.9056e-09
1632.58	1.10689e-07	1.02811e-08	7.48293e-09
1632.6	1.0562e-07	1.0237e-08	9.7297e-09
1632.62	9.26577e-08	7.90026e-09	8.16512e-09
1632.64	1.18488e-07	8.33441e-09	8.34246e-09
1632.66	1.07158e-07	7.12922e-09	9.4905e-09
1632.68	8.422e-08	1.26633e-08	1.1037e-08
1632.7	1.04125e-07	1.17116e-08	1.02542e-08
1632.72	1.07971e-07	1.47709e-08	1.42948e-08
1632.74	8.5515e-08	1.48826e-08	1.38914e-08
1632.76	1.18897e-07	1.57611e-08	1.2819e-08
1632.78	1.22015e-07	1.27459e-08	1.38311e-08
1632.8	1.27326e-07	1.39757e-08	1.26836e-08
1632.82	1.25703e-07	1.43705e-08	8.30132e-09
1632.84	1.26852e-07	1.43268e-08	8.6111e-09
1632.86	9.78666e-08	1.76793e-08	8.49416e-09
1632.88	1.04038e-07	2.01445e-08	6.734e-09
1632.9	9.44005e-08	1.74467e-08	6.73168e-09
1632.92	8.6559e-08	1.47093e-08	6.40107e-09
1632.94	7.38627e-08	1.61909e-08	6.90002e-09
1632.96	7.92609e-08	1.20795e-08	7.21309e-09
1632.98	9.63462e-08	1.18462e-08	8.7038e-09
1633	8.12766e-08	1.15253e-08	9.36763e-09
1633.02	7.95358e-08	1.30806e-08	1.01187e-08
1633.04	1.04875e-07	1.15157e-08	9.14675e-09
1633.06	1.03606e-07	1.1712e-08	1.02354e-08
1633.08	9.13707e-08	7.73156e-09	9.12518e-09
1633.1	9.44201e-08	1.00571e-08	8.89597e-09
1633.12	1.16694e-07	1.48154e-08	8.96346e-09
1633.14	9.11072e-08	1.66982e-08	8.73918e-09
1633.16	9.65923e-08	1.71713e-08	7.69402e-09
1633.18	9.38751e-08	1.83054e-08	7.86794e-09
1633.2	1.1216e-07	1.64556e-08	6.41111e-09
1633.22	1.13631e-07	1.02682e-08	6.25175e-09
1633.24	1.14964e-07	1.00481e-08	7.9527e-09
1633.26	1.1893e-07	1.05424e-08	7.10675e-09
1633.28	1.2647e-07	1.10738e-08	7.06176e-09
1633.3	1.15409e-07	1.38938e-08	8.10387e-09
1633.32	9.11455e-08	1.46624e-08	9.30802e-09
1633.34	1.00327e-07	1.35813e-08	7.78098e-09
1633.36	9.39946e-08	1.53288e-08	1.01504e-08
1633.38	9.2292e-08	1.39759e-08	9.93331e-09
1633.4	8.22584e-08	1.55266e-08	8.78625e-09
1633.42	7.78543e-08	1.3838e-08	7.25115e-09
1633.44	9.05527e-08	1.58812e-08	7.02323e-09
1633.46	8.49058e-08	1.46532e-08	6.13889e-09
1633.48	6.72067e-08	1.60288e-08	7.15925e-09
1633.5	6.08138e-08	1.44053e-08	8.76343e-09
1633.52	7.20723e-08	1.41852e-08	8.50247e-09
1633.54	7.8544e-08	1.45444e-08	9.91578e-09
1633.56	9.23614e-08	1.43786e-08	8.09774e-09
1633.58	1.24738e-07	1.52836e-08	6.42585e-09
1633.6	1.38236e-07	1.59048e-08	4.9551e-09
1633.62	1.46399e-07	1.49311e-08	5.97852e-09
1633.64	1.2026e-07	1.47458e-08	4.47972e-09
1633.66	1.20412e-07	1.56956e-08	5.28354e-09
1633.68	9.28891e-08	1.66294e-08	5.03277e-09
1633.7	1.01255e-07	1.41638e-08	5.51271e-09
1633.72	9.37656e-08	1.55558e-08	7.4518e-09
1633.74	1.01282e-07	1.34205e-08	8.35884e-09
1633.76	9.93468e-08	1.07575e-08	8.07345e-09
1633.78	1.10114e-07	1.03518e-08	9.25378e-09
1633.8	1.39236e-07	9.33427e-09	9.34868e-09
1633.82	1.44267e-07	1.03443e-08	6.58737e-09
1633.84	1.32485e-07	1.20846e-08	6.65079e-09
1633.86	1.21767e-07	1.25417e-08	7.05208e-09
1633.88	1.12196e-07	1.09199e-08	8.38502e-09
1633.9	9.1645e-08	1.11446e-08	8.73105e-09
1633.92	8.88146e-08	1.38071e-08	8.75475e-09
1633.94	1.11048e-07	1.46425e-08	8.45423e-09
1633.96	9.88261e-08	1.43935e-08	8.05736e-09
1633.98	9.70402e-08	1.54969e-08	5.81661e-09
1634	7.48956e-08	1.58819e-08	5.69916e-09
1634.02	6.37826e-08	1.41316e-08	5.15388e-09
1634.04	4.85402e-08	1.07435e-08	6.89062e-09
1634.06	7.52699e-08	1.09625e-08	6.24653e-09
1634.08	8.81322e-08	9.97099e-09	6.81348e-09
1634.1	1.08147e-07	1.0946e-08	6.76248e-09
1634.12	1.13952e-07	7.94778e-09	7.56768e-09
1634.14	1.30421e-07	7.39944e-09	7.70839e-09
1634.16	1.08064e-07	1.14328e-08	7.83712e-09
1634.18	1.26488e-07	1.39973e-08	7.82727e-09
1634.2	1.06006e-07	1.24243e-08	1.04924e-08
1634.22	1.17177e-07	1.44364e-08	9.8011e-09
1634.24	1.00751e-07	1.59551e-08	7.44878e-09
1634.26	1.18095e-07	1.206e-08	7.59095e-09
1634.28	1.0044e-07	8.50327e-09	7.02919e-09
1634.3	1.1122e-07	1.05439e-08	4.20467e-09
1634.32	9.82549e-08	1.20741e-08	5.7145e-09
1634.34	9.77345e-08	1.52719e-08	8.28792e-09
1634.36	8.69491e-08	1.73133e-08	8.87629e-09
1634.38	6.71022e-08	2.18461e-08	1.02835e-08
1634.4	5.3919e-08	1.99368e-08	1.14258e-08
1634.42	5.45203e-08	1.76492e-08	1.11079e-08
1634.44	6.44337e-08	1.3824e-08	9.08622e-09
1634.46	8.84958e-08	1.41086e-08	8.43058e-09
1634.48	1.1664e-07	1.23784e-08	8.67867e-09
1634.5	1.17374e-07	1.24223e-08	1.13014e-08
1634.52	1.34704e-07	1.12749e-08	1.04267e-08
1634.54	1.28329e-07	1.69703e-08	1.14035e-08
1634.56	1.20917e-07	1.66162e-08	1.25388e-08
1634.58	1.09641e-07	1.79935e-08	1.0563e-08
1634.6	1.1638e-07	1.87933e-08	9.06213e-09
1634.62	1.14008e-07	2.10367e-08	1.10344e-08
1634.64	1.0888e-07	1.84099e-08	1.14065e-08
1634.66	8.89291e-08	1.89712e-08	1.087e-08
1634.68	8.08123e-08	1.46627e-08	1.18652e-08
1634.7	7.10322e-08	1.32669e-08	1.19233e-08
1634.72	8.03113e-08	1.50838e-08	1.03443e-08
1634.74	1.25557e-07	1.27093e-08	9.42564e-09
1634.76	1.35426e-07	9.93109e-09	9.1658e-09
1634.78	1.33239e-07	1.02632e-08	9.12349e-09
1634.8	1.43347e-07	1.16758e-08	8.12677e-09
1634.82	1.43912e-07	1.25905e-08	8.34932e-09
1634.84	9.76464e-08	1.13618e-08	7.69134e-09
1634.86	1.00607e-07	1.51656e-08	8.42371e-09
1634.88	1.12848e-07	1.5926e-08	8.48638e-09
1634.9	1.09067e-07	1.60275e-08	7.30317e-09
1634.92	9.256e-08	1.09574e-08	6.37338e-09
1634.94	9.73504e-08	1.30604e-08	7.64276e-09
1634.96	8.12524e-08	8.71135e-09	6.49822e-09
1634.98	6.94986e-08	7.47709e-09	5.96713e-09
1635	8.7873e-08	1.06706e-08	5.67483e-09
1635.02	8.73518e-08	1.24312e-08	6.43749e-09
1635.04	8.17217e-08	1.17747e-08	5.34894e-09
1635.06	9.93357e-08	1.27031e-08	6.57569e-09
1635.08	9.96449e-08	1.37062e-08	6.29502e-09
1635.1	9.73858e-08	1.30877e-08	6.56664e-09
1635.12	1.04864e-07	1.32235e-08	6.05853e-09
1635.14	1.11909e-07	1.24365e-08	5.30777e-09
1635.16	9.32035e-08	1.35625e-08	5.58568e-09
1635.18	1.06315e-07	1.35384e-08	5.46052e-09
1635.2	8.51224e-08	1.07247e-08	5.4519e-09
1635.22	8.31782e-08	9.10757e-09	5.54491e-09
1635.24	8.81868e-08	1.35617e-08	6.65128e-09
1635.26	1.33743e-07	1.32243e-08	6.40309e-09
1635.28	1.17647e-07	1.48306e-08	7.31605e-09
1635.3	1.83914e-07	1.69424e-08	7.39094e-09
1635.32	1.92817e-07	1.78303e-08	8.6981e-09
1635.34	1.97216e-07	1.35124e-08	9.04235e-09
1635.36	1.61965e-07	1.27863e-08	9.60332e-09
1635.38	1.71199e-07	1.05375e-08	8.51816e-09
1635.4	1.20275e-07	1.03927e-08	8.25363e-09
1635.42	9.47519e-08	9.42342e-09	7.15842e-09
1635.44	7.94963e-08	8.38703e-09	5.6511e-09
1635.46	8.13758e-08	8.75338e-09	4.79621e-09
1635.48	8.00556e-08	1.13441e-08	4.86027e-09
1635.5	7.38682e-08	9.81379e-09	4.81989e-09
1635.52	1.25915e-07	1.20084e-08	4.97918e-09
1635.54	1.41173e-07	1.52211e-08	5.54959e-09
1635.56	1.41495e-07	1.86312e-08	7.23672e-09
1635.58	1.41557e-07	1.60541e-08	8.65203e-09
1635.6	1.54724e-07	2.50996e-08	8.64679e-09
1635.62	1.11365e-07	2.53389e-08	8.02499e-09
1635.64	1.07351e-07	2.76718e-08	9.22461e-09
1635.66	1.11128e-07	2.40116e-08	6.87172e-09
1635.68	1.13219e-07	2.38077e-08	6.03921e-09
1635.7	1.19844e-07	1.50587e-08	6.56218e-09
1635.72	1.17874e-07	1.5153e-08	6.92125e-09
1635.74	1.26756e-07	1.48497e-08	6.30537e-09
1635.76	1.14293e-07	1.53983e-08	8.67936e-09
1635.78	1.16757e-07	1.55741e-08	8.44834e-09
1635.8	1.09481e-07	1.44403e-08	1.08987e-08
1635.82	1.07961e-07	1.74797e-08	1.08444e-08
1635.84	1.08007e-07	1.29073e-08	1.15327e-08
1635.86	1.11221e-07	1.3756e-08	1.13674e-08
1635.88	1.37386e-07	1.62886e-08	1.21624e-08
1635.9	1.24364e-07	1.64733e-08	9.65723e-09
1635.92	1.21393e-07	1.42357e-08	1.05853e-08
1635.94	1.05511e-07	1.69593e-08	1.04189e-08
1635.96	1.39765e-07	1.68122e-08	1.2801e-08
1635.98	1.49295e-07	1.54595e-08	1.24453e-08
1636	1.58847e-07	1.71657e-08	1.55105e-08
1636.02	1.67422e-07	1.45252e-08	1.37447e-08
1636.04	1.6731e-07	1.48055e-08	1.37924e-08
1636.06	1.59157e-07	1.78682e-08	1.00103e-08
1636.08	1.14124e-07	1.75015e-08	1.08576e-08
1636.1	9.61337e-08	1.45678e-08	8.45371e-09
1636.12	9.80817e-08	1.83823e-08	9.07396e-09
1636.14	1.08156e-07	1.75564e-08	8.62648e-09
1636.16	1.26987e-07	1.42257e-08	7.60519e-09
1636.18	1.26524e-07	1.57971e-08	5.96249e-09
1636.2	1.38372e-07	1.92422e-08	7.81389e-09
1636.22	1.30914e-07	1.92634e-08	1.10996e-08
1636.24	1.2278e-07	1.78473e-08	1.0678e-08
1636.26	7.49904e-08	1.75824e-08	1.25911e-08
1636.28	8.53109e-08	1.46067e-08	1.2293e-08
1636.3	1.01724e-07	1.16284e-08	1.12888e-08
1636.32	1.31527e-07	1.02918e-08	1.15791e-08
1636.34	1.30346e-07	1.18981e-08	1.20816e-08
1636.36	1.65527e-07	1.1844e-08	1.01458e-08
1636.38	1.53458e-07	1.15108e-08	1.07138e-08
1636.4	1.54319e-07	1.21058e-08	9.53365e-09
1636.42	1.43435e-07	1.28372e-08	6.44801e-09
1636.44	1.40854e-07	1.21804e-08	6.84204e-09
1636.46	1.54958e-07	1.38575e-08	6.81876e-09
1636.48	1.77607e-07	1.50728e-08	7.00724e-09
1636.5	1.60777e-07	1.49682e-08	6.72445e-09
1636.52	1.55873e-07	1.40678e-08	5.83089e-09
1636.54	1.89456e-07	1.29107e-08	6.51645e-09
1636.56	1.52615e-07	1.21167e-08	6.46915e-09
1636.58	1.40927e-07	1.56992e-08	6.81706e-09
1636.6	1.35122e-07	1.77378e-08	7.30805e-09
1636.62	1.38618e-07	1.64866e-08	7.3548e-09
1636.64	1.18223e-07	1.92685e-08	6.11129e-09
1636.66	1.24409e-07	1.68387e-08	8.1353e-09
1636.68	1.38098e-07	1.41478e-08	6.97981e-09
1636.7	1.42179e-07	1.7749e-08	6.56034e-09
1636.72	1.50754e-07	1.82734e-08	8.15616e-09
1636.74	1.50537e-07	1.64777e-08	8.97097e-09
1636.76	1.62445e-07	2.26444e-08	7.00666e-09
1636.78	1.45043e-07	2.01932e-08	7.53991e-09
1636.8	2.03142e-07	1.65172e-08	8.0188e-09
1636.82	2.26398e-07	1.82654e-08	8.50779e-09
1636.84	2.23585e-07	1.74338e-08	6.56574e-09
1636.86	1.81546e-07	1.29048e-08	7.11047e-09
1636.88	1.79474e-07	1.41077e-08	7.37439e-09
1636.9	1.16796e-07	1.36346e-08	7.09226e-09
1636.92	8.35283e-08	1.36162e-08	5.66979e-09
1636.94	9.53072e-08	1.55338e-08	6.27707e-09
1636.96	1.2235e-07	1.61346e-08	6.76873e-09
1636.98	1.40194e-07	1.54248e-08	7.68228e-09
1637	1.35071e-07	1.48733e-08	8.1369e-09
1637.02	1.10881e-07	1.15932e-08	7.60479e-09
1637.04	1.0331e-07	1.00196e-08	6.64653e-09
1637.06	9.36284e-08	7.81721e-09	6.82123e-09
1637.08	8.65248e-08	1.26604e-08	5.03526e-09
1637.1	8.92882e-08	1.28113e-08	3.73003e-09
1637.12	1.12891e-07	1.28119e-08	5.5099e-09
1637.14	9.60107e-08	1.33289e-08	6.92931e-09
1637.16	9.63625e-08	1.40328e-08	7.55065e-09
1637.18	9.63247e-08	1.22592e-08	8.33304e-09
1637.2	1.06524e-07	1.3544e-08	9.05103e-09
1637.22	8.50712e-08	1.71499e-08	7.76618e-09
1637.24	8.77213e-08	1.78684e-08	9.04075e-09
1637.26	1.06613e-07	1.74664e-08	8.92056e-09
1637.28	1.03763e-07	1.73449e-08	8.34454e-09
1637.3	1.09468e-07	2.28429e-08	9.28958e-09
1637.32	1.4781e-07	1.92545e-08	9.57412e-09
1637.34	1.58419e-07	1.91622e-08	7.48186e-09
1637.36	1.29249e-07	2.02312e-08	6.13224e-09
1637.38	1.25795e-07	1.90352e-08	6.45458e-09
1637.4	1.43028e-07	1.53842e-08	5.51725e-09
1637.42	1.1764e-07	1.72686e-08	5.84931e-09
1637.44	1.56486e-07	1.47614e-08	6.55421e-09
1637.46	1.76085e-07	1.7376e-08	6.80836e-09
1637.48	1.7617e-07	1.96561e-08	7.04114e-09
1637.5	1.3942e-07	1.73389e-08	6.72879e-09
1637.52	1.24508e-07	1.67911e-08	6.41317e-09
1637.54	1.10095e-07	1.78697e-08	6.04744e-09
1637.56	9.2695e-08	1.49326e-08	6.64486e-09
1637.58	1.10267e-07	1.42068e-08	6.93646e-09
1637.6	1.10103e-07	1.22233e-08	9.02436e-09
1637.62	1.48736e-07	1.33337e-08	8.44346e-09
1637.64	1.55732e-07	1.54233e-08	8.0269e-09
1637.66	1.70528e-07	1.58494e-08	7.4177e-09
1637.68	1.48593e-07	1.50889e-08	6.32312e-09
1637.7	1.72763e-07	1.47675e-08	5.06637e-09
1637.72	1.43016e-07	1.45508e-08	5.29112e-09
1637.74	9.83684e-08	1.13289e-08	6.72851e-09
1637.76	1.12517e-07	1.01187e-08	6.22506e-09
1637.78	1.23196e-07	8.43165e-09	6.75925e-09
1637.8	1.26164e-07	9.80921e-09	5.97469e-09
1637.82	1.82412e-07	6.53702e-09	5.65549e-09
1637.84	1.94222e-07	8.95562e-09	5.76618e-09
1637.86	1.71432e-07	9.19388e-09	7.74142e-09
1637.88	1.91316e-07	1.23598e-08	7.51377e-09
1637.9	1.61741e-07	1.18654e-08	8.72068e-09
1637.92	1.29376e-07	1.41699e-08	9.07723e-09
1637.94	1.24991e-07	1.18193e-08	7.05895e-09
1637.96	1.12948e-07	1.46486e-08	5.91907e-09
1637.98	1.2143e-07	1.1766e-08	7.41936e-09
1638	1.69495e-07	1.05745e-08	6.83334e-09
1638.02	2.56796e-07	1.14124e-08	6.5732e-09
1638.04	2.68913e-07	1.31422e-08	1.31672e-08
1638.06	3.18748e-07	1.24401e-08	1.29668e-08
1638.08	2.91691e-07	1.25094e-08	1.12234e-08
1638.1	2.49926e-07	1.6083e-08	1.06766e-08
1638.12	1.61329e-07	1.42111e-08	1.38542e-08
1638.14	1.49351e-07	1.237e-08	7.63413e-09
1638.16	1.12073e-07	1.37154e-08	7.59785e-09
1638.18	9.76065e-08	1.48674e-08	8.30597e-09
1638.2	1.01842e-07	1.13688e-08	7.9551e-09
1638.22	8.83389e-08	1.48108e-08	6.70289e-09
1638.24	1.2521e-07	1.79472e-08	9.2808e-09
1638.26	1.73367e-07	1.67642e-08	9.03491e-09
1638.28	2.28597e-07	1.39412e-08	8.77884e-09
1638.3	2.27279e-07	1.8065e-08	1.20499e-08
1638.32	2.35239e-07	1.56917e-08	1.0922e-08
1638.34	1.97293e-07	1.31822e-08	1.01587e-08
1638.36	1.55777e-07	1.14966e-08	1.02419e-08
1638.38	1.01225e-07	1.1499e-08	1.12955e-08
1638.4	9.05065e-08	8.88817e-09	8.59003e-09
1638.42	1.06885e-07	1.19892e-08	7.85538e-09
1638.44	1.17711e-07	1.3045e-08	7.60279e-09
1638.46	1.18383e-07	1.3035e-08	9.19986e-09
1638.48	1.66622e-07	1.50503e-08	8.29612e-09
1638.5	1.62377e-07	1.50083e-08	8.38429e-09
1638.52	1.25523e-07	1.06111e-08	8.58218e-09
1638.54	1.27243e-07	1.01393e-08	8.71889e-09
1638.56	1.14429e-07	1.07272e-08	9.3087e-09
1638.58	7.30011e-08	1.0989e-08	9.71433e-09
1638.6	8.77752e-08	1.29069e-08	8.72927e-09
1638.62	1.0512e-07	1.33086e-08	9.24006e-09
1638.64	1.00576e-07	1.49342e-08	8.78824e-09
1638.66	9.76389e-08	1.35824e-08	6.33633e-09
1638.68	9.94083e-08	1.31638e-08	7.73105e-09
1638.7	1.193e-07	1.01955e-08	8.5764e-09
1638.72	1.10064e-07	1.00473e-08	7.81398e-09
1638.74	9.70639e-08	1.00646e-08	6.79833e-09
1638.76	9.72558e-08	1.05189e-08	7.78429e-09
1638.78	9.15467e-08	1.10439e-08	6.84142e-09
1638.8	7.8664e-08	1.33617e-08	6.65619e-09
1638.82	7.09128e-08	1.37312e-08	7.06492e-09
1638.84	1.10313e-07	1.25938e-08	1.12208e-08
1638.86	1.39399e-07	1.46213e-08	1.16445e-08
1638.88	1.58481e-07	1.41097e-08	1.09736e-08
1638.9	1.56071e-07	1.23359e-08	1.02677e-08
1638.92	1.669e-07	1.11828e-08	9.43966e-09
1638.94	1.44705e-07	1.26828e-08	5.40687e-09
1638.96	1.28235e-07	1.20297e-08	5.40484e-09
1638.98	1.09511e-07	1.10978e-08	6.49607e-09
1639	9.37572e-08	1.36389e-08	7.51631e-09
1639.02	7.9385e-08	1.40971e-08	8.91602e-09
1639.04	6.76717e-08	1.11224e-08	1.15125e-08
1639.06	6.19683e-08	1.69029e-08	1.01921e-08
1639.08	8.28029e-08	1.92203e-08	9.01859e-09
1639.1	9.32801e-08	2.29402e-08	9.52038e-09
1639.12	9.50111e-08	2.48291e-08	7.90951e-09
1639.14	1.11822e-07	2.51751e-08	6.64871e-09
1639.16	1.20557e-07	1.68795e-08	7.357e-09
1639.18	1.18235e-07	1.73903e-08	7.31895e-09
1639.2	1.13733e-07	1.20491e-08	5.49618e-09
1639.22	1.09822e-07	1.1167e-08	7.07698e-09
1639.24	9.66578e-08	1.14731e-08	7.06745e-09
1639.26	7.88253e-08	1.45178e-08	6.00429e-09
1639.28	8.78073e-08	1.0616e-08	9.47492e-09
1639.3	1.07538e-07	9.85979e-09	1.02163e-08
1639.32	1.20501e-07	1.62527e-08	9.15299e-09
1639.34	1.26995e-07	1.86732e-08	8.23106e-09
1639.36	1.58284e-07	1.76195e-08	9.9605e-09
1639.38	1.93285e-07	1.85401e-08	5.94067e-09
1639.4	1.75156e-07	2.04e-08	6.75203e-09
1639.42	1.76825e-07	1.40689e-08	8.52558e-09
1639.44	2.00242e-07	1.04352e-08	9.54787e-09
1639.46	1.69534e-07	8.68142e-09	9.93694e-09
1639.48	1.18424e-07	9.16619e-09	1.18905e-08
1639.5	1.31396e-07	9.06352e-09	1.09965e-08
1639.52	1.50039e-07	8.82272e-09	9.66207e-09
1639.54	1.37714e-07	1.08802e-08	8.27702e-09
1639.56	1.38857e-07	1.30608e-08	7.51025e-09
1639.58	1.28929e-07	1.5372e-08	6.45029e-09
1639.6	1.17835e-07	1.4677e-08	6.41458e-09
1639.62	1.08517e-07	1.71556e-08	6.02543e-09
1639.64	1.15603e-07	1.65801e-08	6.88023e-09
1639.66	1.25067e-07	1.53766e-08	5.9014e-09
1639.68	1.61059e-07	1.51742e-08	6.09392e-09
1639.7	1.58574e-07	1.48058e-08	5.44157e-09
1639.72	1.56849e-07	1.47917e-08	5.89274e-09
1639.74	1.26119e-07	1.48624e-08	4.70501e-09
1639.76	1.36722e-07	1.46042e-08	5.60453e-09
1639.78	1.1668e-07	1.20035e-08	6.62009e-09
1639.8	1.18822e-07	1.20532e-08	7.81124e-09
1639.82	1.42338e-07	9.08803e-09	7.90636e-09
1639.84	1.34307e-07	8.2699e-09	9.49404e-09
1639.86	1.2933e-07	8.26558e-09	9.02197e-09
1639.88	1.21971e-07	1.24675e-08	6.95101e-09
1639.9	1.22904e-07	1.17975e-08	6.42148e-09
1639.92	1.2357e-07	1.1704e-08	6.90267e-09
1639.94	1.31528e-07	2.02665e-08	5.2952e-09
1639.96	1.14211e-07	2.24481e-08	4.82711e-09
1639.98	1.04668e-07	1.88844e-08	5.78276e-09
1640	1.41317e-07	1.87858e-08	7.40879e-09
1640.02	1.04086e-07	2.07158e-08	6.51251e-09
1640.04	1.52141e-07	1.41124e-08	6.83385e-09
1640.06	1.60537e-07	1.26861e-08	7.54509e-09
1640.08	1.68033e-07	1.2354e-08	6.8874e-09
1640.1	1.59973e-07	1.37751e-08	4.7519e-09
1640.12	1.95284e-07	1.05602e-08	4.79068e-09
1640.14	1.62872e-07	1.68314e-08	5.32856e-09
1640.16	1.92806e-07	1.7574e-08	7.18543e-09
1640.18	2.29111e-07	1.95783e-08	8.40983e-09
1640.2	2.20565e-07	1.88486e-08	1.0299e-08
1640.22	1.8188e-07	2.14052e-08	9.56893e-09
1640.24	1.7898e-07	1.43705e-08	8.61458e-09
1640.26	1.66469e-07	1.79086e-08	6.00003e-09
1640.28	1.26407e-07	2.00688e-08	6.10826e-09
1640.3	1.21383e-07	1.98686e-08	5.08806e-09
1640.32	1.1861e-07	2.04877e-08	5.41793e-09
1640.34	1.29137e-07	2.09637e-08	6.84883e-09
1640.36	1.17112e-07	2.03714e-08	7.03569e-09
1640.38	1.45248e-07	2.14657e-08	5.51548e-09
1640.4	1.66704e-07	2.25943e-08	6.25655e-09
1640.42	1.81452e-07	2.51713e-08	7.10696e-09
1640.44	1.56913e-07	2.42174e-08	6.82972e-09
1640.46	1.79184e-07	2.26487e-08	7.11464e-09
1640.48	1.52961e-07	2.11969e-08	7.20112e-09
1640.5	1.20953e-07	1.81392e-08	7.4638e-09
1640.52	1.18673e-07	2.23238e-08	6.89125e-09
1640.54	1.24764e-07	2.46256e-08	7.56692e-09
1640.56	8.58351e-08	2.64388e-08	6.47977e-09
1640.58	7.79857e-08	2.70417e-08	9.49847e-09
1640.6	1.08024e-07	2.90147e-08	9.11694e-09
1640.62	1.25385e-07	1.99086e-08	1.2792e-08
1640.64	1.32228e-07	2.24512e-08	1.37386e-08
1640.66	1.77608e-07	2.01489e-08	1.42662e-08
1640.68	1.98877e-07	2.19386e-08	1.1184e-08
1640.7	1.9018e-07	2.16405e-08	1.41125e-08
1640.72	1.61697e-07	2.83437e-08	1.04252e-08
1640.74	1.50379e-07	2.8869e-08	7.90649e-09
1640.76	1.34427e-07	2.83417e-08	7.92256e-09
1640.78	1.38475e-07	2.47461e-08	7.9191e-09
1640.8	1.15734e-07	2.69881e-08	4.87613e-09
1640.82	1.58128e-07	2.40646e-08	6.25155e-09
1640.84	1.855e-07	1.96039e-08	7.5606e-09
1640.86	1.83805e-07	1.83292e-08	7.77811e-09
1640.88	1.82098e-07	1.79761e-08	7.28053e-09
1640.9	1.85652e-07	1.62577e-08	7.04328e-09
1640.92	1.48469e-07	1.22411e-08	6.80909e-09
1640.94	1.30667e-07	1.16913e-08	5.25634e-09
1640.96	1.45651e-07	1.24647e-08	5.17793e-09
1640.98	1.57008e-07	9.28515e-09	6.1657e-09
1641	1.49931e-07	9.18325e-09	6.1802e-09
1641.02	1.61928e-07	1.07231e-08	5.75828e-09
1641.04	1.71732e-07	1.30959e-08	6.05843e-09
1641.06	1.46794e-07	1.4058e-08	6.30175e-09
1641.08	1.12861e-07	2.11889e-08	7.58601e-09
1641.1	1.27132e-07	2.13751e-08	8.56903e-09
1641.12	1.29345e-07	2.13337e-08	8.09939e-09
1641.14	1.35226e-07	1.82951e-08	9.94346e-09
1641.16	1.61565e-07	2.01256e-08	1.00511e-08
1641.18	1.60617e-07	1.51515e-08	8.50762e-09
1641.2	2.12817e-07	1.51212e-08	7.3576e-09
1641.22	2.22636e-07	1.51367e-08	9.58023e-09
1641.24	2.10501e-07	1.45e-08	8.77457e-09
1641.26	1.89956e-07	1.27274e-08	9.29408e-09
1641.28	2.01306e-07	1.21974e-08	1.09148e-08
1641.3	1.33316e-07	1.33303e-08	1.21728e-08
1641.32	1.2021e-07	1.44301e-08	9.95683e-09
1641.34	1.18669e-07	1.79634e-08	9.52575e-09
1641.36	1.05924e-07	1.83154e-08	9.81422e-09
1641.38	1.46586e-07	1.86079e-08	8.98304e-09
1641.4	1.8533e-07	1.73974e-08	8.69829e-09
1641.42	2.03123e-07	2.05728e-08	8.5198e-09
1641.44	1.92871e-07	1.97995e-08	8.15005e-09
1641.46	2.09667e-07	1.98521e-08	7.39464e-09
1641.48	1.62826e-07	2.1618e-08	6.70661e-09
1641.5	1.51566e-07	2.14736e-08	5.80967e-09
1641.52	1.38135e-07	1.88873e-08	5.71385e-09
1641.54	1.48476e-07	1.75817e-08	6.16903e-09
1641.56	1.40265e-07	2.03746e-08	6.21375e-09
1641.58	1.42021e-07	2.09878e-08	6.43896e-09
1641.6	1.14996e-07	2.12429e-08	7.10225e-09
1641.62	9.42248e-08	1.92737e-08	7.41798e-09
1641.64	1.37476e-07	2.08863e-08	6.95635e-09
1641.66	1.54646e-07	1.63972e-08	6.99429e-09
1641.68	1.80789e-07	1.74159e-08	7.66237e-09
1641.7	2.05939e-07	1.83119e-08	8.64169e-09
1641.72	2.16585e-07	1.82221e-08	9.91035e-09
1641.74	1.98176e-07	1.63272e-08	9.58555e-09
1641.76	1.88403e-07	1.96573e-08	9.56596e-09
1641.78	1.78402e-07	1.82851e-08	8.43924e-09
1641.8	1.61326e-07	1.67283e-08	5.99753e-09
1641.82	1.9e-07	1.59027e-08	4.2486e-09
1641.84	1.53764e-07	1.44539e-08	4.18119e-09
1641.86	1.91326e-07	1.12099e-08	3.56659e-09
1641.88	1.83884e-07	8.56478e-09	5.8592e-09
1641.9	2.01532e-07	1.05611e-08	7.31603e-09
1641.92	1.7198e-07	1.11248e-08	8.11572e-09
1641.94	1.65334e-07	1.41731e-08	8.95935e-09
1641.96	1.22092e-07	1.55557e-08	1.04441e-08
1641.98	1.00258e-07	1.54112e-08	9.00615e-09
1642	1.77104e-07	1.2423e-08	1.1787e-08
1642.02	2.05278e-07	1.6901e-08	1.05919e-08
1642.04	2.19635e-07	1.65004e-08	1.1193e-08
1642.06	2.1224e-07	2.36963e-08	1.05324e-08
1642.08	2.26863e-07	2.28694e-08	9.51242e-09
1642.1	1.45562e-07	2.2748e-08	5.5299e-09
1642.12	1.34864e-07	1.84869e-08	8.79541e-09
1642.14	1.4112e-07	2.10877e-08	8.19939e-09
1642.16	1.35597e-07	1.26287e-08	1.05172e-08
1642.18	1.41353e-07	1.3314e-08	1.06078e-08
1642.2	1.72143e-07	1.50562e-08	1.04775e-08
1642.22	1.51003e-07	1.37134e-08	7.0869e-09
1642.24	1.43635e-07	8.90243e-09	6.66848e-09
1642.26	1.3634e-07	7.29212e-09	3.52324e-09
1642.28	1.28521e-07	1.04233e-08	4.40763e-09
1642.3	9.07614e-08	1.35698e-08	5.34708e-09
1642.32	1.04281e-07	1.64923e-08	7.16021e-09
1642.34	1.38274e-07	1.93895e-08	9.34554e-09
1642.36	1.64955e-07	1.92752e-08	9.99655e-09
1642.38	1.7689e-07	1.71254e-08	9.26642e-09
1642.4	1.59789e-07	1.30535e-08	8.89939e-09
1642.42	1.77849e-07	1.31545e-08	9.17165e-09
1642.44	1.35518e-07	1.37508e-08	7.43602e-09
1642.46	1.3154e-07	1.52265e-08	8.98509e-09
1642.48	1.21906e-07	1.76734e-08	9.51098e-09
1642.5	1.39436e-07	1.96162e-08	9.98384e-09
1642.52	1.1586e-07	1.98751e-08	1.05073e-08
1642.54	1.6761e-07	1.65458e-08	1.02139e-08
1642.56	1.72838e-07	1.60138e-08	7.62377e-09
1642.58	1.72889e-07	1.31098e-08	9.0038e-09
1642.6	1.56329e-07	1.44232e-08	7.87528e-09
1642.62	1.73566e-07	1.28592e-08	7.24466e-09
1642.64	1.24034e-07	1.65891e-08	8.05303e-09
1642.66	9.83509e-08	1.7992e-08	9.2425e-09
1642.68	1.02042e-07	1.83137e-08	7.21074e-09
1642.7	1.25261e-07	1.93009e-08	8.4476e-09
1642.72	1.30974e-07	2.21472e-08	7.83219e-09
1642.74	1.66942e-07	2.19421e-08	7.21087e-09
1642.76	2.38106e-07	1.93831e-08	9.42457e-09
1642.78	2.53639e-07	2.20237e-08	1.02299e-08
1642.8	2.51781e-07	1.95682e-08	9.67074e-09
1642.82	2.88916e-07	1.56879e-08	1.42464e-08
1642.84	2.71939e-07	1.46333e-08	1.61929e-08
1642.86	2.1574e-07	1.49347e-08	1.31685e-08
1642.88	2.10458e-07	1.09743e-08	1.38974e-08
1642.9	1.83818e-07	1.19952e-08	1.37406e-08
1642.92	1.05704e-07	1.52663e-08	8.7134e-09
1642.94	1.30938e-07	1.43256e-08	6.42822e-09
1642.96	1.36505e-07	1.56511e-08	6.76175e-09
1642.98	1.28241e-07	1.75133e-08	5.01631e-09
1643	1.69325e-07	1.88802e-08	4.30849e-09
1643.02	2.02877e-07	1.95787e-08	5.4844e-09
1643.04	1.62122e-07	1.91868e-08	7.65475e-09
1643.06	1.61842e-07	2.00596e-08	7.59945e-09
1643.08	1.78714e-07	2.21011e-08	8.00246e-09
1643.1	1.48284e-07	1.98811e-08	8.11157e-09
1643.12	1.59849e-07	1.66396e-08	6.92402e-09
1643.14	1.71136e-07	1.95364e-08	4.67755e-09
1643.16	1.89403e-07	1.83823e-08	6.39326e-09
1643.18	1.62975e-07	1.51183e-08	6.48783e-09
1643.2	1.96799e-07	1.40659e-08	6.64617e-09
1643.22	2.24463e-07	1.53152e-08	6.45428e-09
1643.24	2.18927e-07	1.081e-08	6.95214e-09
1643.26	2.11393e-07	1.22387e-08	4.76689e-09
1643.28	2.37739e-07	1.2015e-08	6.47463e-09
1643.3	1.94786e-07	1.01669e-08	6.80722e-09
1643.32	1.70207e-07	1.03097e-08	6.87358e-09
1643.34	2.22356e-07	9.94984e-09	7.57588e-09
1643.36	2.01998e-07	8.46711e-09	8.20015e-09
1643.38	1.79874e-07	9.19019e-09	6.70145e-09
1643.4	2.49674e-07	1.23911e-08	6.93325e-09
1643.42	2.1385e-07	1.09713e-08	7.2565e-09
1643.44	1.60428e-07	1.19402e-08	5.87697e-09
1643.46	1.64808e-07	1.06048e-08	8.02475e-09
1643.48	1.75984e-07	9.38877e-09	8.11056e-09
1643.5	1.25044e-07	1.11445e-08	7.5056e-09
1643.52	1.73663e-07	9.57439e-09	8.107e-09
1643.54	1.63606e-07	1.32152e-08	8.65164e-09
1643.56	1.70773e-07	1.65213e-08	9.19401e-09
1643.58	1.71342e-07	1.86666e-08	9.98081e-09
1643.6	1.79005e-07	1.756e-08	1.05727e-08
1643.62	1.28064e-07	1.97196e-08	1.12961e-08
1643.64	1.46408e-07	1.52739e-08	1.24909e-08
1643.66	1.60583e-07	1.62502e-08	9.78437e-09
1643.68	1.87447e-07	1.59744e-08	8.50443e-09
1643.7	1.56738e-07	2.02239e-08	8.65088e-09
1643.72	1.9105e-07	2.23028e-08	7.25707e-09
1643.74	2.20051e-07	2.33769e-08	7.04276e-09
1643.76	2.26583e-07	2.19163e-08	9.56846e-09
1643.78	2.05475e-07	2.26764e-08	1.05654e-08
1643.8	2.25675e-07	1.79448e-08	9.29974e-09
1643.82	1.94725e-07	1.61809e-08	1.0562e-08
1643.84	2.00096e-07	2.02622e-08	1.00762e-08
1643.86	1.6498e-07	1.91002e-08	7.00938e-09
1643.88	1.31994e-07	2.14984e-08	5.54413e-09
1643.9	1.2955e-07	1.9889e-08	6.07826e-09
1643.92	1.83963e-07	2.52157e-08	4.60278e-09
1643.94	1.65351e-07	2.26235e-08	4.33012e-09
1643.96	1.99538e-07	2.34894e-08	4.65999e-09
1643.98	2.32451e-07	2.0372e-08	7.60938e-09
1644	3.18471e-07	1.93694e-08	8.45573e-09
1644.02	2.65799e-07	1.30897e-08	9.56245e-09
1644.04	2.30296e-07	1.32313e-08	9.30795e-09
1644.06	2.20482e-07	1.35091e-08	9.18723e-09
1644.08	2.15921e-07	1.30702e-08	6.36999e-09
1644.1	1.33881e-07	1.44971e-08	9.46906e-09
1644.12	1.39915e-07	1.64621e-08	9.08579e-09
1644.14	1.39331e-07	1.67989e-08	9.13228e-09
1644.16	1.13441e-07	1.97203e-08	9.39694e-09
1644.18	8.9357e-08	2.14654e-08	1.07958e-08
1644.2	8.3734e-08	1.94182e-08	8.58341e-09
1644.22	1.09044e-07	1.98035e-08	7.43043e-09
1644.24	1.42654e-07	1.76179e-08	7.06172e-09
1644.26	1.87336e-07	1.23624e-08	7.68746e-09
1644.28	2.12015e-07	8.59142e-09	7.80968e-09
1644.3	2.02916e-07	1.69903e-08	7.73506e-09
1644.32	2.4213e-07	1.52032e-08	7.7565e-09
1644.34	2.36984e-07	2.17815e-08	1.00318e-08
1644.36	1.91579e-07	2.2346e-08	8.51766e-09
1644.38	2.14542e-07	2.3143e-08	8.78821e-09
1644.4	2.59236e-07	1.74285e-08	7.83783e-09
1644.42	2.0471e-07	1.787e-08	8.11921e-09
1644.44	1.81234e-07	1.12173e-08	5.2067e-09
1644.46	1.98216e-07	1.04678e-08	7.22439e-09
1644.48	2.13391e-07	1.15373e-08	5.5219e-09
1644.5	1.9208e-07	1.45702e-08	7.03746e-09
1644.52	1.97606e-07	1.49488e-08	7.39027e-09
1644.54	2.04935e-07	2.16874e-08	8.08069e-09
1644.56	1.92006e-07	2.84051e-08	7.45418e-09
1644.58	1.45397e-07	2.93067e-08	7.392e-09
1644.6	1.61075e-07	2.38964e-08	6.40249e-09
1644.62	1.45369e-07	2.34684e-08	5.97435e-09
1644.64	1.42816e-07	2.01229e-08	5.79377e-09
1644.66	1.38329e-07	1.79191e-08	6.29194e-09
1644.68	1.60647e-07	1.71146e-08	8.45051e-09
1644.7	1.3396e-07	2.01639e-08	8.11835e-09
1644.72	1.1916e-07	1.94702e-08	8.89376e-09
1644.74	1.87163e-07	1.62968e-08	8.95885e-09
1644.76	2.41405e-07	1.31662e-08	7.39232e-09
1644.78	2.07634e-07	1.36703e-08	5.1725e-09
1644.8	2.68093e-07	1.57882e-08	6.28798e-09
1644.82	2.82386e-07	1.95394e-08	5.47577e-09
1644.84	2.20616e-07	2.09745e-08	5.62664e-09
1644.86	2.19265e-07	2.11447e-08	5.58205e-09
1644.88	2.11081e-07	2.02374e-08	5.65549e-09
1644.9	1.45986e-07	1.56593e-08	3.78092e-09
1644.92	1.57862e-07	3.01758e-08	4.10805e-09
1644.94	1.60794e-07	2.94515e-08	4.84252e-09
1644.96	2.12352e-07	2.97629e-08	4.7529e-09
1644.98	2.7799e-07	3.14641e-08	6.19531e-09
1645	3.03458e-07	3.13679e-08	7.89537e-09
1645.02	3.29277e-07	1.39047e-08	7.46515e-09
1645.04	3.12322e-07	1.4945e-08	6.14514e-09
1645.06	2.90043e-07	1.32091e-08	6.55254e-09
1645.08	2.31888e-07	1.23329e-08	5.31658e-09
1645.1	2.27987e-07	1.3434e-08	4.5815e-09
1645.12	1.87315e-07	1.31654e-08	5.39017e-09
1645.14	2.02204e-07	1.09679e-08	5.32691e-09
1645.16	1.51987e-07	1.13084e-08	5.58484e-09
1645.18	1.74748e-07	1.33501e-08	7.98708e-09
1645.2	1.53927e-07	1.22974e-08	6.79743e-09
1645.22	1.68418e-07	1.39642e-08	5.85894e-09
1645.24	1.50409e-07	1.59025e-08	8.09249e-09
1645.26	1.96894e-07	1.85511e-08	7.62866e-09
1645.28	1.71697e-07	1.46727e-08	6.28283e-09
1645.3	2.00004e-07	1.518e-08	7.44316e-09
1645.32	1.92238e-07	1.68649e-08	8.4177e-09
1645.34	2.20562e-07	1.61131e-08	6.79386e-09
1645.36	1.35627e-07	1.89833e-08	7.17484e-09
1645.38	1.34529e-07	2.39548e-08	8.99654e-09
1645.4	1.02098e-07	2.4962e-08	9.5409e-09
1645.42	1.41206e-07	2.17983e-08	8.91954e-09
1645.44	1.11386e-07	2.39094e-08	9.70617e-09
1645.46	1.35164e-07	2.08822e-08	9.05399e-09
1645.48	1.48771e-07	2.21671e-08	7.60579e-09
1645.5	1.52327e-07	2.23692e-08	6.89471e-09
1645.52	9.47312e-08	2.04719e-08	7.09202e-09
1645.54	1.38171e-07	2.00312e-08	5.5026e-09
1645.56	1.51153e-07	1.64606e-08	7.19103e-09
1645.58	1.43145e-07	1.09593e-08	6.37301e-09
1645.6	1.42351e-07	1.41241e-08	7.05756e-09
1645.62	1.3478e-07	1.64113e-08	7.52893e-09
1645.64	9.6944e-08	1.53832e-08	7.59235e-09
1645.66	6.39238e-08	1.63153e-08	6.96267e-09
1645.68	6.80531e-08	2.21101e-08	7.53218e-09
1645.7	8.98596e-08	2.1766e-08	5.66201e-09
1645.72	9.37288e-08	2.24237e-08	6.06464e-09
1645.74	1.46384e-07	1.99595e-08	6.40615e-09
1645.76	2.19979e-07	2.07555e-08	7.50157e-09
1645.78	2.18147e-07	1.74001e-08	6.50394e-09
1645.8	2.06895e-07	1.39852e-08	6.88078e-09
1645.82	2.70313e-07	1.37869e-08	8.00129e-09
1645.84	2.39979e-07	1.75092e-08	7.859e-09
1645.86	1.72035e-07	1.89857e-08	7.44431e-09
1645.88	2.03198e-07	1.69331e-08	7.55181e-09
1645.9	2.18944e-07	1.63356e-08	7.63361e-09
1645.92	1.76745e-07	1.69386e-08	5.1881e-09
1645.94	1.59969e-07	1.81907e-08	7.24798e-09
1645.96	1.61759e-07	1.65458e-08	7.86527e-09
1645.98	1.69638e-07	1.68888e-08	7.72139e-09
1646	1.70419e-07	1.5947e-08	8.4171e-09
1646.02	1.7043e-07	1.36801e-08	8.68512e-09
1646.04	1.87815e-07	9.4217e-09	9.2195e-09
1646.06	2.12239e-07	8.60128e-09	8.27324e-09
1646.08	2.43157e-07	8.35088e-09	7.59273e-09
1646.1	2.66809e-07	8.9321e-09	8.0012e-09
1646.12	3.26593e-07	1.02325e-08	1.0123e-08
1646.14	3.18449e-07	1.01379e-08	8.38333e-09
1646.16	3.68438e-07	1.26168e-08	7.57568e-09
1646.18	3.38131e-07	1.23594e-08	8.10216e-09
1646.2	3.23278e-07	1.58476e-08	7.66797e-09
1646.22	2.76475e-07	2.21749e-08	5.04327e-09
1646.24	2.71551e-07	2.39831e-08	6.28872e-09
1646.26	2.39213e-07	2.08762e-08	7.42183e-09
1646.28	2.05278e-07	2.0012e-08	6.86118e-09
1646.3	1.95568e-07	1.73824e-08	7.617e-09
1646.32	2.21945e-07	1.29987e-08	7.88558e-09
1646.34	2.5552e-07	1.46959e-08	6.35738e-09
1646.36	2.15208e-07	1.57409e-08	4.46881e-09
1646.38	2.59199e-07	1.63867e-08	4.62668e-09
1646.4	2.72333e-07	1.5521e-08	3.794e-09
1646.42	2.37424e-07	1.03442e-08	3.84757e-09
1646.44	2.02849e-07	6.70217e-09	5.37337e-09
1646.46	2.15312e-07	1.50247e-08	8.89539e-09
1646.48	1.73298e-07	1.67983e-08	1.18962e-08
1646.5	1.50784e-07	1.90974e-08	1.1971e-08
1646.52	1.63802e-07	2.46328e-08	1.28786e-08
1646.54	1.62128e-07	2.67316e-08	1.20269e-08
1646.56	1.48092e-07	1.87202e-08	9.622e-09
1646.58	1.40348e-07	2.29614e-08	8.29809e-09
1646.6	1.28123e-07	2.1636e-08	8.23912e-09
1646.62	1.13086e-07	1.69483e-08	8.48965e-09
1646.64	1.25583e-07	1.63328e-08	7.14959e-09
1646.66	1.43893e-07	1.88347e-08	6.39777e-09
1646.68	1.35502e-07	2.05421e-08	5.42386e-09
1646.7	1.68236e-07	2.28146e-08	7.697e-09
1646.72	2.24829e-07	2.86008e-08	7.13973e-09
1646.74	2.03325e-07	2.89039e-08	8.27976e-09
1646.76	2.04471e-07	2.78904e-08	8.52249e-09
1646.78	2.09192e-07	2.82388e-08	8.30006e-09
1646.8	2.09742e-07	2.96774e-08	5.02296e-09
1646.82	1.61416e-07	2.53555e-08	5.38199e-09
1646.84	2.119e-07	2.78079e-08	4.85706e-09
1646.86	1.96861e-07	2.83596e-08	4.65955e-09
1646.88	2.48024e-07	2.02735e-08	4.1846e-09
1646.9	2.39981e-07	1.61015e-08	5.72149e-09
1646.92	2.69906e-07	1.76999e-08	4.86441e-09
1646.94	2.28693e-07	1.80488e-08	6.19036e-09
1646.96	2.46525e-07	1.72321e-08	6.22727e-09
1646.98	3.06816e-07	1.91811e-08	6.4639e-09
1647	3.03293e-07	2.06773e-08	6.26249e-09
1647.02	3.1396e-07	1.86984e-08	5.92363e-09
1647.04	3.07045e-07	1.52257e-08	4.70323e-09
1647.06	3.99364e-07	1.67584e-08	7.74198e-09
1647.08	2.97667e-07	1.71992e-08	8.82279e-09
1647.1	2.83195e-07	1.59106e-08	8.99533e-09
1647.12	2.39642e-07	1.78833e-08	9.55745e-09
1647.14	2.7316e-07	1.83273e-08	1.02479e-08
1647.16	2.31995e-07	1.63791e-08	7.54083e-09
1647.18	2.32614e-07	1.55105e-08	6.32929e-09
1647.2	2.58314e-07	1.6379e-08	5.12515e-09
1647.22	2.55775e-07	1.64865e-08	5.47815e-09
1647.24	2.66681e-07	1.86531e-08	8.69863e-09
1647.26	2.0926e-07	1.84987e-08	1.04189e-08
1647.28	2.65863e-07	1.61538e-08	1.20003e-08
1647.3	2.427e-07	1.67086e-08	1.2471e-08
1647.32	2.39284e-07	1.4024e-08	1.24079e-08
1647.34	2.24182e-07	1.12893e-08	8.46129e-09
1647.36	2.20934e-07	1.28515e-08	6.51634e-09
1647.38	1.92875e-07	1.32131e-08	5.04787e-09
1647.4	1.72351e-07	1.2158e-08	6.87091e-09
1647.42	2.0444e-07	1.61403e-08	7.00026e-09
1647.44	1.9951e-07	1.77923e-08	7.43019e-09
1647.46	2.23723e-07	1.55324e-08	7.52087e-09
1647.48	1.95195e-07	1.84613e-08	7.99902e-09
1647.5	2.12334e-07	1.9938e-08	6.02504e-09
1647.52	1.74903e-07	2.08393e-08	5.83054e-09
1647.54	1.54322e-07	1.78465e-08	6.77586e-09
1647.56	1.37318e-07	1.94888e-08	6.27085e-09
1647.58	1.53743e-07	2.37471e-08	7.17035e-09
1647.6	1.96049e-07	2.31225e-08	6.91829e-09
1647.62	2.02744e-07	1.99996e-08	8.96216e-09
1647.64	2.35257e-07	2.11201e-08	7.86665e-09
1647.66	2.19753e-07	2.20806e-08	9.19238e-09
1647.68	2.45797e-07	1.5547e-08	9.91256e-09
1647.7	1.99567e-07	1.78659e-08	1.10284e-08
1647.72	2.08124e-07	1.71248e-08	9.06251e-09
1647.74	1.65739e-07	1.8796e-08	8.95127e-09
1647.76	1.94619e-07	1.80495e-08	8.38977e-09
1647.78	1.38624e-07	1.9775e-08	6.36206e-09
1647.8	1.46992e-07	1.47305e-08	6.88344e-09
1647.82	1.47496e-07	1.73047e-08	6.3768e-09
1647.84	2.02059e-07	1.79314e-08	6.59459e-09
1647.86	2.14515e-07	1.61665e-08	6.43915e-09
1647.88	2.2119e-07	1.64712e-08	6.80108e-09
1647.9	2.20425e-07	1.95093e-08	5.65979e-09
1647.92	2.48707e-07	1.49416e-08	6.44914e-09
1647.94	2.21848e-07	1.58838e-08	5.94984e-09
1647.96	2.43373e-07	1.5818e-08	5.5836e-09
1647.98	2.67989e-07	1.73164e-08	6.99541e-09
1648	2.67558e-07	1.90235e-08	7.85106e-09
1648.02	2.1244e-07	2.49082e-08	8.22197e-09
1648.04	3.03418e-07	2.64025e-08	1.09367e-08
1648.06	2.31495e-07	2.85259e-08	1.18346e-08
1648.08	2.08445e-07	2.8447e-08	1.03499e-08
1648.1	1.86946e-07	2.97104e-08	1.03903e-08
1648.12	2.15692e-07	3.31468e-08	1.05879e-08
1648.14	1.18445e-07	2.77058e-08	9.12168e-09
1648.16	1.59413e-07	2.9225e-08	8.30573e-09
1648.18	1.77245e-07	2.73979e-08	8.89185e-09
1648.2	2.50826e-07	2.38921e-08	7.06559e-09
1648.22	2.43627e-07	1.78898e-08	6.27823e-09
1648.24	2.70597e-07	2.03091e-08	5.81801e-09
1648.26	2.76639e-07	1.79037e-08	5.44736e-09
1648.28	2.93563e-07	1.66672e-08	5.4778e-09
1648.3	2.39704e-07	2.09269e-08	7.86466e-09
1648.32	2.42478e-07	2.0099e-08	6.93995e-09
1648.34	2.51221e-07	1.91165e-08	6.24749e-09
1648.36	2.37532e-07	2.17014e-08	8.34353e-09
1648.38	2.22281e-07	2.43872e-08	9.33211e-09
1648.4	2.56085e-07	2.38153e-08	1.08538e-08
1648.42	2.62138e-07	2.54543e-08	1.13668e-08
1648.44	2.13963e-07	2.92387e-08	1.07117e-08
1648.46	1.90512e-07	2.61497e-08	8.9976e-09
1648.48	2.22037e-07	2.31831e-08	7.88731e-09
1648.5	1.84064e-07	1.98171e-08	6.21998e-09
1648.52	1.89319e-07	1.67265e-08	6.09922e-09
1648.54	1.97619e-07	1.15156e-08	7.85422e-09
1648.56	2.35028e-07	1.18164e-08	8.38301e-09
1648.58	2.28913e-07	1.70699e-08	8.29489e-09
1648.6	3.11756e-07	1.66673e-08	6.40518e-09
1648.62	2.89171e-07	1.71593e-08	6.69239e-09
1648.64	3.31247e-07	1.73917e-08	7.26676e-09
1648.66	3.29029e-07	2.02827e-08	7.20317e-09
1648.68	3.32803e-07	1.47448e-08	6.24308e-09
1648.7	2.7269e-07	1.9125e-08	6.98907e-09
1648.72	3.23867e-07	3.23685e-08	9.28382e-09
1648.74	3.20177e-07	3.33842e-08	9.57244e-09
1648.76	2.97134e-07	3.20867e-08	9.68471e-09
1648.78	2.48168e-07	4.09657e-08	1.08916e-08
1648.8	2.31219e-07	3.59745e-08	1.00888e-08
1648.82	1.79926e-07	2.77832e-08	8.23338e-09
1648.84	1.82063e-07	2.7166e-08	8.14739e-09
1648.86	1.87461e-07	2.58348e-08	1.01445e-08
1648.88	2.56162e-07	1.90728e-08	9.62303e-09
1648.9	2.73554e-07	2.11041e-08	1.1364e-08
1648.92	3.26676e-07	1.53561e-08	1.09535e-08
1648.94	3.74347e-07	1.89095e-08	1.11693e-08
1648.96	4.10374e-07	2.06982e-08	8.40687e-09
1648.98	3.44406e-07	2.10679e-08	8.22638e-09
1649	3.11187e-07	2.20164e-08	7.10095e-09
1649.02	2.7267e-07	2.94263e-08	6.843e-09
1649.04	1.72515e-07	2.53375e-08	4.06034e-09
1649.06	1.21444e-07	2.45858e-08	4.61796e-09
1649.08	1.69102e-07	2.67413e-08	6.76249e-09
1649.1	2.48215e-07	2.54954e-08	6.96621e-09
1649.12	2.66035e-07	2.01582e-08	7.17428e-09
1649.14	3.12476e-07	2.01844e-08	9.19025e-09
1649.16	3.06269e-07	2.02609e-08	9.34034e-09
1649.18	2.48369e-07	1.51297e-08	6.66728e-09
1649.2	2.12083e-07	1.97728e-08	6.26631e-09
1649.22	2.38122e-07	2.25943e-08	8.76642e-09
1649.24	1.88485e-07	2.92219e-08	9.15082e-09
1649.26	2.32748e-07	3.10837e-08	8.74589e-09
1649.28	2.73361e-07	3.69414e-08	8.98016e-09
1649.3	3.22595e-07	3.10313e-08	9.7867e-09
1649.32	2.73488e-07	2.59188e-08	6.91797e-09
1649.34	3.53004e-07	2.10209e-08	6.37106e-09
1649.36	3.79428e-07	2.14957e-08	6.77775e-09
1649.38	3.50877e-07	1.77171e-08	7.52661e-09
1649.4	2.57974e-07	1.69771e-08	6.59073e-09
1649.42	2.8009e-07	2.39972e-08	7.38274e-09
1649.44	2.4655e-07	2.41694e-08	7.25843e-09
1649.46	2.09976e-07	2.18132e-08	7.07508e-09
1649.48	3.45084e-07	2.20014e-08	7.2823e-09
1649.5	3.4601e-07	2.4483e-08	8.30452e-09
1649.52	3.65092e-07	1.93234e-08	7.22156e-09
1649.54	3.62173e-07	1.74815e-08	6.51159e-09
1649.56	4.13458e-07	1.48355e-08	6.76613e-09
1649.58	3.07773e-07	1.92744e-08	5.48027e-09
1649.6	4.17473e-07	1.74717e-08	4.68087e-09
1649.62	3.95026e-07	1.78717e-08	5.76573e-09
1649.64	3.68201e-07	1.92943e-08	5.95928e-09
1649.66	2.82165e-07	2.05459e-08	5.28731e-09
1649.68	2.48859e-07	1.80604e-08	8.87704e-09
1649.7	1.53831e-07	2.08696e-08	8.55296e-09
1649.72	2.04045e-07	1.91052e-08	8.14803e-09
1649.74	2.37361e-07	1.82759e-08	8.18504e-09
1649.76	2.53649e-07	1.85071e-08	9.25284e-09
1649.78	2.49963e-07	1.84436e-08	6.86288e-09
1649.8	2.94483e-07	1.53602e-08	7.75129e-09
1649.82	2.43514e-07	1.9314e-08	7.79091e-09
1649.84	2.18736e-07	2.24414e-08	7.34116e-09
1649.86	1.95246e-07	2.07994e-08	8.34256e-09
1649.88	2.80823e-07	2.33215e-08	7.402e-09
1649.9	2.35866e-07	2.0677e-08	6.35045e-09
1649.92	2.56821e-07	1.75277e-08	6.55645e-09
1649.94	2.43993e-07	1.73711e-08	6.90132e-09
1649.96	3.43335e-07	2.00126e-08	4.79389e-09
1649.98	2.87733e-07	1.49286e-08	6.09811e-09
1650	3.27634e-07	1.90315e-08	6.20581e-09
1650.02	3.35175e-07	2.07029e-08	5.45864e-09
1650.04	3.96107e-07	1.82757e-08	4.91656e-09
1650.06	3.26483e-07	1.59498e-08	5.03825e-09
1650.08	3.16302e-07	1.35747e-08	4.01736e-09
1650.1	3.01935e-07	1.30845e-08	4.57428e-09
1650.12	2.66445e-07	1.43911e-08	4.98337e-09
1650.14	2.00399e-07	1.53723e-08	4.71004e-09
1650.16	1.75614e-07	1.85906e-08	5.05173e-09
1650.18	1.6244e-07	1.96364e-08	6.07286e-09
1650.2	1.65551e-07	2.14532e-08	5.55366e-09
1650.22	1.7423e-07	1.97739e-08	5.02922e-09
1650.24	2.16477e-07	1.94102e-08	6.36313e-09
1650.26	2.55118e-07	1.74739e-08	5.91704e-09
1650.28	2.54493e-07	1.86421e-08	6.41758e-09
1650.3	2.77405e-07	1.77087e-08	7.27091e-09
1650.32	4.19166e-07	2.14236e-08	7.68207e-09
1650.34	3.97562e-07	2.36686e-08	9.79707e-09
1650.36	3.79234e-07	2.25889e-08	1.05784e-08
1650.38	4.06163e-07	2.24848e-08	1.01035e-08
1650.4	3.86895e-07	1.94513e-08	8.81115e-09
1650.42	2.58442e-07	1.50918e-08	8.77739e-09
1650.44	2.46593e-07	1.17787e-08	6.96115e-09
1650.46	2.42427e-07	1.55238e-08	8.06611e-09
1650.48	2.07997e-07	1.50973e-08	8.02518e-09
1650.5	2.11126e-07	1.77431e-08	9.64842e-09
1650.52	2.08555e-07	1.88265e-08	9.29271e-09
1650.54	3.06802e-07	2.05934e-08	7.76013e-09
1650.56	4.00251e-07	2.09605e-08	7.67081e-09
1650.58	4.9502e-07	2.24355e-08	8.02031e-09
1650.6	5.47991e-07	2.16537e-08	7.66564e-09
1650.62	5.2666e-07	1.81678e-08	8.08954e-09
1650.64	4.79358e-07	1.90945e-08	9.95115e-09
1650.66	4.25612e-07	1.72254e-08	8.79649e-09
1650.68	3.83209e-07	1.60234e-08	7.51017e-09
1650.7	3.05271e-07	1.45067e-08	6.37411e-09
1650.72	2.99334e-07	1.86733e-08	6.0543e-09
1650.74	3.50617e-07	1.53183e-08	5.20263e-09
1650.76	3.3956e-07	1.30666e-08	7.14729e-09
1650.78	2.8672e-07	1.86781e-08	7.61906e-09
1650.8	2.73567e-07	1.69099e-08	1.12385e-08
1650.82	3.12274e-07	1.41667e-08	1.3146e-08
1650.84	2.27845e-07	1.90754e-08	1.17603e-08
1650.86	2.75641e-07	2.25853e-08	1.10194e-08
1650.88	2.96032e-07	1.78547e-08	1.31229e-08
1650.9	3.09107e-07	2.4013e-08	9.521e-09
1650.92	2.6416e-07	3.05854e-08	7.98518e-09
1650.94	2.64789e-07	3.07558e-08	1.05144e-08
1650.96	2.0732e-07	2.87492e-08	1.07767e-08
1650.98	2.33042e-07	2.8643e-08	9.60462e-09
1651	2.4842e-07	3.12907e-08	1.22797e-08
1651.02	3.10749e-07	2.54023e-08	1.19104e-08
1651.04	3.18916e-07	2.04873e-08	9.75128e-09
1651.06	3.02707e-07	2.3781e-08	9.92826e-09
1651.08	2.59022e-07	2.21886e-08	8.15449e-09
1651.1	2.35985e-07	1.43224e-08	7.73113e-09
1651.12	2.31414e-07	1.57121e-08	8.17315e-09
1651.14	2.14194e-07	1.66509e-08	7.90428e-09
1651.16	2.09006e-07	1.68748e-08	6.2237e-09
1651.18	2.44916e-07	1.57158e-08	6.24143e-09
1651.2	2.42679e-07	1.76921e-08	4.6477e-09
1651.22	1.89535e-07	1.49463e-08	5.90517e-09
1651.24	2.06714e-07	1.54532e-08	5.99923e-09
1651.26	2.11946e-07	1.23051e-08	6.7531e-09
1651.28	2.78022e-07	2.23127e-08	6.62336e-09
1651.3	3.30407e-07	2.59348e-08	5.74637e-09
1651.32	3.36093e-07	3.099e-08	5.09988e-09
1651.34	3.17149e-07	3.38024e-08	5.33962e-09
1651.36	3.24805e-07	3.39464e-08	7.16197e-09
1651.38	2.63044e-07	3.10276e-08	9.2794e-09
1651.4	2.14205e-07	2.91619e-08	1.10634e-08
1651.42	2.11548e-07	2.42176e-08	1.07836e-08
1651.44	2.4164e-07	2.11806e-08	1.12991e-08
1651.46	2.87033e-07	1.80367e-08	8.37676e-09
1651.48	2.80731e-07	1.14797e-08	6.51966e-09
1651.5	2.73574e-07	1.04618e-08	5.74346e-09
1651.52	2.73501e-07	1.74427e-08	4.89019e-09
1651.54	2.93732e-07	1.92367e-08	4.50608e-09
1651.56	2.41777e-07	2.67018e-08	6.28553e-09
1651.58	2.20567e-07	2.8273e-08	6.40614e-09
1651.6	2.94302e-07	2.83075e-08	7.61154e-09
1651.62	3.11367e-07	2.20827e-08	7.74379e-09
1651.64	2.87134e-07	1.95257e-08	7.68079e-09
1651.66	2.89448e-07	1.67238e-08	6.76048e-09
1651.68	3.08365e-07	1.61199e-08	7.33003e-09
1651.7	2.20571e-07	1.27611e-08	5.8404e-09
1651.72	1.77649e-07	1.2883e-08	6.00672e-09
1651.74	1.42087e-07	1.50131e-08	5.94276e-09
1651.76	1.23283e-07	1.06732e-08	5.04071e-09
1651.78	1.04152e-07	1.16867e-08	5.86905e-09
1651.8	1.54734e-07	1.62923e-08	6.36656e-09
1651.82	2.35771e-07	1.58707e-08	5.66937e-09
1651.84	2.58267e-07	1.40022e-08	7.21043e-09
1651.86	2.52261e-07	1.67261e-08	7.88437e-09
1651.88	2.63479e-07	1.93153e-08	5.99163e-09
1651.9	2.63248e-07	1.87529e-08	6.4533e-09
1651.92	2.40413e-07	1.84188e-08	7.64335e-09
1651.94	3.05194e-07	2.18311e-08	7.19862e-09
1651.96	3.2374e-07	1.92044e-08	5.87078e-09
1651.98	3.06169e-07	1.57943e-08	8.69717e-09
1652	3.22713e-07	1.4935e-08	7.17427e-09
1652.02	3.28427e-07	1.98257e-08	7.67547e-09
1652.04	3.00934e-07	1.58388e-08	8.28352e-09
1652.06	3.86996e-07	1.79134e-08	1.00622e-08
1652.08	4.85105e-07	2.09747e-08	7.46273e-09
1652.1	4.4694e-07	2.56924e-08	7.68515e-09
1652.12	3.99909e-07	2.34546e-08	6.65185e-09
1652.14	3.51846e-07	2.45323e-08	7.66548e-09
1652.16	2.9697e-07	2.20858e-08	8.50722e-09
1652.18	2.53959e-07	2.91374e-08	9.56768e-09
1652.2	2.51555e-07	2.75844e-08	1.19014e-08
1652.22	2.96737e-07	2.9209e-08	1.33529e-08
1652.24	3.36297e-07	2.70461e-08	1.30152e-08
1652.26	3.89538e-07	3.47999e-08	1.15749e-08
1652.28	3.95426e-07	2.53637e-08	1.4702e-08
1652.3	4.20172e-07	2.29971e-08	1.19877e-08
1652.32	4.77824e-07	2.11785e-08	1.10446e-08
1652.34	4.33238e-07	2.47799e-08	1.01209e-08
1652.36	3.70873e-07	1.76631e-08	1.29779e-08
1652.38	3.6564e-07	2.22591e-08	8.94428e-09
1652.4	3.79233e-07	2.04525e-08	9.0638e-09
1652.42	3.05043e-07	1.70079e-08	9.46776e-09
1652.44	3.42129e-07	1.88132e-08	7.83083e-09
1652.46	4.12085e-07	2.48853e-08	4.24529e-09
1652.48	4.2437e-07	2.44595e-08	4.58086e-09
1652.5	3.74009e-07	2.37127e-08	5.27514e-09
1652.52	3.5358e-07	2.64032e-08	4.58583e-09
1652.54	3.06499e-07	2.96378e-08	4.7375e-09
1652.56	2.10158e-07	3.38106e-08	5.04926e-09
1652.58	2.81033e-07	2.90766e-08	7.74872e-09
1652.6	3.23621e-07	2.92668e-08	7.87378e-09
1652.62	3.12851e-07	2.73176e-08	8.98724e-09
1652.64	3.80758e-07	2.21834e-08	9.93829e-09
1652.66	4.0606e-07	1.88278e-08	1.0557e-08
1652.68	3.15637e-07	2.13757e-08	8.01401e-09
1652.7	3.3665e-07	3.04224e-08	7.79788e-09
1652.72	4.23508e-07	3.42906e-08	6.20488e-09
1652.74	4.83528e-07	3.09472e-08	4.74077e-09
1652.76	5.10895e-07	2.59245e-08	4.51393e-09
1652.78	6.24784e-07	2.3034e-08	4.22136e-09
1652.8	6.48373e-07	1.48911e-08	6.68308e-09
1652.82	5.62575e-07	1.52694e-08	7.83059e-09
1652.84	4.37222e-07	1.81497e-08	8.00626e-09
1652.86	4.09954e-07	2.64646e-08	7.20441e-09
1652.88	2.54868e-07	3.59123e-08	9.1838e-09
1652.9	2.61487e-07	3.63235e-08	7.8104e-09
1652.92	2.65079e-07	3.25924e-08	6.56698e-09
1652.94	3.9117e-07	3.55405e-08	6.97774e-09
1652.96	4.02538e-07	2.61945e-08	7.47607e-09
1652.98	4.39189e-07	1.68984e-08	5.9074e-09
1653	4.6709e-07	1.96213e-08	5.39492e-09
1653.02	5.84945e-07	3.07741e-08	5.99557e-09
1653.04	4.99471e-07	2.91614e-08	6.77082e-09
1653.06	5.00744e-07	3.50268e-08	7.49587e-09
1653.08	4.83955e-07	4.21962e-08	6.59161e-09
1653.1	4.11353e-07	3.81691e-08	5.63811e-09
1653.12	3.15463e-07	2.96544e-08	5.52515e-09
1653.14	3.28475e-07	3.94133e-08	4.16835e-09
1653.16	3.21428e-07	3.6887e-08	4.31655e-09
1653.18	3.15737e-07	3.06524e-08	4.70416e-09
1653.2	3.25302e-07	3.21273e-08	4.54645e-09
1653.22	3.15168e-07	3.12611e-08	4.23756e-09
1653.24	3.15471e-07	1.96606e-08	6.05975e-09
1653.26	3.60146e-07	1.66485e-08	6.24932e-09
1653.28	3.46687e-07	2.15563e-08	7.68901e-09
1653.3	3.33997e-07	2.36039e-08	8.46784e-09
1653.32	3.4105e-07	2.44008e-08	8.72813e-09
1653.34	3.14576e-07	2.90352e-08	8.72138e-09
1653.36	2.35253e-07	2.98763e-08	8.1125e-09
1653.38	2.25836e-07	2.43379e-08	7.36797e-09
1653.4	1.60218e-07	2.5315e-08	1.02659e-08
1653.42	2.41279e-07	2.2741e-08	1.05028e-08
1653.44	3.56314e-07	1.82534e-08	1.03699e-08
1653.46	3.63981e-07	2.02073e-08	1.05048e-08
1653.48	3.76759e-07	2.19224e-08	9.62101e-09
1653.5	4.65179e-07	1.65279e-08	6.45269e-09
1653.52	3.7986e-07	2.18705e-08	6.70347e-09
1653.54	3.55117e-07	2.28667e-08	6.17913e-09
1653.56	3.27683e-07	2.06376e-08	6.73245e-09
1653.58	3.45496e-07	2.08458e-08	7.05648e-09
1653.6	2.98956e-07	2.25991e-08	7.7145e-09
1653.62	3.09495e-07	1.83321e-08	7.21016e-09
1653.64	2.46932e-07	1.79884e-08	8.60356e-09
1653.66	2.99433e-07	1.89261e-08	6.8076e-09
1653.68	2.82423e-07	1.71137e-08	8.76532e-09
1653.7	3.24028e-07	1.71256e-08	7.91824e-09
1653.72	3.13444e-07	2.05069e-08	1.00874e-08
1653.74	2.64585e-07	2.84276e-08	1.11313e-08
1653.76	3.1503e-07	2.7599e-08	1.30588e-08
1653.78	3.43953e-07	3.10837e-08	1.04443e-08
1653.8	3.12498e-07	3.08346e-08	1.237e-08
1653.82	3.91477e-07	3.01067e-08	1.1167e-08
1653.84	3.98701e-07	2.22786e-08	8.02745e-09
1653.86	3.42588e-07	2.43433e-08	7.76998e-09
1653.88	3.42967e-07	2.03088e-08	7.75007e-09
1653.9	3.75268e-07	2.14564e-08	5.43448e-09
1653.92	3.38348e-07	2.03558e-08	4.63356e-09
1653.94	4.09633e-07	2.06242e-08	5.8084e-09
1653.96	4.86163e-07	1.71375e-08	6.95389e-09
1653.98	4.68104e-07	2.20986e-08	8.85388e-09
1654	4.08677e-07	2.82866e-08	1.07337e-08
1654.02	4.12954e-07	2.69765e-08	1.1622e-08
1654.04	3.12368e-07	3.02268e-08	1.02295e-08
1654.06	2.25579e-07	3.16042e-08	1.35781e-08
1654.08	2.33062e-07	2.6732e-08	1.33471e-08
1654.1	2.40203e-07	1.91512e-08	1.22144e-08
1654.12	2.90661e-07	1.873e-08	1.30363e-08
1654.14	3.51716e-07	1.42599e-08	1.44327e-08
1654.16	3.34044e-07	1.68059e-08	9.07389e-09
1654.18	4.09555e-07	1.98768e-08	8.45221e-09
1654.2	3.8556e-07	2.15659e-08	8.67846e-09
1654.22	2.59601e-07	2.12088e-08	6.45654e-09
1654.24	2.92215e-07	2.05393e-08	6.93771e-09
1654.26	3.82815e-07	1.59449e-08	6.78542e-09
1654.28	3.46671e-07	1.34349e-08	6.84233e-09
1654.3	4.78988e-07	1.39119e-08	7.48173e-09
1654.32	4.99087e-07	1.57748e-08	8.29205e-09
1654.34	4.50642e-07	1.50524e-08	6.92471e-09
1654.36	4.12397e-07	2.17906e-08	7.27922e-09
1654.38	3.68889e-07	2.30203e-08	7.90527e-09
1654.4	3.63219e-07	2.12598e-08	6.78817e-09
1654.42	4.5319e-07	1.85301e-08	6.21137e-09
1654.44	4.28651e-07	1.9858e-08	6.0333e-09
1654.46	4.00614e-07	1.62218e-08	5.9003e-09
1654.48	4.22302e-07	1.68894e-08	6.44058e-09
1654.5	3.65634e-07	1.65086e-08	6.01498e-09
1654.52	2.68436e-07	2.13652e-08	5.69659e-09
1654.54	2.75277e-07	2.28501e-08	5.60266e-09
1654.56	2.45828e-07	2.52409e-08	7.61982e-09
1654.58	2.40208e-07	2.33241e-08	5.90936e-09
1654.6	1.67688e-07	2.15856e-08	8.52063e-09
1654.62	2.20953e-07	1.80902e-08	9.92404e-09
1654.64	2.59877e-07	1.66034e-08	9.90235e-09
1654.66	2.96738e-07	1.61163e-08	7.63671e-09
1654.68	4.07441e-07	1.43651e-08	9.13465e-09
1654.7	4.30885e-07	1.5506e-08	7.90701e-09
1654.72	4.28225e-07	1.63125e-08	6.53841e-09
1654.74	4.50081e-07	1.71165e-08	6.58706e-09
1654.76	4.54295e-07	1.6297e-08	7.00893e-09
1654.78	3.18559e-07	2.25627e-08	5.13798e-09
1654.8	3.93139e-07	2.61911e-08	4.17956e-09
1654.82	4.81116e-07	2.71111e-08	4.93002e-09
1654.84	5.56247e-07	2.8172e-08	4.37976e-09
1654.86	5.2969e-07	2.47917e-08	4.49472e-09
1654.88	5.48472e-07	2.3082e-08	5.08431e-09
1654.9	5.251e-07	2.06539e-08	5.79274e-09
1654.92	3.92987e-07	2.10455e-08	5.96807e-09
1654.94	2.34202e-07	1.78728e-08	8.28744e-09
1654.96	3.54589e-07	2.10317e-08	9.13366e-09
1654.98	3.51032e-07	1.98117e-08	8.93618e-09
1655	2.81212e-07	2.00114e-08	1.14932e-08
1655.02	2.85269e-07	2.01434e-08	1.25868e-08
1655.04	3.24705e-07	2.42992e-08	1.08203e-08
1655.06	2.72568e-07	2.59908e-08	8.99973e-09
1655.08	3.60335e-07	2.22301e-08	9.15342e-09
1655.1	3.77246e-07	2.40493e-08	6.12423e-09
1655.12	4.97524e-07	2.5944e-08	5.09284e-09
1655.14	5.01675e-07	2.67569e-08	5.5341e-09
1655.16	4.30214e-07	2.31816e-08	6.50199e-09
1655.18	4.46491e-07	2.85934e-08	6.03907e-09
1655.2	4.79466e-07	3.07876e-08	7.1408e-09
1655.22	3.6499e-07	2.4823e-08	7.55259e-09
1655.24	4.05193e-07	1.92095e-08	9.94673e-09
1655.26	4.35229e-07	2.4347e-08	1.0431e-08
1655.28	3.69229e-07	2.08287e-08	1.05754e-08
1655.3	4.08148e-07	1.7894e-08	8.90586e-09
1655.32	4.10599e-07	3.00986e-08	7.14774e-09
1655.34	3.68679e-07	3.49968e-08	3.9786e-09
1655.36	3.82616e-07	3.08609e-08	5.20526e-09
1655.38	4.40646e-07	3.40159e-08	6.80532e-09
1655.4	3.92547e-07	3.48058e-08	7.48528e-09
1655.42	3.73486e-07	2.59204e-08	9.00589e-09
1655.44	4.02984e-07	2.15976e-08	9.14924e-09
1655.46	3.63155e-07	1.9731e-08	7.72968e-09
1655.48	3.4552e-07	1.62416e-08	7.22296e-09
1655.5	3.21707e-07	1.68231e-08	7.76266e-09
1655.52	4.4618e-07	1.75692e-08	7.46579e-09
1655.54	3.93803e-07	2.37302e-08	9.91112e-09
1655.56	4.38683e-07	2.41137e-08	8.26741e-09
1655.58	4.11681e-07	2.66544e-08	7.55586e-09
1655.6	4.82757e-07	2.32228e-08	6.07418e-09
1655.62	4.30962e-07	2.25915e-08	5.73985e-09
1655.64	4.31228e-07	1.58166e-08	3.8192e-09
1655.66	4.16415e-07	1.83765e-08	4.54689e-09
1655.68	3.34265e-07	2.1342e-08	4.77983e-09
1655.7	2.87581e-07	2.04522e-08	6.14137e-09
1655.72	2.01436e-07	2.12379e-08	6.03533e-09
1655.74	2.04676e-07	2.49401e-08	7.15518e-09
1655.76	2.58305e-07	2.13936e-08	7.26456e-09
1655.78	2.81637e-07	1.88119e-08	7.83404e-09
1655.8	4.53532e-07	2.47458e-08	7.54304e-09
1655.82	5.02582e-07	2.24766e-08	8.50689e-09
1655.84	5.4511e-07	2.04304e-08	7.1411e-09
1655.86	4.48755e-07	2.56157e-08	7.49333e-09
1655.88	4.59878e-07	2.74502e-08	6.44504e-09
1655.9	3.82994e-07	2.27549e-08	6.6546e-09
1655.92	3.85156e-07	2.48477e-08	5.88708e-09
1655.94	3.99075e-07	2.94402e-08	5.64708e-09
1655.96	4.3416e-07	2.99231e-08	6.09006e-09
1655.98	4.369e-07	2.62627e-08	5.70035e-09
1656	4.08411e-07	2.74483e-08	6.54227e-09
1656.02	3.87712e-07	2.38927e-08	6.90296e-09
1656.04	3.75509e-07	2.00069e-08	6.94551e-09
1656.06	3.89512e-07	2.53946e-08	5.9507e-09
1656.08	4.2992e-07	2.37141e-08	8.62405e-09
1656.1	3.77109e-07	2.8791e-08	7.33319e-09
1656.12	3.75205e-07	2.88647e-08	8.19535e-09
1656.14	3.86145e-07	3.1997e-08	1.01945e-08
1656.16	3.49961e-07	2.91965e-08	1.02615e-08
1656.18	3.16501e-07	3.51004e-08	1.06785e-08
1656.2	3.89838e-07	2.9276e-08	1.09752e-08
1656.22	3.774e-07	3.32711e-08	1.02986e-08
1656.24	4.20021e-07	3.03309e-08	8.76594e-09
1656.26	5.26396e-07	2.19654e-08	1.00618e-08
1656.28	5.88845e-07	1.67707e-08	6.81522e-09
1656.3	5.02294e-07	2.10969e-08	6.08434e-09
1656.32	4.94319e-07	1.77214e-08	5.48607e-09
1656.34	4.04463e-07	1.72355e-08	5.34051e-09
1656.36	4.43363e-07	2.07076e-08	4.11006e-09
1656.38	3.19877e-07	2.12768e-08	6.94378e-09
1656.4	3.20566e-07	2.13225e-08	7.44825e-09
1656.42	3.77e-07	2.44051e-08	8.25767e-09
1656.44	3.93418e-07	2.5029e-08	9.96047e-09
1656.46	2.68863e-07	2.134e-08	1.12251e-08
1656.48	3.11582e-07	2.209e-08	1.12015e-08
1656.5	3.57842e-07	2.19499e-08	1.09095e-08
1656.52	3.82319e-07	2.35769e-08	1.06179e-08
1656.54	4.46338e-07	2.39406e-08	8.25841e-09
1656.56	4.82943e-07	2.60157e-08	8.50706e-09
1656.58	4.86139e-07	2.32716e-08	6.94523e-09
1656.6	4.03852e-07	1.8627e-08	6.41489e-09
1656.62	4.02057e-07	1.56327e-08	6.04304e-09
1656.64	3.77222e-07	1.86444e-08	6.25997e-09
1656.66	3.47529e-07	1.68926e-08	4.56536e-09
1656.68	4.39757e-07	1.76744e-08	4.27733e-09
1656.7	5.12065e-07	1.66256e-08	4.39736e-09
1656.72	4.28212e-07	2.11603e-08	3.62216e-09
1656.74	3.54605e-07	1.68538e-08	4.03567e-09
1656.76	3.67813e-07	2.08295e-08	4.95153e-09
1656.78	3.50459e-07	2.24004e-08	4.75726e-09
1656.8	3.45077e-07	2.97875e-08	4.94683e-09
1656.82	4.76162e-07	2.34194e-08	6.84896e-09
1656.84	6.04471e-07	2.62023e-08	8.64099e-09
1656.86	6.09367e-07	2.73253e-08	9.84676e-09
1656.88	5.74305e-07	2.87684e-08	1.04942e-08
1656.9	5.97445e-07	2.5562e-08	1.13888e-08
1656.92	4.53359e-07	2.63906e-08	9.97689e-09
1656.94	4.01597e-07	2.49196e-08	8.44444e-09
1656.96	4.85602e-07	2.22101e-08	7.69707e-09
1656.98	4.54142e-07	1.97977e-08	9.24099e-09
1657	4.60788e-07	1.7446e-08	8.55917e-09
1657.02	6.43679e-07	2.15477e-08	1.01713e-08
1657.04	6.35942e-07	2.15955e-08	1.05923e-08
1657.06	4.98682e-07	3.30291e-08	8.87377e-09
1657.08	5.18914e-07	3.85368e-08	7.42754e-09
1657.1	5.11955e-07	3.5368e-08	7.10052e-09
1657.12	3.99828e-07	3.42148e-08	5.37229e-09
1657.14	4.21566e-07	3.55318e-08	4.55233e-09
1657.16	4.95929e-07	2.22825e-08	5.46214e-09
1657.18	4.90314e-07	2.02855e-08	4.32735e-09
1657.2	4.15805e-07	2.39164e-08	5.03991e-09
1657.22	4.23968e-07	2.38072e-08	5.79797e-09
1657.24	4.51193e-07	2.42405e-08	5.81884e-09
1657.26	5.76042e-07	2.92611e-08	5.631e-09
1657.28	6.11786e-07	2.45357e-08	5.985e-09
1657.3	6.17981e-07	2.37662e-08	5.9393e-09
1657.32	6.83363e-07	1.91956e-08	5.07404e-09
1657.34	6.12848e-07	1.90577e-08	6.85735e-09
1657.36	4.74582e-07	2.00772e-08	6.93577e-09
1657.38	5.34719e-07	2.25765e-08	6.919e-09
1657.4	5.29273e-07	3.08116e-08	7.41175e-09
1657.42	4.35916e-07	3.78211e-08	7.6417e-09
1657.44	4.35658e-07	3.35761e-08	6.81423e-09
1657.46	4.45515e-07	3.03756e-08	7.37613e-09
1657.48	3.94809e-07	3.1759e-08	7.37162e-09
1657.5	5.93461e-07	2.68071e-08	7.05881e-09
1657.52	6.15044e-07	2.54751e-08	6.90245e-09
1657.54	6.48454e-07	3.01436e-08	6.41298e-09
1657.56	5.67276e-07	3.94369e-08	6.83708e-09
1657.58	5.64668e-07	4.11038e-08	6.73869e-09
1657.6	3.86655e-07	4.33204e-08	8.50512e-09
1657.62	4.97667e-07	3.96896e-08	1.11358e-08
1657.64	4.60713e-07	3.57547e-08	1.04109e-08
1657.66	5.28475e-07	3.02149e-08	1.28325e-08
1657.68	6.39692e-07	2.64999e-08	1.41582e-08
1657.7	8.22288e-07	2.17259e-08	1.33651e-08
1657.72	6.95874e-07	3.07144e-08	1.23813e-08
1657.74	7.31557e-07	3.44555e-08	1.44104e-08
1657.76	9.27798e-07	3.01936e-08	1.10543e-08
1657.78	7.95125e-07	3.10846e-08	1.09618e-08
1657.8	6.73664e-07	3.33644e-08	1.16788e-08
1657.82	7.39779e-07	2.41126e-08	1.11805e-08
1657.84	6.77408e-07	1.93775e-08	9.28727e-09
1657.86	5.44278e-07	1.57253e-08	1.04926e-08
1657.88	5.17107e-07	1.47718e-08	9.09733e-09
1657.9	4.57693e-07	2.27024e-08	7.42739e-09
1657.92	4.77015e-07	3.09645e-08	6.51056e-09
1657.94	5.45718e-07	3.51994e-08	7.75801e-09
1657.96	4.95569e-07	3.73937e-08	6.41643e-09
1657.98	4.63844e-07	4.47363e-08	6.83716e-09
1658	5.21076e-07	3.18447e-08	7.2372e-09
1658.02	5.95234e-07	2.2184e-08	6.75611e-09
1658.04	6.20593e-07	1.7832e-08	5.50539e-09
1658.06	6.86195e-07	1.83293e-08	5.39858e-09
1658.08	7.12038e-07	1.29612e-08	5.87523e-09
1658.1	7.53139e-07	2.02411e-08	5.85189e-09
1658.12	5.6008e-07	2.40175e-08	6.04845e-09
1658.14	5.55465e-07	3.06622e-08	5.90765e-09
1658.16	4.5386e-07	3.28539e-08	8.53994e-09
1658.18	4.32616e-07	3.23765e-08	7.83096e-09
1658.2	4.60778e-07	2.52619e-08	6.55601e-09
1658.22	5.23255e-07	2.14205e-08	9.4823e-09
1658.24	4.60748e-07	1.81656e-08	9.70718e-09
1658.26	4.80462e-07	1.94554e-08	8.45345e-09
1658.28	4.96792e-07	2.47553e-08	1.02312e-08
1658.3	5.18938e-07	2.63159e-08	1.18054e-08
1658.32	4.63547e-07	2.7986e-08	8.94821e-09
1658.34	4.6348e-07	3.07939e-08	9.10104e-09
1658.36	4.75036e-07	2.97389e-08	7.29271e-09
1658.38	6.40146e-07	2.25285e-08	7.26872e-09
1658.4	6.99674e-07	2.14898e-08	5.86355e-09
1658.42	7.58346e-07	2.26125e-08	5.37422e-09
1658.44	8.92752e-07	1.81846e-08	5.75362e-09
1658.46	1.06134e-06	1.76361e-08	7.82073e-09
1658.48	9.73646e-07	2.054e-08	5.70992e-09
1658.5	7.4658e-07	2.24255e-08	6.3687e-09
1658.52	7.19675e-07	2.56167e-08	8.63133e-09
1658.54	6.22609e-07	2.55197e-08	8.81044e-09
1658.56	5.66769e-07	2.67058e-08	8.96155e-09
1658.58	5.26491e-07	2.36338e-08	9.37926e-09
1658.6	5.74507e-07	2.63588e-08	9.35223e-09
1658.62	5.81588e-07	2.73468e-08	8.46746e-09
1658.64	5.45843e-07	2.85521e-08	7.38812e-09
1658.66	4.19721e-07	2.64788e-08	6.12578e-09
1658.68	5.35823e-07	3.50111e-08	5.52457e-09
1658.7	5.51314e-07	3.52069e-08	4.29797e-09
1658.72	5.66135e-07	3.03896e-08	4.20646e-09
1658.74	6.12719e-07	3.38893e-08	4.54761e-09
1658.76	5.73903e-07	3.08774e-08	3.66098e-09
1658.78	4.75667e-07	2.28262e-08	4.50894e-09
1658.8	4.69326e-07	2.26098e-08	4.77228e-09
1658.82	5.46334e-07	1.94758e-08	4.15551e-09
1658.84	5.06744e-07	1.78918e-08	4.6973e-09
1658.86	6.70926e-07	2.48264e-08	4.51282e-09
1658.88	6.94683e-07	2.64271e-08	3.78795e-09
1658.9	6.50733e-07	3.26932e-08	4.86652e-09
1658.92	6.93433e-07	3.3156e-08	7.10294e-09
1658.94	6.31444e-07	4.04834e-08	6.62785e-09
1658.96	5.65918e-07	3.66735e-08	6.47811e-09
1658.98	4.83438e-07	3.82761e-08	8.46663e-09
1659	4.89256e-07	2.64493e-08	9.54843e-09
1659.02	4.21906e-07	3.44514e-08	7.5279e-09
1659.04	4.68517e-07	2.54692e-08	7.71826e-09
1659.06	4.94236e-07	2.26574e-08	9.79252e-09
1659.08	5.90094e-07	2.90066e-08	7.98907e-09
1659.1	5.83974e-07	3.30376e-08	6.7948e-09
1659.12	5.84102e-07	2.56625e-08	6.71102e-09
1659.14	6.08329e-07	3.11161e-08	7.19675e-09
1659.16	4.7597e-07	4.20013e-08	5.84286e-09
1659.18	5.76951e-07	3.53725e-08	5.90999e-09
1659.2	6.03683e-07	3.9042e-08	5.98397e-09
1659.22	5.29681e-07	3.92481e-08	6.3302e-09
1659.24	5.7504e-07	3.43324e-08	6.6225e-09
1659.26	6.87157e-07	3.48201e-08	6.74741e-09
1659.28	4.56792e-07	3.65722e-08	1.07974e-08
1659.3	6.45941e-07	3.70808e-08	9.62874e-09
1659.32	6.67079e-07	4.08906e-08	9.56614e-09
1659.34	7.63232e-07	3.82662e-08	8.55576e-09
1659.36	6.57695e-07	3.78195e-08	9.4813e-09
1659.38	6.76085e-07	3.49048e-08	6.87874e-09
1659.4	4.66811e-07	3.33876e-08	7.0574e-09
1659.42	5.45213e-07	3.07171e-08	7.62426e-09
1659.44	4.7918e-07	3.36705e-08	7.8828e-09
1659.46	5.25369e-07	3.39484e-08	6.53491e-09
1659.48	5.99275e-07	3.27653e-08	5.12125e-09
1659.5	6.13943e-07	2.76432e-08	5.49587e-09
1659.52	5.93102e-07	2.99342e-08	3.94234e-09
1659.54	4.54943e-07	3.28665e-08	4.69087e-09
1659.56	5.62825e-07	2.95979e-08	4.30446e-09
1659.58	5.308e-07	3.32933e-08	5.82873e-09
1659.6	5.51102e-07	4.20776e-08	5.98048e-09
1659.62	5.17514e-07	4.63011e-08	5.67643e-09
1659.64	7.16987e-07	3.97327e-08	5.32749e-09
1659.66	6.12979e-07	3.33332e-08	8.44795e-09
1659.68	6.101e-07	3.16136e-08	9.89206e-09
1659.7	6.65789e-07	2.20887e-08	9.29449e-09
1659.72	9.77425e-07	1.44141e-08	1.12841e-08
1659.74	8.20486e-07	1.56919e-08	1.16107e-08
1659.76	8.18928e-07	1.59511e-08	1.20903e-08
1659.78	8.72731e-07	2.0742e-08	1.02573e-08
1659.8	7.75714e-07	2.21892e-08	1.00525e-08
1659.82	4.6724e-07	2.41119e-08	9.55458e-09
1659.84	5.25184e-07	2.72924e-08	1.05109e-08
1659.86	7.54668e-07	2.78948e-08	7.01311e-09
1659.88	6.64344e-07	2.1001e-08	5.6798e-09
1659.9	6.38087e-07	2.44389e-08	7.56226e-09
1659.92	8.03572e-07	2.68729e-08	7.27926e-09
1659.94	7.92351e-07	2.79897e-08	4.67435e-09
1659.96	5.47722e-07	2.7855e-08	5.87327e-09
1659.98	7.78792e-07	3.17641e-08	6.66939e-09
1660	9.63927e-07	2.73388e-08	6.3263e-09
1660.02	8.47524e-07	2.83131e-08	7.28112e-09
1660.04	7.94057e-07	2.68392e-08	9.16016e-09
1660.06	8.45789e-07	3.0969e-08	9.40108e-09
1660.08	7.09071e-07	5.07839e-08	9.17247e-09
1660.1	5.19539e-07	5.92049e-08	8.87272e-09
1660.12	4.53571e-07	5.45869e-08	9.626e-09
1660.14	4.64885e-07	5.26511e-08	8.73446e-09
1660.16	4.56111e-07	5.5673e-08	7.53088e-09
1660.18	3.8258e-07	3.06512e-08	8.47645e-09
1660.2	4.55462e-07	2.67347e-08	1.18232e-08
1660.22	4.9029e-07	3.57198e-08	1.00884e-08
1660.24	4.63252e-07	3.53963e-08	1.07715e-08
1660.26	4.18677e-07	2.56028e-08	1.21422e-08
1660.28	4.39115e-07	3.43776e-08	1.11303e-08
1660.3	4.53997e-07	3.37061e-08	8.29274e-09
1660.32	4.11344e-07	3.25872e-08	1.00734e-08
1660.34	6.16405e-07	3.45361e-08	9.88088e-09
1660.36	6.81905e-07	4.13014e-08	9.04213e-09
1660.38	7.78824e-07	4.11162e-08	8.89484e-09
1660.4	6.90213e-07	3.84458e-08	8.06852e-09
1660.42	6.49238e-07	3.22079e-08	9.19448e-09
1660.44	4.5292e-07	3.65149e-08	8.19904e-09
1660.46	4.67806e-07	3.90648e-08	8.0984e-09
1660.48	3.11993e-07	3.18567e-08	9.09119e-09
1660.5	3.4474e-07	3.22208e-08	1.00778e-08
1660.52	4.25821e-07	3.48177e-08	7.15735e-09
1660.54	5.77442e-07	3.42163e-08	8.27411e-09
1660.56	5.99071e-07	3.50658e-08	7.90673e-09
1660.58	7.08444e-07	3.4328e-08	7.66595e-09
1660.6	7.84391e-07	3.47402e-08	6.31274e-09
1660.62	7.87229e-07	3.37554e-08	5.82254e-09
1660.64	7.70472e-07	2.63066e-08	5.61128e-09
1660.66	6.70743e-07	2.22756e-08	5.25998e-09
1660.68	6.69308e-07	2.26664e-08	5.30054e-09
1660.7	5.87421e-07	2.32867e-08	6.29944e-09
1660.72	7.46229e-07	2.01182e-08	7.00696e-09
1660.74	6.92834e-07	2.74004e-08	7.52199e-09
1660.76	7.8632e-07	2.12789e-08	9.15425e-09
1660.78	7.29066e-07	2.06187e-08	9.09173e-09
1660.8	7.5296e-07	2.22101e-08	9.78409e-09
1660.82	5.38702e-07	2.81855e-08	9.06926e-09
1660.84	5.74025e-07	2.54959e-08	8.36747e-09
1660.86	6.02779e-07	3.89953e-08	7.79587e-09
1660.88	6.35619e-07	4.79507e-08	8.03435e-09
1660.9	6.25485e-07	5.70525e-08	7.89955e-09
1660.92	7.70119e-07	5.51475e-08	9.51372e-09
1660.94	7.36275e-07	5.56204e-08	9.21049e-09
1660.96	5.98326e-07	4.45083e-08	9.20505e-09
1660.98	7.26979e-07	3.54537e-08	8.95403e-09
1661	7.33561e-07	3.01401e-08	8.19022e-09
1661.02	5.49473e-07	2.93155e-08	7.41344e-09
1661.04	4.76367e-07	2.77797e-08	9.91068e-09
1661.06	6.17509e-07	2.82098e-08	1.02456e-08
1661.08	4.58921e-07	3.03625e-08	1.09466e-08
1661.1	4.68473e-07	3.0594e-08	1.41473e-08
1661.12	5.69976e-07	3.01716e-08	1.36766e-08
1661.14	5.78421e-07	3.15501e-08	1.07888e-08
1661.16	5.01334e-07	4.26179e-08	1.20994e-08
1661.18	4.82968e-07	4.32259e-08	1.24434e-08
1661.2	5.74942e-07	3.44454e-08	1.08878e-08
1661.22	4.91179e-07	3.30574e-08	1.05823e-08
1661.24	7.12467e-07	3.56495e-08	1.1814e-08
1661.26	8.18561e-07	2.58786e-08	1.07902e-08
1661.28	8.75879e-07	3.00467e-08	9.54582e-09
1661.3	9.02256e-07	3.05761e-08	7.34474e-09
1661.32	8.72219e-07	3.10376e-08	8.25805e-09
1661.34	6.92472e-07	2.59614e-08	7.34477e-09
1661.36	5.99972e-07	2.2847e-08	6.54298e-09
1661.38	6.07146e-07	1.94622e-08	6.29972e-09
1661.4	4.64834e-07	2.26728e-08	6.41257e-09
1661.42	5.64352e-07	3.55489e-08	5.68875e-09
1661.44	5.75874e-07	3.57661e-08	6.32118e-09
1661.46	6.0182e-07	3.69522e-08	5.87102e-09
1661.48	5.25917e-07	3.68612e-08	6.36861e-09
1661.5	7.14592e-07	3.93694e-08	5.8741e-09
1661.52	1.10531e-06	3.15547e-08	5.51755e-09
1661.54	1.18163e-06	3.82089e-08	5.50078e-09
1661.56	1.18733e-06	3.99743e-08	5.16508e-09
1661.58	1.28102e-06	4.20367e-08	5.57209e-09
1661.6	1.12856e-06	4.08082e-08	6.42182e-09
1661.62	7.04841e-07	3.50271e-08	6.94743e-09
1661.64	6.73229e-07	3.27889e-08	6.95164e-09
1661.66	8.01568e-07	3.85932e-08	7.73791e-09
1661.68	7.82418e-07	4.1823e-08	6.09834e-09
1661.7	7.40374e-07	4.0295e-08	6.12181e-09
1661.72	6.91639e-07	4.13389e-08	6.49352e-09
1661.74	6.46705e-07	3.65557e-08	5.9754e-09
1661.76	4.57545e-07	3.03445e-08	5.12904e-09
1661.78	6.86938e-07	2.31491e-08	5.68306e-09
1661.8	7.69112e-07	1.8398e-08	6.48551e-09
1661.82	9.04533e-07	1.59335e-08	6.44017e-09
1661.84	1.00974e-06	2.7236e-08	6.82493e-09
1661.86	1.20329e-06	2.97995e-08	8.2561e-09
1661.88	9.45657e-07	3.54853e-08	8.53212e-09
1661.9	1.04889e-06	4.48552e-08	7.73358e-09
1661.92	1.04897e-06	4.68695e-08	7.99746e-09
1661.94	1.09175e-06	3.27673e-08	8.99303e-09
1661.96	9.19247e-07	4.18547e-08	8.94354e-09
1661.98	1.07927e-06	3.44207e-08	8.33818e-09
1662	1.05015e-06	3.94322e-08	9.80377e-09
1662.02	1.00266e-06	4.14237e-08	8.79203e-09
1662.04	8.73445e-07	4.65146e-08	7.52809e-09
1662.06	9.25692e-07	3.18567e-08	6.41417e-09
1662.08	7.9521e-07	4.06699e-08	7.08891e-09
1662.1	6.25811e-07	4.2657e-08	5.95222e-09
1662.12	5.79302e-07	4.266e-08	7.27727e-09
1662.14	7.34298e-07	4.41783e-08	6.88832e-09
1662.16	6.76049e-07	4.6162e-08	7.60184e-09
1662.18	6.46804e-07	4.85836e-08	8.35257e-09
1662.2	8.68088e-07	3.84913e-08	6.7706e-09
1662.22	8.81471e-07	3.68065e-08	6.49421e-09
1662.24	7.37195e-07	3.59546e-08	7.8327e-09
1662.26	6.5077e-07	3.88032e-08	7.81076e-09
1662.28	6.36218e-07	3.87033e-08	6.35779e-09
1662.3	6.59322e-07	3.95574e-08	6.84325e-09
1662.32	7.04542e-07	3.86585e-08	6.16015e-09
1662.34	7.27897e-07	3.43088e-08	5.8625e-09
1662.36	8.06656e-07	3.19725e-08	6.7321e-09
1662.38	9.93473e-07	2.74045e-08	7.61672e-09
1662.4	9.92833e-07	3.17683e-08	8.36783e-09
1662.42	1.03972e-06	3.29553e-08	1.0902e-08
1662.44	1.00086e-06	3.60742e-08	1.12621e-08
1662.46	1.1242e-06	4.3154e-08	1.16835e-08
1662.48	9.23571e-07	3.82642e-08	1.13493e-08
1662.5	8.15609e-07	3.23183e-08	1.06369e-08
1662.52	7.67419e-07	3.97849e-08	7.98967e-09
1662.54	7.97634e-07	3.75413e-08	6.43278e-09
1662.56	6.61119e-07	3.54908e-08	4.6503e-09
1662.58	7.53315e-07	4.07098e-08	7.71538e-09
1662.6	7.57791e-07	3.80151e-08	7.5842e-09
1662.62	6.20119e-07	3.00427e-08	6.84982e-09
1662.64	5.5621e-07	3.23573e-08	7.47542e-09
1662.66	5.37916e-07	2.48555e-08	1.24183e-08
1662.68	5.83968e-07	2.50069e-08	9.82348e-09
1662.7	5.88873e-07	2.50508e-08	1.08971e-08
1662.72	7.68664e-07	3.15713e-08	1.28311e-08
1662.74	7.65906e-07	2.86884e-08	1.37678e-08
1662.76	8.19187e-07	3.31115e-08	9.07509e-09
1662.78	9.07627e-07	3.70328e-08	8.4641e-09
1662.8	8.06646e-07	4.03393e-08	8.41795e-09
1662.82	8.94853e-07	3.74565e-08	7.30185e-09
1662.84	8.80354e-07	3.9123e-08	6.26392e-09
1662.86	8.6129e-07	3.56967e-08	6.05028e-09
1662.88	8.16947e-07	2.84183e-08	7.03918e-09
1662.9	9.18092e-07	2.38661e-08	6.47628e-09
1662.92	9.34525e-07	2.39831e-08	6.22985e-09
1662.94	9.95926e-07	2.14634e-08	7.39575e-09
1662.96	9.96493e-07	3.40469e-08	8.20486e-09
1662.98	1.07083e-06	3.72336e-08	7.58529e-09
1663	1.17154e-06	3.66846e-08	7.2562e-09
1663.02	1.22367e-06	3.4159e-08	7.22717e-09
1663.04	1.1538e-06	3.77081e-08	7.54104e-09
1663.06	1.12267e-06	2.60943e-08	7.34421e-09
1663.08	1.02935e-06	3.48276e-08	6.91397e-09
1663.1	8.49985e-07	4.59467e-08	6.39087e-09
1663.12	5.72655e-07	5.7157e-08	7.9079e-09
1663.14	7.94051e-07	5.64527e-08	5.9932e-09
1663.16	7.64368e-07	6.30371e-08	6.58464e-09
1663.18	8.34248e-07	5.24353e-08	6.29375e-09
1663.2	9.05576e-07	4.74961e-08	9.19499e-09
1663.22	9.08535e-07	3.65739e-08	7.69291e-09
1663.24	8.31159e-07	3.82453e-08	8.1718e-09
1663.26	1.06155e-06	3.52211e-08	8.73707e-09
1663.28	1.07956e-06	3.75708e-08	1.00545e-08
1663.3	1.00033e-06	3.37912e-08	9.46669e-09
1663.32	1.12264e-06	4.66694e-08	1.01836e-08
1663.34	9.95188e-07	5.23767e-08	1.08512e-08
1663.36	9.53456e-07	4.97787e-08	1.01888e-08
1663.38	7.96538e-07	5.02257e-08	9.0816e-09
1663.4	8.03088e-07	6.20411e-08	7.87839e-09
1663.42	8.06397e-07	5.23733e-08	9.46666e-09
1663.44	8.56889e-07	4.93805e-08	7.82225e-09
1663.46	8.97774e-07	4.94763e-08	8.17208e-09
1663.48	8.13517e-07	5.02458e-08	7.79163e-09
1663.5	9.60122e-07	3.98624e-08	8.20137e-09
1663.52	9.4197e-07	3.69122e-08	7.47901e-09
1663.54	1.09595e-06	4.98969e-08	1.00497e-08
1663.56	1.0096e-06	5.29367e-08	9.57723e-09
1663.58	1.20735e-06	6.01731e-08	1.0495e-08
1663.6	1.12377e-06	6.74814e-08	1.07375e-08
1663.62	1.07159e-06	7.34621e-08	1.01911e-08
1663.64	8.5361e-07	5.36925e-08	7.94995e-09
1663.66	8.17881e-07	5.54422e-08	8.48589e-09
1663.68	6.87959e-07	4.78005e-08	8.92399e-09
1663.7	5.65142e-07	3.61618e-08	9.1982e-09
1663.72	6.91111e-07	3.27665e-08	1.08352e-08
1663.74	8.4724e-07	4.58557e-08	1.24025e-08
1663.76	8.97621e-07	4.25806e-08	1.11134e-08
1663.78	9.69724e-07	3.88042e-08	1.04577e-08
1663.8	1.12431e-06	4.26271e-08	1.01178e-08
1663.82	1.04707e-06	3.56545e-08	8.10947e-09
1663.84	1.00297e-06	2.99197e-08	7.09073e-09
1663.86	1.19051e-06	3.45032e-08	6.94284e-09
1663.88	1.30474e-06	3.98617e-08	7.21501e-09
1663.9	1.21913e-06	4.50227e-08	6.36796e-09
1663.92	1.13844e-06	4.99109e-08	5.26869e-09
1663.94	1.51057e-06	5.12735e-08	5.54561e-09
1663.96	1.27856e-06	4.58948e-08	4.79674e-09
1663.98	1.0168e-06	3.98651e-08	4.8827e-09
1664	1.17977e-06	3.57901e-08	4.8884e-09
1664.02	1.11375e-06	3.6911e-08	6.6417e-09
1664.04	7.29203e-07	3.28492e-08	5.97636e-09
1664.06	6.46683e-07	3.17362e-08	6.44092e-09
1664.08	6.29994e-07	3.43723e-08	6.48319e-09
1664.1	4.3652e-07	3.83302e-08	6.01249e-09
1664.12	6.5994e-07	4.82596e-08	7.07087e-09
1664.14	5.57001e-07	4.59244e-08	8.19743e-09
1664.16	5.87416e-07	4.91436e-08	7.86261e-09
1664.18	7.78784e-07	4.54166e-08	7.80644e-09
1664.2	8.67424e-07	3.70411e-08	7.56869e-09
1664.22	7.51066e-07	3.27034e-08	5.34964e-09
1664.24	8.92548e-07	3.06799e-08	5.48238e-09
1664.26	8.64553e-07	2.4944e-08	6.454e-09
1664.28	6.72165e-07	2.70496e-08	5.80588e-09
1664.3	6.3004e-07	2.80737e-08	7.44412e-09
1664.32	6.43568e-07	3.21611e-08	7.375e-09
1664.34	5.41653e-07	3.49022e-08	6.85215e-09
1664.36	6.27452e-07	4.07683e-08	6.3507e-09
1664.38	7.85544e-07	3.86346e-08	7.30188e-09
1664.4	9.92809e-07	4.67537e-08	7.33165e-09
1664.42	1.0691e-06	3.32484e-08	7.41322e-09
1664.44	1.23574e-06	3.74776e-08	7.25327e-09
1664.46	1.33991e-06	4.05596e-08	8.73953e-09
1664.48	1.46766e-06	4.12224e-08	1.02144e-08
1664.5	1.16155e-06	3.2194e-08	9.04175e-09
1664.52	1.04112e-06	3.31411e-08	9.18939e-09
1664.54	1.02445e-06	2.83448e-08	8.51106e-09
1664.56	9.32875e-07	2.37055e-08	7.82832e-09
1664.58	9.01448e-07	2.32768e-08	5.70864e-09
1664.6	1.15221e-06	2.98204e-08	5.50076e-09
1664.62	1.39123e-06	3.77012e-08	5.16858e-09
1664.64	1.35272e-06	4.95152e-08	7.1352e-09
1664.66	1.46708e-06	4.88572e-08	7.87869e-09
1664.68	1.33163e-06	5.24254e-08	7.03688e-09
1664.7	1.15809e-06	5.2969e-08	6.98721e-09
1664.72	9.12207e-07	5.41942e-08	6.86298e-09
1664.74	9.05194e-07	4.5421e-08	5.25533e-09
1664.76	7.50317e-07	4.78446e-08	3.94542e-09
1664.78	7.31493e-07	4.07933e-08	3.8176e-09
1664.8	8.97596e-07	3.76588e-08	4.05383e-09
1664.82	1.06168e-06	3.13147e-08	5.71286e-09
1664.84	9.38561e-07	2.7365e-08	6.05326e-09
1664.86	1.00228e-06	2.56336e-08	6.43551e-09
1664.88	9.26459e-07	3.05662e-08	8.40136e-09
1664.9	7.95528e-07	3.17558e-08	9.17427e-09
1664.92	7.23589e-07	3.7285e-08	1.17227e-08
1664.94	7.34727e-07	4.10843e-08	1.202e-08
1664.96	6.22988e-07	4.80642e-08	1.14511e-08
[truncated: 3,001 more rows]

## Sheet: Figure5(d)
Frequency (Hz)	PSD_0.02Torr (V^2/Hz)	PSD_2e-5Torr (V^2/Hz)	PSD_noise (V^2/Hz)
3430	1.52282e-09	8.00725e-10	5.52833e-10
3430.02	1.5216e-09	1.18834e-09	5.68164e-10
3430.04	1.32801e-09	1.2185e-09	5.55597e-10
3430.06	1.25753e-09	1.10019e-09	5.62689e-10
3430.08	1.30689e-09	1.21012e-09	5.0161e-10
3430.1	1.41283e-09	1.13223e-09	4.53035e-10
3430.12	1.57571e-09	6.96299e-10	3.95086e-10
3430.14	1.54863e-09	6.47801e-10	5.53218e-10
3430.16	1.68263e-09	7.53873e-10	5.39341e-10
3430.18	1.49058e-09	7.88429e-10	5.74862e-10
3430.2	1.41929e-09	9.55323e-10	5.88118e-10
3430.22	1.26449e-09	8.92809e-10	7.265e-10
3430.24	1.20522e-09	9.03574e-10	5.55537e-10
3430.26	1.14171e-09	1.09874e-09	5.71546e-10
3430.28	1.3759e-09	9.02764e-10	4.96364e-10
3430.3	1.53966e-09	9.39931e-10	6.01723e-10
3430.32	1.85864e-09	1.03331e-09	4.28901e-10
3430.34	2.12039e-09	1.04752e-09	5.83127e-10
3430.36	1.98663e-09	9.22535e-10	5.50316e-10
3430.38	1.91445e-09	1.23116e-09	6.12684e-10
3430.4	2.22984e-09	1.15425e-09	4.73322e-10
3430.42	2.13311e-09	1.18414e-09	4.78403e-10
3430.44	2.04284e-09	1.15067e-09	3.52252e-10
3430.46	2.04088e-09	9.44432e-10	3.39403e-10
3430.48	1.92133e-09	7.24008e-10	4.27173e-10
3430.5	1.26728e-09	7.56577e-10	4.61782e-10
3430.52	1.13132e-09	6.06326e-10	4.75632e-10
3430.54	1.06964e-09	6.14754e-10	5.19346e-10
3430.56	1.28509e-09	8.40122e-10	5.72805e-10
3430.58	1.35183e-09	1.00076e-09	6.12334e-10
3430.6	1.51036e-09	9.19272e-10	6.02895e-10
3430.62	1.45244e-09	1.14283e-09	6.2153e-10
3430.64	1.42483e-09	1.2039e-09	6.3328e-10
3430.66	1.33631e-09	1.10295e-09	6.90061e-10
3430.68	1.43396e-09	8.57384e-10	5.87556e-10
3430.7	1.33182e-09	7.7194e-10	5.76527e-10
3430.72	1.62382e-09	6.54848e-10	6.47916e-10
3430.74	1.5046e-09	7.43617e-10	6.28886e-10
3430.76	1.30613e-09	6.91589e-10	6.62835e-10
3430.78	1.24348e-09	1.26145e-09	8.04647e-10
3430.8	1.59986e-09	1.52146e-09	8.56359e-10
3430.82	1.6969e-09	1.68465e-09	7.68134e-10
3430.84	1.82134e-09	1.69774e-09	8.11793e-10
3430.86	2.02893e-09	1.67224e-09	6.58768e-10
3430.88	2.201e-09	1.27914e-09	5.19604e-10
3430.9	2.12107e-09	1.21858e-09	5.3762e-10
3430.92	1.89208e-09	1.06155e-09	7.14822e-10
3430.94	1.69221e-09	1.04599e-09	7.1292e-10
3430.96	1.76573e-09	1.05703e-09	8.11226e-10
3430.98	1.54002e-09	1.11416e-09	8.08395e-10
3431	1.52502e-09	1.14703e-09	6.31118e-10
3431.02	1.50904e-09	1.33528e-09	5.24423e-10
3431.04	1.71735e-09	1.23398e-09	4.42273e-10
3431.06	1.67984e-09	1.25146e-09	4.69309e-10
3431.08	1.6969e-09	1.00011e-09	5.10962e-10
3431.1	1.76515e-09	9.24758e-10	6.03481e-10
3431.12	1.43318e-09	7.41572e-10	5.22307e-10
3431.14	1.46771e-09	6.57976e-10	5.31448e-10
3431.16	1.42799e-09	6.06764e-10	4.34485e-10
3431.18	1.65063e-09	6.60136e-10	3.8143e-10
3431.2	1.76673e-09	6.20806e-10	4.9034e-10
3431.22	1.91108e-09	6.04517e-10	6.01153e-10
3431.24	1.87063e-09	9.32232e-10	6.00318e-10
3431.26	1.85502e-09	9.64647e-10	6.86209e-10
3431.28	1.55789e-09	1.00636e-09	6.65745e-10
3431.3	1.62678e-09	9.99456e-10	6.23504e-10
3431.32	1.55012e-09	9.93296e-10	5.29293e-10
3431.34	1.98162e-09	6.98202e-10	5.42766e-10
3431.36	1.94801e-09	8.38285e-10	5.75058e-10
3431.38	2.12911e-09	1.49567e-09	6.4042e-10
3431.4	1.75178e-09	1.46686e-09	7.6063e-10
3431.42	1.87717e-09	1.61798e-09	9.78968e-10
3431.44	1.34412e-09	1.78414e-09	9.65925e-10
3431.46	1.36044e-09	2.19753e-09	1.00348e-09
3431.48	1.40761e-09	1.7977e-09	9.90499e-10
3431.5	1.50627e-09	1.88442e-09	8.81698e-10
3431.52	1.54893e-09	1.78465e-09	6.7659e-10
3431.54	2.20069e-09	1.66826e-09	7.56451e-10
3431.56	2.86621e-09	1.00135e-09	5.69482e-10
3431.58	2.76539e-09	7.98148e-10	5.76297e-10
3431.6	2.83647e-09	7.45693e-10	6.40854e-10
3431.62	2.83289e-09	7.85742e-10	7.26199e-10
3431.64	2.11836e-09	9.13492e-10	6.63243e-10
3431.66	1.32981e-09	1.16254e-09	7.65865e-10
3431.68	1.22339e-09	1.03016e-09	7.93836e-10
3431.7	1.14344e-09	1.18844e-09	6.98225e-10
3431.72	1.10552e-09	1.10523e-09	6.00505e-10
3431.74	1.20981e-09	9.94411e-10	6.61608e-10
3431.76	1.23371e-09	1.20206e-09	6.5535e-10
3431.78	1.42796e-09	1.65802e-09	5.41316e-10
3431.8	1.2831e-09	1.44364e-09	4.3287e-10
3431.82	1.38755e-09	1.42235e-09	4.2122e-10
3431.84	1.64924e-09	1.46222e-09	4.6644e-10
3431.86	1.62676e-09	1.29764e-09	4.36986e-10
3431.88	1.82005e-09	1.01781e-09	6.49182e-10
3431.9	2.25028e-09	1.17607e-09	6.54646e-10
3431.92	2.14107e-09	1.13216e-09	7.41459e-10
3431.94	2.1752e-09	1.14873e-09	6.73422e-10
3431.96	2.09733e-09	9.53164e-10	7.33074e-10
3431.98	1.95486e-09	8.59912e-10	5.71372e-10
3432	1.35577e-09	8.30664e-10	6.67455e-10
3432.02	1.14656e-09	8.76064e-10	8.97577e-10
3432.04	9.71005e-10	8.16992e-10	8.98634e-10
3432.06	9.61432e-10	1.23216e-09	9.0878e-10
3432.08	1.15135e-09	1.40961e-09	9.29518e-10
3432.1	1.36712e-09	1.27664e-09	8.92818e-10
3432.12	1.68917e-09	1.64514e-09	6.21365e-10
3432.14	1.92289e-09	1.8815e-09	5.7794e-10
3432.16	2.41327e-09	1.66056e-09	4.65543e-10
3432.18	2.22356e-09	1.46972e-09	4.39468e-10
3432.2	2.41418e-09	1.53597e-09	4.25416e-10
3432.22	2.46702e-09	1.13275e-09	3.82199e-10
3432.24	2.05353e-09	7.99117e-10	3.46831e-10
3432.26	2.09603e-09	5.53493e-10	6.55114e-10
3432.28	1.96787e-09	5.82879e-10	7.09041e-10
3432.3	1.79526e-09	6.34568e-10	6.41766e-10
3432.32	1.72573e-09	7.30199e-10	6.82208e-10
3432.34	2.01655e-09	9.72235e-10	7.0151e-10
3432.36	1.53931e-09	1.0763e-09	4.86653e-10
3432.38	1.71291e-09	1.21888e-09	4.66628e-10
3432.4	1.57201e-09	1.08667e-09	4.90382e-10
3432.42	1.51022e-09	1.09097e-09	4.93311e-10
3432.44	1.18303e-09	9.0776e-10	6.99295e-10
3432.46	1.62907e-09	1.38197e-09	7.14386e-10
3432.48	1.25221e-09	1.36251e-09	6.42625e-10
3432.5	1.47222e-09	1.5479e-09	7.70749e-10
3432.52	1.26623e-09	1.50849e-09	9.10721e-10
3432.54	1.58231e-09	1.45422e-09	7.03816e-10
3432.56	1.06004e-09	9.59824e-10	6.30305e-10
3432.58	1.12299e-09	1.0789e-09	6.80174e-10
3432.6	1.51187e-09	9.04578e-10	7.31699e-10
3432.62	2.00507e-09	1.13659e-09	7.90214e-10
3432.64	2.46993e-09	1.09082e-09	8.58458e-10
3432.66	3.62655e-09	1.34721e-09	8.53326e-10
3432.68	3.79329e-09	1.30859e-09	9.21223e-10
3432.7	3.9611e-09	1.56646e-09	7.94726e-10
3432.72	3.67171e-09	1.37376e-09	5.41322e-10
3432.74	2.93791e-09	1.57406e-09	4.67198e-10
3432.76	1.93066e-09	1.39415e-09	5.04438e-10
3432.78	1.83078e-09	1.28942e-09	4.83385e-10
3432.8	1.09954e-09	1.05421e-09	6.28192e-10
3432.82	1.65799e-09	1.02735e-09	7.05921e-10
3432.84	2.07361e-09	8.55945e-10	8.46568e-10
3432.86	1.98551e-09	8.66767e-10	8.27504e-10
3432.88	2.00343e-09	8.4745e-10	7.4506e-10
3432.9	2.16874e-09	8.40215e-10	6.10802e-10
3432.92	1.79093e-09	9.20844e-10	6.71628e-10
3432.94	1.5077e-09	1.07962e-09	6.04692e-10
3432.96	1.75966e-09	9.83989e-10	5.66035e-10
3432.98	1.69448e-09	8.63914e-10	6.12044e-10
3433	1.77512e-09	9.70411e-10	6.0704e-10
3433.02	1.94116e-09	1.18586e-09	6.49633e-10
3433.04	2.13125e-09	1.09103e-09	6.15635e-10
3433.06	1.99219e-09	1.33068e-09	6.12399e-10
3433.08	2.41352e-09	1.48638e-09	5.80811e-10
3433.1	2.13934e-09	1.61824e-09	5.20825e-10
3433.12	1.63665e-09	1.41543e-09	4.25527e-10
3433.14	1.47903e-09	1.5338e-09	4.60056e-10
3433.16	1.42411e-09	1.38911e-09	6.39694e-10
3433.18	8.8451e-10	1.27454e-09	6.02119e-10
3433.2	8.83142e-10	1.17734e-09	6.69339e-10
3433.22	9.08464e-10	1.05894e-09	6.47033e-10
3433.24	8.2945e-10	1.23657e-09	6.39594e-10
3433.26	9.62389e-10	1.33195e-09	4.39715e-10
3433.28	1.48682e-09	2.08187e-09	4.47956e-10
3433.3	1.54357e-09	1.93025e-09	5.05349e-10
3433.32	1.59899e-09	2.2322e-09	6.98745e-10
3433.34	1.49483e-09	2.13345e-09	6.89516e-10
3433.36	1.3729e-09	1.90183e-09	7.02797e-10
3433.38	8.9976e-10	1.19527e-09	7.68779e-10
3433.4	1.26157e-09	1.25931e-09	7.84534e-10
3433.42	1.14362e-09	9.85407e-10	5.75307e-10
3433.44	1.5186e-09	7.80607e-10	6.89646e-10
3433.46	1.56134e-09	1.04568e-09	7.77574e-10
3433.48	2.01562e-09	1.18862e-09	7.58204e-10
3433.5	1.56424e-09	1.28264e-09	7.36141e-10
3433.52	1.64127e-09	1.21306e-09	7.0191e-10
3433.54	1.59537e-09	1.37554e-09	7.29108e-10
3433.56	1.64552e-09	1.44374e-09	7.4717e-10
3433.58	1.59501e-09	1.37877e-09	7.44093e-10
3433.6	2.08696e-09	1.54031e-09	6.16228e-10
3433.62	2.2165e-09	1.53504e-09	6.75848e-10
3433.64	2.17958e-09	1.53229e-09	5.91933e-10
3433.66	2.15405e-09	1.18574e-09	5.47698e-10
3433.68	1.95832e-09	1.08869e-09	5.73668e-10
3433.7	1.69616e-09	1.04963e-09	5.96787e-10
3433.72	1.42246e-09	1.37983e-09	5.3937e-10
3433.74	1.39238e-09	1.69432e-09	4.51e-10
3433.76	1.36079e-09	1.7989e-09	5.00032e-10
3433.78	1.33725e-09	1.69485e-09	4.58117e-10
3433.8	1.54178e-09	1.74728e-09	5.51132e-10
3433.82	1.81379e-09	1.4024e-09	8.30052e-10
3433.84	1.52823e-09	9.16973e-10	9.38755e-10
3433.86	1.60617e-09	9.4186e-10	9.85897e-10
3433.88	1.49616e-09	9.09851e-10	9.79556e-10
3433.9	1.28157e-09	9.53195e-10	9.43105e-10
3433.92	1.16304e-09	1.02354e-09	7.12398e-10
3433.94	1.33505e-09	1.33043e-09	6.18102e-10
3433.96	1.35729e-09	1.47187e-09	5.29052e-10
3433.98	1.367e-09	1.53391e-09	7.20052e-10
3434	1.3451e-09	1.42287e-09	6.9817e-10
3434.02	1.62448e-09	2.27947e-09	6.64807e-10
3434.04	1.41327e-09	2.08555e-09	6.30016e-10
3434.06	1.51093e-09	1.96375e-09	5.8939e-10
3434.08	2.06726e-09	2.03871e-09	3.91496e-10
3434.1	2.13194e-09	1.97995e-09	4.20579e-10
3434.12	2.09116e-09	1.27962e-09	5.20987e-10
3434.14	2.52226e-09	1.46127e-09	4.61636e-10
3434.16	2.35146e-09	1.39671e-09	5.55686e-10
3434.18	1.9778e-09	1.74641e-09	5.28329e-10
3434.2	1.85875e-09	1.92927e-09	4.09154e-10
3434.22	1.51681e-09	1.7312e-09	4.05094e-10
3434.24	1.5808e-09	1.40777e-09	5.56369e-10
3434.26	2.26409e-09	1.56853e-09	4.59817e-10
3434.28	2.31212e-09	1.40389e-09	5.46114e-10
3434.3	2.66748e-09	1.13262e-09	6.24141e-10
3434.32	2.71131e-09	1.15119e-09	5.3825e-10
3434.34	2.34241e-09	1.43331e-09	5.26938e-10
3434.36	1.88521e-09	1.46224e-09	4.81387e-10
3434.38	1.7765e-09	1.14942e-09	3.78848e-10
3434.4	1.49888e-09	1.01753e-09	3.83001e-10
3434.42	1.50895e-09	1.25739e-09	4.27231e-10
3434.44	1.84959e-09	9.56032e-10	3.66862e-10
3434.46	1.36189e-09	7.37163e-10	5.545e-10
3434.48	1.34949e-09	7.83689e-10	6.26898e-10
3434.5	1.34336e-09	9.20872e-10	7.75423e-10
3434.52	1.68022e-09	9.45423e-10	7.77244e-10
3434.54	1.2662e-09	9.73858e-10	7.80858e-10
3434.56	2.00188e-09	1.15405e-09	6.97009e-10
3434.58	2.26549e-09	1.44568e-09	6.0995e-10
3434.6	2.00178e-09	2.02446e-09	4.63939e-10
3434.62	1.81958e-09	2.14423e-09	4.76168e-10
3434.64	1.84874e-09	2.33392e-09	5.0644e-10
3434.66	1.28019e-09	2.17893e-09	4.31544e-10
3434.68	1.05758e-09	2.01855e-09	4.57046e-10
3434.7	1.2726e-09	1.34052e-09	4.11933e-10
3434.72	1.4153e-09	1.0093e-09	3.84928e-10
3434.74	1.38417e-09	1.15018e-09	4.49248e-10
3434.76	1.41719e-09	1.10081e-09	5.40001e-10
3434.78	1.5893e-09	9.93e-10	6.96385e-10
3434.8	1.60857e-09	1.12007e-09	8.02408e-10
3434.82	1.31963e-09	1.04828e-09	7.14583e-10
3434.84	1.98277e-09	1.11373e-09	6.21947e-10
3434.86	2.51268e-09	1.41473e-09	6.22484e-10
3434.88	2.6518e-09	1.37752e-09	4.66906e-10
3434.9	2.46973e-09	1.3104e-09	4.95421e-10
3434.92	2.8733e-09	1.37496e-09	6.93298e-10
3434.94	2.43588e-09	1.40288e-09	7.28823e-10
3434.96	2.00528e-09	1.26496e-09	6.44345e-10
3434.98	1.93799e-09	1.6521e-09	7.15886e-10
3435	1.98442e-09	1.94539e-09	8.59063e-10
3435.02	3.09275e-09	1.84406e-09	7.23175e-10
3435.04	2.87864e-09	1.64942e-09	6.78833e-10
3435.06	3.02869e-09	1.46576e-09	6.83947e-10
3435.08	3.06548e-09	1.40259e-09	9.454e-10
3435.1	3.83791e-09	1.2297e-09	6.44053e-10
3435.12	2.36017e-09	1.45438e-09	6.10628e-10
3435.14	3.08166e-09	1.31155e-09	6.49456e-10
3435.16	2.94448e-09	1.32459e-09	7.22855e-10
3435.18	2.71571e-09	1.33808e-09	4.05488e-10
3435.2	2.17363e-09	1.25494e-09	6.69806e-10
3435.22	2.32782e-09	9.70823e-10	6.95045e-10
3435.24	1.82196e-09	1.11758e-09	6.29442e-10
3435.26	1.54542e-09	1.27184e-09	5.46247e-10
3435.28	2.01151e-09	1.20196e-09	6.03998e-10
3435.3	2.61359e-09	1.20812e-09	4.84311e-10
3435.32	2.50838e-09	1.38625e-09	4.42587e-10
3435.34	2.54339e-09	1.53043e-09	6.11707e-10
3435.36	3.01998e-09	1.53019e-09	6.45855e-10
3435.38	2.73727e-09	1.51033e-09	6.20672e-10
3435.4	2.00129e-09	2.1525e-09	5.87844e-10
3435.42	2.08312e-09	2.15954e-09	5.59759e-10
3435.44	1.94836e-09	1.87409e-09	4.28591e-10
3435.46	1.5838e-09	2.10637e-09	4.2343e-10
3435.48	1.49516e-09	1.88382e-09	4.0056e-10
3435.5	1.50618e-09	1.17687e-09	3.87204e-10
3435.52	2.08472e-09	1.41664e-09	3.98057e-10
3435.54	2.55048e-09	1.29244e-09	4.23955e-10
3435.56	2.99009e-09	1.07406e-09	4.46799e-10
3435.58	3.05729e-09	1.37801e-09	4.47245e-10
3435.6	2.90513e-09	1.56652e-09	3.99303e-10
3435.62	2.42253e-09	1.58978e-09	5.54088e-10
3435.64	1.90062e-09	1.93718e-09	5.14143e-10
3435.66	1.46345e-09	2.35687e-09	5.07377e-10
3435.68	1.48524e-09	2.44441e-09	4.77476e-10
3435.7	1.67427e-09	2.32156e-09	5.45107e-10
3435.72	2.07165e-09	2.03421e-09	4.07319e-10
3435.74	1.94911e-09	1.99229e-09	4.06896e-10
3435.76	2.25842e-09	1.57013e-09	4.35599e-10
3435.78	1.96799e-09	1.43773e-09	5.93208e-10
3435.8	2.44034e-09	1.48495e-09	5.05908e-10
3435.82	1.73838e-09	1.39325e-09	5.63863e-10
3435.84	2.25243e-09	1.39804e-09	6.08223e-10
3435.86	1.91198e-09	1.46491e-09	5.10342e-10
3435.88	2.35897e-09	2.01069e-09	3.4653e-10
3435.9	1.85569e-09	2.26568e-09	3.90735e-10
3435.92	2.24139e-09	2.44242e-09	3.46302e-10
3435.94	2.08218e-09	2.45595e-09	3.16627e-10
3435.96	2.12498e-09	2.59398e-09	3.84148e-10
3435.98	1.55201e-09	2.71344e-09	4.20829e-10
3436	1.82109e-09	2.5427e-09	4.96604e-10
3436.02	1.8669e-09	3.04594e-09	4.90841e-10
3436.04	1.65746e-09	2.85364e-09	5.23289e-10
3436.06	1.77691e-09	2.64736e-09	4.50662e-10
3436.08	2.00956e-09	1.91331e-09	4.79963e-10
3436.1	1.64286e-09	1.64313e-09	4.38989e-10
3436.12	1.57849e-09	9.45597e-10	5.30692e-10
3436.14	1.95281e-09	1.02947e-09	5.89204e-10
3436.16	2.39074e-09	8.76628e-10	7.06757e-10
3436.18	2.22961e-09	1.32751e-09	6.47946e-10
3436.2	2.33117e-09	1.51666e-09	7.25219e-10
3436.22	2.20238e-09	1.76251e-09	6.65048e-10
3436.24	1.85755e-09	2.13116e-09	6.36027e-10
3436.26	1.68634e-09	2.34417e-09	6.89954e-10
3436.28	2.0121e-09	1.75053e-09	1.09582e-09
3436.3	2.51851e-09	1.88271e-09	1.12512e-09
3436.32	2.46456e-09	2.17127e-09	1.10499e-09
3436.34	3.18754e-09	1.65006e-09	1.15086e-09
3436.36	3.13528e-09	1.5348e-09	1.10303e-09
3436.38	3.51948e-09	1.48548e-09	8.1294e-10
3436.4	2.9355e-09	1.46501e-09	7.48361e-10
3436.42	3.8627e-09	1.46063e-09	7.34107e-10
3436.44	3.33082e-09	1.52442e-09	6.47352e-10
3436.46	2.8579e-09	1.60587e-09	5.62289e-10
3436.48	2.30251e-09	1.96527e-09	4.71257e-10
3436.5	2.34711e-09	1.70494e-09	3.73006e-10
3436.52	1.50955e-09	1.2987e-09	4.89517e-10
3436.54	2.26485e-09	1.54391e-09	6.17984e-10
3436.56	2.60573e-09	1.56137e-09	7.78025e-10
3436.58	3.05275e-09	1.24771e-09	7.75985e-10
3436.6	3.17135e-09	1.31341e-09	7.43556e-10
3436.62	3.06609e-09	2.07322e-09	7.20163e-10
3436.64	2.08566e-09	1.98021e-09	6.39587e-10
3436.66	2.03716e-09	2.01986e-09	6.06595e-10
3436.68	1.7157e-09	2.26296e-09	7.36256e-10
3436.7	1.80493e-09	2.62659e-09	8.66487e-10
3436.72	1.76339e-09	1.84479e-09	8.39206e-10
3436.74	3.04174e-09	1.83877e-09	8.3234e-10
3436.76	3.5317e-09	1.66968e-09	6.71891e-10
3436.78	3.23351e-09	1.54065e-09	6.51818e-10
3436.8	3.85918e-09	1.59081e-09	5.03924e-10
3436.82	3.79057e-09	1.60033e-09	4.98213e-10
3436.84	2.3997e-09	1.48092e-09	5.60859e-10
3436.86	2.3231e-09	1.52454e-09	6.25445e-10
3436.88	2.53181e-09	1.68442e-09	5.71146e-10
3436.9	1.693e-09	1.20359e-09	6.04174e-10
3436.92	1.85129e-09	1.52495e-09	6.12763e-10
3436.94	2.22681e-09	1.50935e-09	4.67396e-10
3436.96	2.12783e-09	1.38955e-09	4.99421e-10
3436.98	2.0156e-09	1.55035e-09	4.68903e-10
3437	2.32727e-09	1.55943e-09	4.24725e-10
3437.02	2.31628e-09	1.55317e-09	4.48546e-10
3437.04	2.09084e-09	1.61304e-09	4.82533e-10
3437.06	1.96189e-09	2.14648e-09	3.88981e-10
3437.08	2.17213e-09	1.96242e-09	4.46264e-10
3437.1	1.92591e-09	2.06701e-09	5.71568e-10
3437.12	2.02159e-09	1.72321e-09	4.76371e-10
3437.14	1.97194e-09	2.03142e-09	6.66867e-10
3437.16	1.61403e-09	1.73994e-09	6.89691e-10
3437.18	1.95023e-09	1.74223e-09	6.95653e-10
3437.2	1.78004e-09	1.71449e-09	5.9106e-10
3437.22	2.19116e-09	1.83744e-09	6.3986e-10
3437.24	2.43361e-09	1.41885e-09	4.97188e-10
3437.26	2.3922e-09	1.37135e-09	4.94475e-10
3437.28	1.64045e-09	1.66047e-09	4.23108e-10
3437.3	2.11417e-09	1.78333e-09	5.09981e-10
3437.32	1.7313e-09	1.84346e-09	5.82534e-10
3437.34	1.74831e-09	1.96916e-09	5.55315e-10
3437.36	1.84849e-09	2.26743e-09	6.48689e-10
3437.38	2.17922e-09	1.72567e-09	7.12615e-10
3437.4	1.93237e-09	2.10605e-09	6.87803e-10
3437.42	1.89827e-09	1.76906e-09	7.78352e-10
3437.44	2.20624e-09	1.67661e-09	7.62054e-10
3437.46	2.16472e-09	1.97208e-09	7.29435e-10
3437.48	1.90705e-09	2.07565e-09	6.09004e-10
3437.5	2.13472e-09	1.54898e-09	6.79625e-10
3437.52	2.40191e-09	1.80547e-09	4.777e-10
3437.54	2.01246e-09	2.08217e-09	5.54481e-10
3437.56	1.98855e-09	1.2525e-09	5.42222e-10
3437.58	2.70654e-09	1.27798e-09	6.85194e-10
3437.6	2.21546e-09	1.40718e-09	5.32118e-10
3437.62	2.11326e-09	1.56839e-09	7.39782e-10
3437.64	1.86787e-09	1.30542e-09	6.40685e-10
3437.66	2.11433e-09	2.16021e-09	6.50164e-10
3437.68	1.96932e-09	2.32138e-09	6.13903e-10
3437.7	2.14698e-09	2.32522e-09	8.25213e-10
3437.72	2.03738e-09	2.17754e-09	9.2095e-10
3437.74	2.1466e-09	2.38807e-09	9.69741e-10
3437.76	1.80303e-09	1.57886e-09	9.39823e-10
3437.78	1.71807e-09	1.83048e-09	9.69207e-10
3437.8	1.78347e-09	1.89635e-09	8.4575e-10
3437.82	1.89665e-09	1.7808e-09	8.15964e-10
3437.84	1.949e-09	1.84357e-09	8.75526e-10
3437.86	1.95516e-09	2.03869e-09	1.03272e-09
3437.88	1.43309e-09	1.43148e-09	1.14703e-09
3437.9	1.22456e-09	1.3209e-09	1.12267e-09
3437.92	2.04083e-09	1.70637e-09	8.7297e-10
3437.94	2.38132e-09	1.51909e-09	7.63542e-10
3437.96	2.78273e-09	1.50217e-09	7.80524e-10
3437.98	3.12762e-09	1.61484e-09	5.9068e-10
3438	3.58881e-09	2.40337e-09	5.3437e-10
3438.02	2.6628e-09	2.06955e-09	6.86672e-10
3438.04	2.50119e-09	2.26805e-09	6.44859e-10
3438.06	2.26014e-09	2.35545e-09	6.12691e-10
3438.08	2.07972e-09	2.53536e-09	6.91989e-10
3438.1	1.66972e-09	2.12828e-09	7.74028e-10
3438.12	2.17441e-09	2.01685e-09	7.05616e-10
3438.14	2.21099e-09	1.92568e-09	7.58813e-10
3438.16	2.35097e-09	1.83398e-09	5.71916e-10
3438.18	2.22948e-09	2.03631e-09	5.88257e-10
3438.2	2.39904e-09	1.72442e-09	7.19248e-10
3438.22	2.02309e-09	1.87601e-09	6.2832e-10
3438.24	1.67539e-09	1.5946e-09	5.86997e-10
3438.26	1.8042e-09	1.44556e-09	5.6138e-10
3438.28	2.32727e-09	1.09194e-09	4.48822e-10
3438.3	2.81864e-09	9.86493e-10	3.37459e-10
3438.32	2.44507e-09	9.88879e-10	4.42539e-10
3438.34	2.70817e-09	9.74846e-10	4.21747e-10
3438.36	2.2705e-09	1.01133e-09	5.18375e-10
3438.38	2.16124e-09	1.04635e-09	5.70688e-10
3438.4	1.9532e-09	9.34882e-10	5.09519e-10
3438.42	3.08302e-09	1.98934e-09	5.20777e-10
3438.44	2.84717e-09	2.02472e-09	6.54436e-10
3438.46	3.29147e-09	2.18029e-09	6.48292e-10
3438.48	3.00446e-09	2.08888e-09	6.61488e-10
3438.5	3.13033e-09	2.31545e-09	6.25571e-10
3438.52	3.03039e-09	1.45438e-09	6.4689e-10
3438.54	2.92794e-09	1.66426e-09	7.18341e-10
3438.56	3.89167e-09	1.54802e-09	7.61424e-10
3438.58	3.97921e-09	1.83149e-09	7.28024e-10
3438.6	3.96191e-09	2.02841e-09	8.33035e-10
3438.62	3.70222e-09	1.99297e-09	6.74021e-10
3438.64	4.48015e-09	2.51435e-09	6.03879e-10
3438.66	3.35881e-09	2.46083e-09	7.33396e-10
3438.68	4.54573e-09	2.79274e-09	7.54339e-10
3438.7	4.15638e-09	2.69518e-09	8.58276e-10
3438.72	3.39254e-09	2.53811e-09	9.247e-10
3438.74	3.4954e-09	1.9875e-09	7.91323e-10
3438.76	3.28277e-09	2.10756e-09	6.4974e-10
3438.78	1.91118e-09	1.57288e-09	8.642e-10
3438.8	2.16219e-09	1.45238e-09	8.6761e-10
3438.82	2.56822e-09	1.30984e-09	8.98771e-10
3438.84	1.6304e-09	1.36403e-09	8.80088e-10
3438.86	1.8482e-09	1.59219e-09	8.7491e-10
3438.88	2.27235e-09	1.63799e-09	6.15882e-10
3438.9	2.15294e-09	1.43237e-09	4.63383e-10
3438.92	2.19492e-09	1.43621e-09	3.62304e-10
3438.94	2.36719e-09	1.42997e-09	4.10614e-10
3438.96	2.30256e-09	1.3099e-09	3.42955e-10
3438.98	1.82583e-09	1.35926e-09	3.95647e-10
3439	1.59958e-09	1.57437e-09	4.65982e-10
3439.02	1.73963e-09	1.88446e-09	7.01727e-10
3439.04	2.18019e-09	1.63113e-09	7.24813e-10
3439.06	2.26544e-09	1.62592e-09	7.51471e-10
3439.08	2.37753e-09	2.09607e-09	6.85869e-10
3439.1	3.33194e-09	2.02735e-09	5.43185e-10
3439.12	3.57477e-09	1.86063e-09	4.32164e-10
3439.14	3.16123e-09	2.06659e-09	3.58841e-10
3439.16	2.95382e-09	1.84604e-09	3.83125e-10
3439.18	3.33358e-09	1.21125e-09	5.00823e-10
3439.2	2.80574e-09	9.93876e-10	5.14966e-10
3439.22	2.24923e-09	1.69179e-09	5.32747e-10
3439.24	2.21422e-09	1.98332e-09	7.54576e-10
3439.26	2.53763e-09	2.16623e-09	7.01971e-10
3439.28	2.19896e-09	2.36253e-09	7.59784e-10
3439.3	2.46298e-09	2.72366e-09	9.23766e-10
3439.32	2.68551e-09	2.14296e-09	8.12575e-10
3439.34	3.27351e-09	2.39784e-09	6.4366e-10
3439.36	3.75573e-09	2.3458e-09	7.27445e-10
3439.38	4.52051e-09	2.16164e-09	6.13672e-10
3439.4	4.73921e-09	2.24721e-09	5.5092e-10
3439.42	4.25505e-09	2.05681e-09	5.90129e-10
3439.44	3.94858e-09	1.83872e-09	6.13344e-10
3439.46	3.24283e-09	1.8566e-09	5.74647e-10
3439.48	2.49861e-09	2.08347e-09	7.40801e-10
3439.5	2.03897e-09	2.28232e-09	7.39272e-10
3439.52	2.68411e-09	2.18571e-09	7.95899e-10
3439.54	3.36091e-09	1.89378e-09	7.94633e-10
3439.56	4.28935e-09	1.66821e-09	8.53035e-10
3439.58	4.57249e-09	1.72031e-09	6.7672e-10
3439.6	5.26022e-09	1.17659e-09	7.38027e-10
3439.62	5.32228e-09	1.62836e-09	7.20232e-10
3439.64	5.01082e-09	1.6373e-09	7.51487e-10
3439.66	4.09923e-09	2.50308e-09	6.65858e-10
3439.68	3.85158e-09	2.4015e-09	6.25071e-10
3439.7	2.66887e-09	2.66542e-09	5.23518e-10
3439.72	2.23085e-09	2.98719e-09	4.82516e-10
3439.74	1.67642e-09	2.99711e-09	4.63181e-10
3439.76	2.67541e-09	2.74646e-09	4.89168e-10
3439.78	2.66775e-09	3.20436e-09	5.05659e-10
3439.8	3.14034e-09	3.02162e-09	5.86338e-10
3439.82	3.4236e-09	2.38066e-09	6.4134e-10
3439.84	3.82021e-09	2.48058e-09	7.09542e-10
3439.86	2.7097e-09	1.95224e-09	8.82877e-10
3439.88	3.11625e-09	1.52627e-09	9.63628e-10
3439.9	2.87432e-09	1.57808e-09	8.39714e-10
3439.92	2.67888e-09	1.95693e-09	8.83921e-10
3439.94	2.7035e-09	2.04999e-09	7.32093e-10
3439.96	3.4155e-09	1.97262e-09	6.22944e-10
3439.98	3.32145e-09	1.68855e-09	5.19899e-10
3440	3.06334e-09	1.69291e-09	5.67194e-10
3440.02	3.24255e-09	1.47996e-09	4.30201e-10
3440.04	4.53063e-09	1.16034e-09	5.107e-10
3440.06	4.10686e-09	1.72561e-09	4.37799e-10
3440.08	4.05483e-09	1.72513e-09	5.43681e-10
3440.1	4.49884e-09	2.32032e-09	5.1276e-10
3440.12	4.2325e-09	2.04832e-09	5.37172e-10
3440.14	2.83359e-09	2.83248e-09	5.06011e-10
3440.16	3.42688e-09	2.48663e-09	5.38106e-10
3440.18	3.86502e-09	2.73362e-09	6.14331e-10
3440.2	3.28545e-09	1.98352e-09	7.12476e-10
3440.22	3.93771e-09	1.93688e-09	7.96364e-10
3440.24	4.52044e-09	1.24948e-09	8.14302e-10
3440.26	4.21773e-09	1.47372e-09	7.82088e-10
3440.28	3.63855e-09	1.26676e-09	6.00155e-10
3440.3	4.58924e-09	1.51905e-09	4.84539e-10
3440.32	3.82672e-09	2.04847e-09	3.41322e-10
3440.34	4.38532e-09	2.08654e-09	3.02348e-10
3440.36	3.99525e-09	1.90892e-09	2.81073e-10
3440.38	4.47316e-09	1.95306e-09	2.84088e-10
3440.4	4.00638e-09	1.89342e-09	5.0483e-10
3440.42	4.17081e-09	2.72751e-09	5.8071e-10
3440.44	3.62622e-09	2.90682e-09	5.54057e-10
3440.46	4.17343e-09	2.76926e-09	6.56783e-10
3440.48	3.29934e-09	2.99275e-09	6.67599e-10
3440.5	3.47239e-09	2.9777e-09	4.54622e-10
3440.52	3.26273e-09	1.93426e-09	4.1278e-10
3440.54	3.43569e-09	1.6159e-09	5.84941e-10
3440.56	3.1259e-09	1.61067e-09	5.02872e-10
3440.58	3.19025e-09	1.48592e-09	6.96455e-10
3440.6	3.269e-09	1.29858e-09	7.74252e-10
3440.62	4.02789e-09	1.38943e-09	7.77165e-10
3440.64	3.86122e-09	1.23782e-09	7.65875e-10
3440.66	3.6366e-09	1.72823e-09	7.64349e-10
3440.68	3.94133e-09	1.6999e-09	6.25476e-10
3440.7	4.02158e-09	2.03822e-09	6.19184e-10
3440.72	3.73873e-09	1.78336e-09	6.39998e-10
3440.74	3.25906e-09	2.02267e-09	5.54836e-10
3440.76	4.11417e-09	1.64771e-09	5.88056e-10
3440.78	4.58724e-09	1.82022e-09	4.9465e-10
3440.8	5.57443e-09	1.96073e-09	4.63744e-10
3440.82	5.83494e-09	2.02711e-09	5.46738e-10
3440.84	5.92947e-09	1.86911e-09	5.55322e-10
3440.86	4.87342e-09	2.042e-09	5.15128e-10
3440.88	4.07591e-09	1.90563e-09	6.07525e-10
3440.9	2.85647e-09	1.53395e-09	6.22956e-10
3440.92	2.7985e-09	1.66528e-09	6.16998e-10
3440.94	3.80486e-09	1.6888e-09	6.86852e-10
3440.96	3.94989e-09	1.76648e-09	6.5864e-10
3440.98	4.41938e-09	1.61959e-09	6.89322e-10
3441	3.83652e-09	1.67136e-09	7.8049e-10
3441.02	3.48545e-09	1.80394e-09	8.99792e-10
3441.04	1.85384e-09	1.96264e-09	9.33953e-10
3441.06	2.1311e-09	1.83014e-09	9.24861e-10
3441.08	1.95126e-09	1.82972e-09	9.44786e-10
3441.1	2.7214e-09	1.66685e-09	9.74758e-10
3441.12	3.5097e-09	1.45455e-09	8.17102e-10
3441.14	3.69344e-09	1.60888e-09	7.37603e-10
3441.16	3.44482e-09	1.45068e-09	9.85153e-10
3441.18	3.60875e-09	1.43802e-09	9.41534e-10
3441.2	3.45421e-09	1.51756e-09	8.93707e-10
3441.22	2.53668e-09	2.64731e-09	9.94074e-10
3441.24	4.61024e-09	2.56186e-09	9.84302e-10
3441.26	4.94736e-09	2.56405e-09	7.99296e-10
3441.28	5.6299e-09	2.64115e-09	8.19301e-10
3441.3	6.52761e-09	2.98703e-09	7.14323e-10
3441.32	6.57189e-09	2.14904e-09	6.39407e-10
3441.34	4.90544e-09	1.90096e-09	6.62399e-10
3441.36	5.47824e-09	2.05394e-09	6.02973e-10
3441.38	4.77921e-09	2.08967e-09	5.81565e-10
3441.4	4.19039e-09	1.9134e-09	6.67339e-10
3441.42	4.24891e-09	1.57386e-09	7.31672e-10
3441.44	3.94347e-09	1.88416e-09	8.00616e-10
3441.46	3.55919e-09	1.84281e-09	8.14996e-10
3441.48	3.13779e-09	1.82061e-09	8.93754e-10
3441.5	2.69466e-09	1.8416e-09	8.16581e-10
3441.52	2.38371e-09	1.63816e-09	7.6671e-10
3441.54	2.36187e-09	1.62406e-09	6.35391e-10
3441.56	2.94499e-09	1.61549e-09	7.51841e-10
3441.58	3.37522e-09	1.72991e-09	5.9526e-10
3441.6	5.01473e-09	2.06127e-09	6.01255e-10
3441.62	6.25715e-09	2.26971e-09	5.40341e-10
3441.64	6.66593e-09	2.02494e-09	6.07619e-10
3441.66	6.00485e-09	2.27766e-09	5.75624e-10
3441.68	7.17858e-09	2.52946e-09	5.6275e-10
3441.7	5.54854e-09	2.51468e-09	6.06639e-10
3441.72	5.04527e-09	2.75767e-09	7.37275e-10
3441.74	5.9794e-09	2.93398e-09	6.873e-10
3441.76	6.16902e-09	2.63121e-09	5.89978e-10
3441.78	4.92196e-09	2.36008e-09	8.39796e-10
3441.8	5.24097e-09	1.94029e-09	7.97392e-10
3441.82	4.54415e-09	1.68897e-09	6.04039e-10
3441.84	4.59074e-09	2.05459e-09	6.68412e-10
3441.86	4.06843e-09	2.16268e-09	8.37216e-10
3441.88	5.62741e-09	2.79317e-09	6.66034e-10
3441.9	5.08824e-09	3.69696e-09	6.36167e-10
3441.92	5.42101e-09	3.53674e-09	6.55471e-10
3441.94	4.24258e-09	3.00963e-09	5.33977e-10
3441.96	4.97819e-09	2.80794e-09	4.25842e-10
3441.98	4.02113e-09	2.02766e-09	4.01293e-10
3442	5.67445e-09	1.16655e-09	5.36072e-10
3442.02	5.3166e-09	1.38333e-09	5.06918e-10
3442.04	6.2208e-09	1.48596e-09	5.14259e-10
3442.06	5.32753e-09	1.54807e-09	4.89664e-10
3442.08	6.28935e-09	1.75864e-09	4.88675e-10
3442.1	4.96127e-09	1.83155e-09	4.38654e-10
3442.12	5.33858e-09	2.07312e-09	5.0014e-10
3442.14	4.07036e-09	2.36208e-09	5.25775e-10
3442.16	4.57047e-09	2.50867e-09	6.16656e-10
3442.18	3.96457e-09	2.22368e-09	5.26949e-10
3442.2	4.65086e-09	1.99697e-09	4.7884e-10
3442.22	4.36926e-09	1.85002e-09	4.61387e-10
3442.24	4.69944e-09	2.7838e-09	5.4931e-10
3442.26	4.6427e-09	2.85441e-09	4.63538e-10
3442.28	3.84161e-09	2.89935e-09	5.52592e-10
3442.3	2.67624e-09	2.99107e-09	5.31124e-10
3442.32	4.00772e-09	3.06736e-09	5.23976e-10
3442.34	4.07823e-09	1.75605e-09	5.39298e-10
3442.36	4.92177e-09	1.65356e-09	5.76218e-10
3442.38	4.79188e-09	1.6678e-09	5.40505e-10
3442.4	5.67476e-09	1.67936e-09	5.29054e-10
3442.42	5.04365e-09	1.47132e-09	6.34308e-10
3442.44	4.98696e-09	1.71887e-09	5.72251e-10
3442.46	3.94161e-09	1.34227e-09	4.83964e-10
3442.48	4.80198e-09	1.3247e-09	6.58648e-10
3442.5	4.28546e-09	1.38e-09	7.10937e-10
3442.52	4.39283e-09	1.48282e-09	6.02162e-10
3442.54	4.70684e-09	1.21979e-09	5.21443e-10
3442.56	4.53718e-09	1.27533e-09	7.09481e-10
3442.58	3.54294e-09	1.79124e-09	5.5981e-10
3442.6	3.61737e-09	2.11541e-09	4.77114e-10
3442.62	4.34933e-09	2.81205e-09	4.51277e-10
3442.64	3.90871e-09	3.19337e-09	5.02269e-10
3442.66	4.20444e-09	3.26916e-09	3.72709e-10
3442.68	6.60366e-09	3.27722e-09	4.3125e-10
3442.7	6.6579e-09	2.92002e-09	4.72072e-10
3442.72	5.20167e-09	2.39709e-09	5.14459e-10
3442.74	6.87655e-09	2.03285e-09	4.71609e-10
3442.76	7.26857e-09	2.68694e-09	4.53757e-10
3442.78	5.32831e-09	2.45659e-09	3.75476e-10
3442.8	4.89703e-09	2.80619e-09	4.25326e-10
3442.82	6.02269e-09	2.65074e-09	5.92214e-10
3442.84	4.90655e-09	2.92885e-09	6.09474e-10
3442.86	5.8085e-09	3.29528e-09	6.65623e-10
3442.88	5.47048e-09	3.37435e-09	6.74995e-10
3442.9	6.74462e-09	3.36519e-09	6.53288e-10
3442.92	6.0538e-09	3.46293e-09	4.89689e-10
3442.94	6.31976e-09	3.76808e-09	5.64231e-10
3442.96	4.85152e-09	3.01732e-09	4.63691e-10
3442.98	5.20274e-09	2.59605e-09	5.6128e-10
3443	4.57627e-09	2.19947e-09	5.46149e-10
3443.02	4.72157e-09	2.67162e-09	4.63976e-10
3443.04	7.08951e-09	3.81023e-09	4.89566e-10
3443.06	6.8071e-09	4.13381e-09	4.97626e-10
3443.08	6.43129e-09	5.21162e-09	4.31764e-10
3443.1	6.851e-09	5.52507e-09	5.26574e-10
3443.12	6.14623e-09	4.93445e-09	6.43805e-10
3443.14	2.97593e-09	3.16614e-09	6.21565e-10
3443.16	3.30135e-09	2.75276e-09	6.55471e-10
3443.18	3.79233e-09	1.99498e-09	7.00157e-10
3443.2	3.31645e-09	1.77999e-09	7.63438e-10
3443.22	4.63677e-09	1.80024e-09	6.69831e-10
3443.24	5.41171e-09	2.21879e-09	5.86015e-10
3443.26	5.74907e-09	2.54574e-09	6.80289e-10
3443.28	6.15587e-09	2.26968e-09	5.32717e-10
3443.3	6.44941e-09	2.83515e-09	4.23613e-10
3443.32	5.29538e-09	2.82669e-09	4.49221e-10
3443.34	4.21195e-09	2.59405e-09	5.25424e-10
3443.36	4.34318e-09	2.54215e-09	4.00703e-10
3443.38	3.76574e-09	2.67712e-09	4.16144e-10
3443.4	3.87461e-09	2.10348e-09	3.66015e-10
3443.42	4.56608e-09	2.91742e-09	4.17687e-10
3443.44	5.23216e-09	3.62081e-09	4.36043e-10
3443.46	5.15628e-09	3.25148e-09	4.55816e-10
3443.48	6.18497e-09	3.44984e-09	5.02603e-10
3443.5	5.75174e-09	3.64987e-09	5.59217e-10
3443.52	4.94333e-09	2.76085e-09	5.03423e-10
3443.54	4.78151e-09	2.08457e-09	6.33917e-10
3443.56	4.59022e-09	2.5873e-09	6.91479e-10
3443.58	4.8957e-09	2.58723e-09	6.92886e-10
3443.6	5.52757e-09	2.76497e-09	6.18329e-10
3443.62	6.61648e-09	3.16205e-09	6.92645e-10
3443.64	7.7319e-09	3.62699e-09	4.75242e-10
3443.66	7.60107e-09	3.58133e-09	4.66914e-10
3443.68	6.01558e-09	3.59006e-09	5.47473e-10
3443.7	5.65304e-09	3.3442e-09	5.40279e-10
3443.72	5.27993e-09	3.17316e-09	5.97009e-10
3443.74	3.90372e-09	2.53163e-09	5.60952e-10
3443.76	4.51316e-09	2.14981e-09	4.46515e-10
3443.78	4.57441e-09	2.01795e-09	6.07451e-10
3443.8	7.69117e-09	2.07361e-09	6.45736e-10
3443.82	7.82519e-09	1.78268e-09	4.76334e-10
3443.84	8.06148e-09	1.94365e-09	5.78687e-10
3443.86	1.00324e-08	2.75395e-09	6.39249e-10
3443.88	9.95954e-09	2.86944e-09	5.21069e-10
3443.9	7.44618e-09	2.59022e-09	5.89014e-10
3443.92	6.71969e-09	3.10755e-09	6.53748e-10
3443.94	8.05737e-09	3.10795e-09	6.74494e-10
3443.96	6.17427e-09	2.50559e-09	7.01038e-10
3443.98	8.20287e-09	2.42769e-09	6.544e-10
3444	7.17791e-09	3.57379e-09	7.01183e-10
3444.02	7.78016e-09	3.2215e-09	6.32306e-10
3444.04	7.42386e-09	3.3038e-09	6.01862e-10
3444.06	8.07878e-09	3.06596e-09	6.3751e-10
3444.08	7.59098e-09	3.52037e-09	6.63153e-10
3444.1	7.74215e-09	2.84527e-09	5.82923e-10
3444.12	7.96285e-09	2.9258e-09	6.33863e-10
3444.14	7.18754e-09	2.99944e-09	5.84952e-10
3444.16	6.12576e-09	3.10872e-09	4.96442e-10
3444.18	5.13206e-09	2.78073e-09	4.70495e-10
3444.2	4.6838e-09	3.46491e-09	3.93938e-10
3444.22	6.59436e-09	3.30486e-09	4.92356e-10
3444.24	5.82606e-09	3.55214e-09	5.11096e-10
3444.26	5.93902e-09	3.56911e-09	5.03359e-10
3444.28	6.73671e-09	3.47047e-09	3.84162e-10
3444.3	8.61674e-09	2.35415e-09	5.43604e-10
3444.32	6.71074e-09	2.251e-09	5.9491e-10
3444.34	7.17752e-09	1.5695e-09	6.82001e-10
3444.36	8.73317e-09	1.76321e-09	7.03376e-10
3444.38	9.24212e-09	2.38603e-09	7.20939e-10
3444.4	8.82416e-09	2.44349e-09	6.56836e-10
3444.42	1.05694e-08	3.0931e-09	5.28958e-10
3444.44	1.22586e-08	3.14444e-09	4.34132e-10
3444.46	1.1436e-08	3.47282e-09	4.26698e-10
3444.48	1.0322e-08	3.18839e-09	4.65323e-10
3444.5	9.78056e-09	3.20896e-09	4.6954e-10
3444.52	8.24745e-09	3.30324e-09	4.31219e-10
3444.54	6.37782e-09	3.45672e-09	4.5175e-10
3444.56	6.21016e-09	2.90324e-09	4.97725e-10
3444.58	6.0536e-09	2.81844e-09	4.29752e-10
3444.6	6.08111e-09	2.97232e-09	3.95137e-10
3444.62	5.76277e-09	2.66685e-09	4.31871e-10
3444.64	7.14329e-09	2.98902e-09	4.1292e-10
3444.66	8.09927e-09	2.95193e-09	4.3724e-10
3444.68	8.74059e-09	2.88351e-09	5.46468e-10
3444.7	9.42634e-09	2.87324e-09	5.0684e-10
3444.72	1.06212e-08	2.88962e-09	6.93062e-10
3444.74	9.89615e-09	2.88605e-09	6.39965e-10
3444.76	9.87684e-09	3.23543e-09	6.29888e-10
3444.78	9.10272e-09	3.03214e-09	6.42779e-10
3444.8	8.13722e-09	3.02978e-09	6.21341e-10
3444.82	6.92342e-09	2.8181e-09	4.67084e-10
3444.84	7.51135e-09	3.40786e-09	5.64567e-10
3444.86	6.26983e-09	2.79943e-09	5.77294e-10
3444.88	7.98729e-09	2.72995e-09	4.75053e-10
3444.9	7.93936e-09	2.57691e-09	4.82993e-10
3444.92	8.90729e-09	3.62406e-09	4.61204e-10
3444.94	8.83133e-09	2.6711e-09	4.35665e-10
3444.96	9.71592e-09	3.26827e-09	3.52721e-10
3444.98	8.2175e-09	3.21483e-09	5.1249e-10
3445	1.11771e-08	3.37226e-09	6.60288e-10
3445.02	1.15265e-08	2.05065e-09	6.77345e-10
3445.04	1.22312e-08	2.75014e-09	5.85909e-10
3445.06	1.14394e-08	2.80453e-09	6.96558e-10
3445.08	1.43511e-08	2.78788e-09	6.98744e-10
3445.1	1.15299e-08	2.48425e-09	5.26568e-10
3445.12	1.09189e-08	2.59904e-09	5.07251e-10
3445.14	1.16873e-08	2.03892e-09	6.79096e-10
3445.16	1.17614e-08	1.47404e-09	6.49483e-10
3445.18	8.83161e-09	1.75551e-09	4.93279e-10
3445.2	8.06534e-09	1.82701e-09	6.83083e-10
3445.22	7.20466e-09	1.83683e-09	6.38934e-10
3445.24	5.3796e-09	2.25308e-09	6.29787e-10
3445.26	5.66969e-09	2.61797e-09	5.31602e-10
3445.28	6.47942e-09	2.56621e-09	5.92873e-10
3445.3	7.97154e-09	3.17053e-09	5.27317e-10
3445.32	8.08673e-09	2.9838e-09	5.39376e-10
3445.34	1.072e-08	2.53997e-09	5.07329e-10
3445.36	1.10517e-08	2.14461e-09	5.99782e-10
3445.38	9.88075e-09	2.27807e-09	6.41835e-10
3445.4	9.98778e-09	1.62832e-09	6.30937e-10
3445.42	1.01389e-08	1.93907e-09	5.79986e-10
3445.44	7.1465e-09	2.51298e-09	4.71954e-10
3445.46	7.47702e-09	3.10413e-09	4.75031e-10
3445.48	8.6008e-09	2.8667e-09	6.05507e-10
3445.5	8.01181e-09	3.97382e-09	5.49949e-10
3445.52	8.70628e-09	3.64041e-09	6.6866e-10
3445.54	8.34294e-09	3.10014e-09	6.85009e-10
3445.56	7.2999e-09	2.73619e-09	8.43981e-10
3445.58	9.77567e-09	2.51121e-09	8.5798e-10
3445.6	1.23202e-08	1.86979e-09	9.3188e-10
3445.62	1.12717e-08	3.02634e-09	8.20007e-10
3445.64	1.21799e-08	3.68274e-09	8.35184e-10
3445.66	1.12507e-08	3.49497e-09	7.42115e-10
3445.68	9.69296e-09	3.4884e-09	5.42317e-10
3445.7	6.16903e-09	3.2645e-09	4.78414e-10
3445.72	8.28345e-09	2.16663e-09	5.41623e-10
3445.74	9.57486e-09	1.78335e-09	6.14081e-10
3445.76	1.16385e-08	1.8494e-09	6.14995e-10
3445.78	1.13128e-08	3.13916e-09	7.23172e-10
3445.8	1.36557e-08	2.74993e-09	9.02195e-10
3445.82	1.25205e-08	2.66693e-09	8.70878e-10
3445.84	1.22004e-08	2.23832e-09	7.61482e-10
3445.86	1.14528e-08	2.15754e-09	6.96097e-10
3445.88	1.38282e-08	9.94827e-10	5.45231e-10
3445.9	1.35755e-08	1.13533e-09	3.67178e-10
3445.92	1.25296e-08	1.66663e-09	5.84056e-10
3445.94	1.07852e-08	1.67377e-09	6.2538e-10
3445.96	1.20794e-08	2.29995e-09	5.8252e-10
3445.98	1.03327e-08	2.57624e-09	6.50677e-10
3446	1.05524e-08	2.74075e-09	5.92181e-10
3446.02	1.30402e-08	2.35539e-09	4.62088e-10
3446.04	1.39126e-08	2.41262e-09	5.50783e-10
3446.06	1.25909e-08	2.39037e-09	5.33567e-10
3446.08	1.02246e-08	2.64807e-09	4.70448e-10
3446.1	1.0602e-08	2.61543e-09	4.53975e-10
3446.12	8.67936e-09	2.81923e-09	5.18137e-10
3446.14	1.07077e-08	2.81682e-09	4.73107e-10
3446.16	1.1015e-08	2.31842e-09	5.06635e-10
3446.18	1.14094e-08	1.902e-09	5.4977e-10
3446.2	1.30153e-08	3.02583e-09	5.84199e-10
3446.22	1.46315e-08	3.16274e-09	4.36044e-10
3446.24	1.30757e-08	3.28979e-09	3.73102e-10
3446.26	1.2713e-08	3.439e-09	3.58197e-10
3446.28	1.27753e-08	3.53821e-09	3.5277e-10
3446.3	9.65304e-09	2.99597e-09	4.57367e-10
3446.32	8.60118e-09	3.26575e-09	4.5437e-10
3446.34	1.00003e-08	2.92309e-09	5.29073e-10
3446.36	1.2426e-08	2.89324e-09	6.40165e-10
3446.38	1.37167e-08	3.30296e-09	7.91212e-10
3446.4	1.63198e-08	3.44186e-09	7.08588e-10
3446.42	1.6573e-08	2.97871e-09	7.32235e-10
3446.44	1.42605e-08	3.2857e-09	9.24034e-10
3446.46	1.3774e-08	3.67147e-09	8.2862e-10
3446.48	1.4546e-08	3.32657e-09	6.64228e-10
3446.5	1.2953e-08	3.10933e-09	5.82209e-10
3446.52	1.14365e-08	3.4919e-09	5.90852e-10
3446.54	1.31246e-08	3.76228e-09	4.9344e-10
3446.56	1.23187e-08	3.92032e-09	4.40328e-10
3446.58	1.08161e-08	3.95304e-09	5.7778e-10
3446.6	1.10443e-08	3.35383e-09	6.8889e-10
3446.62	1.51456e-08	3.79372e-09	7.27773e-10
3446.64	1.35491e-08	3.31905e-09	6.28269e-10
3446.66	1.34292e-08	2.69279e-09	6.50456e-10
3446.68	1.53207e-08	2.84667e-09	4.92142e-10
3446.7	1.5126e-08	3.0671e-09	6.69149e-10
3446.72	1.52768e-08	2.48715e-09	6.23952e-10
3446.74	2.03787e-08	2.96832e-09	6.60908e-10
3446.76	2.29556e-08	3.37326e-09	6.86382e-10
3446.78	2.04399e-08	3.18578e-09	8.98557e-10
3446.8	1.89964e-08	3.4574e-09	7.04111e-10
3446.82	1.94294e-08	3.26314e-09	7.16734e-10
3446.84	1.43053e-08	3.96538e-09	6.91576e-10
3446.86	1.10564e-08	3.4877e-09	6.96032e-10
3446.88	1.1418e-08	3.45176e-09	5.78894e-10
3446.9	1.24825e-08	3.47176e-09	6.68277e-10
3446.92	1.29056e-08	3.57406e-09	9.15472e-10
3446.94	1.30207e-08	2.4053e-09	8.79541e-10
3446.96	1.38244e-08	2.66046e-09	8.07912e-10
3446.98	2.06145e-08	2.7708e-09	7.81649e-10
3447	1.97492e-08	2.78812e-09	6.18027e-10
3447.02	1.74939e-08	3.58735e-09	6.31821e-10
3447.04	1.75287e-08	4.66261e-09	7.96337e-10
3447.06	2.02665e-08	4.60643e-09	9.4346e-10
3447.08	1.59905e-08	4.92776e-09	1.10088e-09
3447.1	1.55122e-08	4.8569e-09	1.10034e-09
3447.12	1.91645e-08	4.85511e-09	8.46607e-10
3447.14	2.20291e-08	4.89444e-09	7.93192e-10
3447.16	1.96212e-08	5.33046e-09	7.41306e-10
3447.18	1.69852e-08	5.24279e-09	5.80938e-10
3447.2	1.73789e-08	4.70136e-09	6.25696e-10
3447.22	1.30875e-08	4.75614e-09	7.82547e-10
3447.24	9.98319e-09	3.77958e-09	8.23464e-10
3447.26	1.29344e-08	4.36466e-09	8.81994e-10
3447.28	1.6228e-08	4.60379e-09	9.23343e-10
3447.3	1.84539e-08	5.45505e-09	9.35647e-10
3447.32	1.79335e-08	4.99678e-09	7.64507e-10
3447.34	1.80021e-08	5.05974e-09	6.34674e-10
3447.36	1.38151e-08	4.46474e-09	5.4199e-10
3447.38	1.68905e-08	3.56646e-09	6.42477e-10
3447.4	1.52166e-08	2.90031e-09	6.20678e-10
3447.42	1.44049e-08	2.35664e-09	7.58634e-10
3447.44	1.59797e-08	3.88226e-09	7.73496e-10
3447.46	1.56263e-08	3.54283e-09	7.47583e-10
3447.48	9.46117e-09	3.84074e-09	6.0832e-10
3447.5	1.20758e-08	4.34125e-09	6.7464e-10
3447.52	1.41775e-08	4.47182e-09	5.8916e-10
3447.54	1.39717e-08	3.13366e-09	5.44201e-10
3447.56	1.35089e-08	3.28209e-09	5.03977e-10
3447.58	1.29949e-08	2.94391e-09	5.14209e-10
3447.6	1.30434e-08	2.86067e-09	6.16888e-10
3447.62	1.19872e-08	2.76165e-09	5.28464e-10
3447.64	1.49117e-08	2.30453e-09	5.49274e-10
3447.66	1.88789e-08	2.19344e-09	6.33286e-10
3447.68	1.97841e-08	2.20043e-09	6.75925e-10
3447.7	1.95829e-08	1.59958e-09	5.79052e-10
3447.72	1.84943e-08	1.82928e-09	5.68179e-10
3447.74	1.61973e-08	2.10456e-09	6.30967e-10
3447.76	1.95533e-08	1.92181e-09	5.67797e-10
3447.78	2.37477e-08	1.94235e-09	4.82577e-10
3447.8	2.15477e-08	2.07667e-09	4.02268e-10
3447.82	2.40833e-08	3.54162e-09	3.74602e-10
3447.84	2.47967e-08	3.97183e-09	2.90733e-10
3447.86	2.39821e-08	4.16731e-09	3.27573e-10
3447.88	2.34873e-08	4.42915e-09	3.32436e-10
3447.9	2.39144e-08	5.38693e-09	3.65077e-10
3447.92	2.36401e-08	4.29218e-09	4.06748e-10
3447.94	2.28451e-08	3.83235e-09	4.1573e-10
3447.96	1.98708e-08	3.69845e-09	5.65109e-10
3447.98	1.98837e-08	4.06801e-09	6.39863e-10
3448	1.99036e-08	3.06513e-09	5.81666e-10
3448.02	1.79234e-08	3.04774e-09	7.63696e-10
3448.04	1.76941e-08	2.90664e-09	8.26303e-10
3448.06	1.66453e-08	2.91402e-09	7.34013e-10
3448.08	1.39819e-08	3.64552e-09	6.83574e-10
3448.1	1.91605e-08	4.02948e-09	8.08208e-10
3448.12	2.05699e-08	3.65745e-09	8.74798e-10
3448.14	1.99825e-08	3.9824e-09	8.00684e-10
3448.16	2.26942e-08	4.75014e-09	7.64823e-10
3448.18	2.38151e-08	3.76655e-09	8.53218e-10
3448.2	1.95335e-08	3.85257e-09	8.31447e-10
3448.22	2.09228e-08	4.97208e-09	6.50623e-10
3448.24	2.09061e-08	4.69587e-09	6.00165e-10
3448.26	1.93033e-08	3.98112e-09	5.82462e-10
3448.28	1.77941e-08	3.93726e-09	4.73673e-10
3448.3	1.8114e-08	3.62389e-09	5.95783e-10
3448.32	1.75985e-08	2.40905e-09	7.06333e-10
3448.34	1.60577e-08	2.67399e-09	7.24731e-10
3448.36	1.83615e-08	2.98641e-09	7.9287e-10
3448.38	1.86059e-08	3.09817e-09	9.65081e-10
3448.4	1.6553e-08	3.42024e-09	8.77886e-10
3448.42	1.56099e-08	3.12932e-09	6.73969e-10
3448.44	1.80645e-08	2.69192e-09	7.89866e-10
3448.46	1.3638e-08	2.13984e-09	7.92576e-10
3448.48	1.35292e-08	2.26593e-09	6.23957e-10
3448.5	1.52066e-08	1.71814e-09	5.19287e-10
3448.52	1.5766e-08	2.83146e-09	5.40156e-10
3448.54	1.35113e-08	3.34293e-09	5.07809e-10
3448.56	1.32311e-08	3.23154e-09	5.19695e-10
3448.58	1.26132e-08	3.23632e-09	5.51961e-10
3448.6	1.2778e-08	3.9727e-09	6.24637e-10
3448.62	1.11468e-08	3.15947e-09	6.04048e-10
3448.64	1.07939e-08	2.8444e-09	5.78427e-10
3448.66	9.16801e-09	3.25544e-09	4.95273e-10
3448.68	9.71037e-09	2.84314e-09	4.26721e-10
3448.7	7.6634e-09	3.16448e-09	3.73822e-10
3448.72	7.3022e-09	3.28393e-09	4.61292e-10
3448.74	1.11269e-08	4.24418e-09	5.60449e-10
3448.76	1.75235e-08	4.24718e-09	5.60925e-10
3448.78	2.0161e-08	4.96175e-09	5.35904e-10
3448.8	2.0444e-08	4.66468e-09	5.07472e-10
3448.82	2.11304e-08	4.98486e-09	4.40578e-10
3448.84	2.05928e-08	4.09093e-09	3.73858e-10
3448.86	2.0091e-08	4.43305e-09	5.92602e-10
3448.88	1.72613e-08	4.23813e-09	6.23345e-10
3448.9	2.21259e-08	3.82289e-09	6.91665e-10
3448.92	2.4191e-08	3.57039e-09	7.44941e-10
3448.94	2.63211e-08	3.64774e-09	6.28938e-10
3448.96	2.26688e-08	3.19979e-09	4.335e-10
3448.98	2.35265e-08	2.69142e-09	5.56669e-10
3449	1.96928e-08	2.2599e-09	4.89325e-10
3449.02	2.15893e-08	1.97213e-09	4.38134e-10
3449.04	2.04478e-08	1.97116e-09	5.48052e-10
3449.06	2.49384e-08	2.09193e-09	5.40607e-10
3449.08	2.71059e-08	2.62585e-09	5.15134e-10
3449.1	2.80677e-08	2.71885e-09	6.0705e-10
3449.12	2.29544e-08	3.57124e-09	7.32031e-10
3449.14	1.92336e-08	3.87032e-09	6.29714e-10
3449.16	1.46185e-08	3.47232e-09	5.56579e-10
3449.18	1.24343e-08	3.38897e-09	5.85054e-10
3449.2	1.27501e-08	3.31685e-09	4.8908e-10
3449.22	1.51749e-08	2.19777e-09	4.01452e-10
3449.24	1.79515e-08	2.09069e-09	4.73215e-10
3449.26	2.08425e-08	2.55534e-09	5.29715e-10
3449.28	1.78789e-08	2.58753e-09	5.2971e-10
3449.3	1.72959e-08	3.16488e-09	5.24221e-10
3449.32	2.06366e-08	3.58568e-09	5.66751e-10
3449.34	2.11808e-08	3.20326e-09	5.82827e-10
3449.36	1.79943e-08	3.36554e-09	5.99376e-10
3449.38	1.89645e-08	3.96359e-09	5.8759e-10
3449.4	1.94862e-08	4.26334e-09	6.20709e-10
3449.42	1.77688e-08	4.4273e-09	6.52864e-10
3449.44	1.54511e-08	4.81252e-09	6.12158e-10
3449.46	1.67023e-08	4.59068e-09	6.76574e-10
3449.48	1.88303e-08	3.51993e-09	6.20547e-10
3449.5	1.66314e-08	3.05061e-09	6.97631e-10
3449.52	1.66744e-08	2.42032e-09	6.213e-10
3449.54	1.63108e-08	1.85126e-09	6.94159e-10
3449.56	1.41025e-08	1.69885e-09	5.95838e-10
3449.58	1.51958e-08	1.88089e-09	6.86352e-10
3449.6	2.16053e-08	2.39365e-09	5.82119e-10
3449.62	1.83038e-08	2.52052e-09	6.39794e-10
3449.64	1.88449e-08	3.14871e-09	5.9089e-10
3449.66	1.96129e-08	3.06081e-09	6.197e-10
3449.68	1.60533e-08	3.19313e-09	6.91311e-10
3449.7	1.23165e-08	3.83572e-09	7.81459e-10
3449.72	1.14598e-08	5.62877e-09	7.60146e-10
3449.74	1.15178e-08	5.66987e-09	8.62552e-10
3449.76	1.35523e-08	5.91738e-09	9.00409e-10
3449.78	1.35814e-08	5.4221e-09	7.28282e-10
3449.8	1.07924e-08	4.04047e-09	6.74986e-10
3449.82	1.25303e-08	2.18452e-09	6.64825e-10
3449.84	1.22202e-08	1.58395e-09	5.28827e-10
3449.86	1.41861e-08	2.12021e-09	5.00869e-10
3449.88	1.45058e-08	2.48549e-09	4.84357e-10
3449.9	2.0251e-08	3.13099e-09	5.47105e-10
3449.92	2.13861e-08	3.15297e-09	7.31377e-10
3449.94	2.10407e-08	3.35248e-09	8.64342e-10
3449.96	1.73179e-08	2.84982e-09	8.06189e-10
3449.98	1.88902e-08	3.82511e-09	8.01941e-10
3450	1.48296e-08	3.56292e-09	7.42947e-10
3450.02	1.41498e-08	3.78657e-09	6.25008e-10
3450.04	1.67549e-08	3.63387e-09	4.70236e-10
3450.06	1.65723e-08	3.12684e-09	5.26505e-10
3450.08	1.66688e-08	2.7992e-09	5.73148e-10
3450.1	1.57849e-08	2.92125e-09	6.63848e-10
3450.12	1.65701e-08	3.32425e-09	5.69943e-10
3450.14	1.57975e-08	3.73441e-09	6.88354e-10
3450.16	1.63347e-08	4.2686e-09	6.40154e-10
3450.18	1.61839e-08	3.70386e-09	7.76979e-10
3450.2	1.72542e-08	3.64081e-09	7.42031e-10
3450.22	1.7205e-08	3.34422e-09	8.46594e-10
3450.24	1.44551e-08	4.3629e-09	8.13383e-10
3450.26	1.67722e-08	4.31171e-09	8.63047e-10
3450.28	1.46936e-08	4.1823e-09	6.14934e-10
3450.3	1.37882e-08	3.78819e-09	5.88073e-10
3450.32	1.1416e-08	3.51379e-09	7.09421e-10
3450.34	1.41346e-08	2.20654e-09	7.90987e-10
3450.36	1.06677e-08	2.17246e-09	7.22195e-10
3450.38	1.28988e-08	2.35528e-09	7.50385e-10
3450.4	1.15121e-08	3.10723e-09	6.56409e-10
3450.42	1.50498e-08	3.0747e-09	6.17392e-10
3450.44	1.37569e-08	3.19164e-09	4.90334e-10
3450.46	1.29254e-08	3.4534e-09	7.23258e-10
3450.48	1.11453e-08	3.21444e-09	7.35782e-10
3450.5	1.25498e-08	2.91404e-09	8.27181e-10
3450.52	9.75496e-09	3.18594e-09	6.56951e-10
3450.54	8.51046e-09	3.45691e-09	5.8149e-10
3450.56	1.00701e-08	4.17321e-09	4.69027e-10
3450.58	1.03558e-08	4.06058e-09	6.44633e-10
3450.6	9.88081e-09	4.12924e-09	6.53053e-10
3450.62	9.64952e-09	3.93377e-09	6.94981e-10
3450.64	1.11515e-08	3.89677e-09	7.3859e-10
3450.66	1.31678e-08	3.05988e-09	7.50817e-10
3450.68	1.25059e-08	3.10802e-09	5.91598e-10
3450.7	1.31074e-08	2.86966e-09	7.17209e-10
3450.72	1.23653e-08	2.99678e-09	6.56618e-10
3450.74	1.39879e-08	3.73507e-09	7.22568e-10
3450.76	1.00075e-08	3.60419e-09	7.11279e-10
3450.78	1.69905e-08	3.67647e-09	6.84537e-10
3450.8	1.57367e-08	3.72264e-09	4.71473e-10
3450.82	1.49194e-08	3.35169e-09	4.78591e-10
3450.84	1.20791e-08	2.50606e-09	5.2968e-10
3450.86	1.45154e-08	2.18053e-09	4.84121e-10
3450.88	8.48862e-09	2.84152e-09	4.51865e-10
3450.9	8.13117e-09	2.9721e-09	4.4792e-10
3450.92	9.92438e-09	3.54256e-09	4.66784e-10
3450.94	1.06627e-08	3.89575e-09	3.9573e-10
3450.96	8.27064e-09	4.00777e-09	3.25773e-10
3450.98	1.24681e-08	3.08003e-09	4.22228e-10
3451	1.38323e-08	2.6472e-09	5.54694e-10
3451.02	1.15291e-08	2.71063e-09	5.78603e-10
3451.04	1.1808e-08	1.99171e-09	7.68175e-10
3451.06	1.7627e-08	2.25063e-09	1.01311e-09
3451.08	1.30085e-08	2.61733e-09	9.56343e-10
3451.1	1.5164e-08	2.76804e-09	9.00222e-10
3451.12	1.71017e-08	2.30276e-09	8.477e-10
3451.14	1.64576e-08	2.50624e-09	5.79115e-10
3451.16	1.31177e-08	2.5511e-09	4.16363e-10
3451.18	1.6259e-08	2.15281e-09	5.20424e-10
3451.2	1.72744e-08	2.43447e-09	4.49293e-10
3451.22	1.65653e-08	2.84605e-09	5.08194e-10
3451.24	1.60925e-08	2.70357e-09	6.73419e-10
3451.26	1.53688e-08	2.91208e-09	6.5283e-10
3451.28	1.50952e-08	3.18187e-09	5.34971e-10
3451.3	1.07521e-08	2.46792e-09	6.13237e-10
3451.32	1.33712e-08	2.89489e-09	5.90555e-10
3451.34	1.28026e-08	3.04697e-09	5.95688e-10
3451.36	1.09761e-08	2.35691e-09	5.93407e-10
3451.38	8.39961e-09	2.87676e-09	6.10503e-10
3451.4	8.32134e-09	2.98414e-09	5.6088e-10
3451.42	5.22128e-09	2.08729e-09	5.24212e-10
3451.44	6.84923e-09	1.96486e-09	4.84618e-10
3451.46	8.06963e-09	2.02989e-09	5.77809e-10
3451.48	1.20168e-08	2.03767e-09	5.78542e-10
3451.5	1.24114e-08	2.13981e-09	8.57778e-10
3451.52	1.39793e-08	2.36556e-09	9.29784e-10
3451.54	1.4129e-08	2.59135e-09	9.12467e-10
3451.56	1.55683e-08	2.46375e-09	7.59651e-10
3451.58	1.03256e-08	3.06084e-09	7.49552e-10
3451.6	9.24766e-09	3.39138e-09	5.17e-10
3451.62	7.88223e-09	3.97427e-09	5.09236e-10
3451.64	7.39004e-09	3.7708e-09	4.33359e-10
3451.66	6.14883e-09	4.09025e-09	5.23053e-10
3451.68	5.98223e-09	3.21824e-09	5.02214e-10
3451.7	6.54055e-09	3.46541e-09	4.94726e-10
3451.72	8.38575e-09	2.64482e-09	5.43467e-10
3451.74	8.42102e-09	3.15555e-09	6.1256e-10
3451.76	8.58676e-09	2.84483e-09	6.4238e-10
3451.78	9.00025e-09	2.50104e-09	8.187e-10
3451.8	8.48442e-09	2.75121e-09	7.55838e-10
3451.82	7.2185e-09	3.08171e-09	6.99878e-10
3451.84	6.77902e-09	2.71307e-09	6.63725e-10
3451.86	6.11508e-09	2.85839e-09	6.90677e-10
3451.88	5.98872e-09	3.00583e-09	5.14534e-10
3451.9	7.51107e-09	2.53722e-09	5.78446e-10
3451.92	6.38203e-09	3.13559e-09	4.56973e-10
3451.94	8.89805e-09	3.76888e-09	5.36408e-10
3451.96	8.62617e-09	4.04117e-09	4.04965e-10
3451.98	1.14502e-08	3.90236e-09	3.73407e-10
3452	1.16e-08	3.57142e-09	4.41676e-10
3452.02	1.27718e-08	3.09236e-09	4.82641e-10
3452.04	1.10181e-08	2.75289e-09	4.38408e-10
3452.06	1.1532e-08	2.65767e-09	5.16151e-10
3452.08	9.98453e-09	2.63176e-09	5.62443e-10
3452.1	9.26176e-09	2.50139e-09	4.36219e-10
3452.12	8.93023e-09	2.49656e-09	4.51808e-10
3452.14	8.5534e-09	2.35529e-09	3.77848e-10
3452.16	8.48343e-09	2.98238e-09	3.5924e-10
3452.18	8.45776e-09	2.95376e-09	3.89675e-10
3452.2	8.42645e-09	3.10628e-09	4.19689e-10
3452.22	8.47941e-09	3.11035e-09	4.19762e-10
3452.24	7.49115e-09	3.79098e-09	4.97273e-10
3452.26	7.05099e-09	3.69914e-09	4.447e-10
3452.28	7.39501e-09	4.57428e-09	6.96514e-10
3452.3	7.59101e-09	4.83826e-09	6.96095e-10
3452.32	7.03044e-09	4.72569e-09	8.76416e-10
3452.34	1.00284e-08	4.53885e-09	9.34847e-10
3452.36	1.22986e-08	4.43793e-09	1.04641e-09
3452.38	1.20033e-08	3.63841e-09	9.01794e-10
3452.4	1.0817e-08	3.16363e-09	8.47982e-10
3452.42	1.06615e-08	3.08828e-09	6.33528e-10
3452.44	8.90169e-09	2.47457e-09	5.18888e-10
3452.46	6.84373e-09	1.90497e-09	4.59303e-10
3452.48	7.4321e-09	2.003e-09	4.47095e-10
3452.5	8.18341e-09	2.91503e-09	5.60041e-10
3452.52	1.12366e-08	2.83781e-09	6.99239e-10
3452.54	1.01391e-08	2.69133e-09	6.8659e-10
3452.56	9.85407e-09	2.8646e-09	6.79234e-10
3452.58	1.20363e-08	2.98457e-09	6.66466e-10
3452.6	1.5508e-08	2.37844e-09	8.20322e-10
3452.62	1.34477e-08	2.99093e-09	8.42235e-10
3452.64	1.41141e-08	4.34923e-09	8.76055e-10
3452.66	1.54804e-08	4.21413e-09	8.57473e-10
3452.68	1.17477e-08	4.76967e-09	7.34272e-10
3452.7	8.04003e-09	4.63149e-09	5.65084e-10
3452.72	7.06493e-09	4.05178e-09	4.40227e-10
3452.74	5.90489e-09	3.00047e-09	5.30943e-10
3452.76	3.89599e-09	3.43799e-09	6.85151e-10
3452.78	3.97176e-09	2.86081e-09	7.54727e-10
3452.8	4.74492e-09	2.93968e-09	7.96554e-10
3452.82	5.54714e-09	2.60672e-09	7.58273e-10
3452.84	6.67951e-09	2.49126e-09	6.65398e-10
3452.86	7.95753e-09	1.98504e-09	5.89832e-10
3452.88	1.47866e-08	2.38614e-09	6.73709e-10
3452.9	1.4416e-08	2.55465e-09	5.90756e-10
3452.92	1.33706e-08	2.51704e-09	6.71634e-10
3452.94	1.30438e-08	2.36292e-09	6.71717e-10
3452.96	1.24372e-08	2.55337e-09	6.28137e-10
3452.98	4.9546e-09	2.18527e-09	6.13236e-10
3453	5.24918e-09	2.02695e-09	6.10974e-10
3453.02	6.04791e-09	2.50272e-09	5.85672e-10
3453.04	5.80539e-09	2.79848e-09	6.14572e-10
3453.06	6.46248e-09	2.86519e-09	6.99888e-10
3453.08	8.03488e-09	2.7711e-09	6.87321e-10
3453.1	9.14178e-09	2.78377e-09	7.11458e-10
3453.12	8.23973e-09	3.08784e-09	7.18837e-10
3453.14	9.83103e-09	3.06981e-09	6.51934e-10
3453.16	9.57553e-09	2.88401e-09	5.4684e-10
3453.18	7.91112e-09	2.52609e-09	4.9717e-10
3453.2	7.70871e-09	2.75736e-09	5.67013e-10
3453.22	9.48728e-09	2.41413e-09	6.92871e-10
3453.24	8.48845e-09	1.93884e-09	7.68001e-10
3453.26	8.31302e-09	2.26039e-09	8.45982e-10
3453.28	8.79394e-09	2.83159e-09	7.77691e-10
3453.3	6.96295e-09	2.47349e-09	7.26738e-10
3453.32	6.3609e-09	2.51596e-09	8.55325e-10
3453.34	6.5489e-09	2.98839e-09	8.89873e-10
3453.36	6.24685e-09	3.11847e-09	7.61596e-10
3453.38	6.64723e-09	2.85096e-09	7.306e-10
3453.4	6.72535e-09	2.81186e-09	7.16064e-10
3453.42	5.77386e-09	2.5142e-09	4.82851e-10
3453.44	6.28197e-09	2.34938e-09	3.69911e-10
3453.46	7.03278e-09	1.78672e-09	3.61032e-10
3453.48	6.6445e-09	1.63111e-09	3.66448e-10
3453.5	8.55545e-09	2.01878e-09	3.08422e-10
3453.52	1.07879e-08	2.2024e-09	4.07465e-10
3453.54	9.97191e-09	2.59388e-09	4.26685e-10
3453.56	1.00508e-08	2.68169e-09	6.6724e-10
3453.58	9.84591e-09	2.73948e-09	7.75585e-10
3453.6	9.22489e-09	2.29812e-09	7.72436e-10
3453.62	6.75945e-09	3.53521e-09	7.00369e-10
3453.64	7.80364e-09	3.13407e-09	7.75892e-10
3453.66	7.84552e-09	3.13802e-09	6.24475e-10
3453.68	8.19685e-09	3.06341e-09	6.69025e-10
3453.7	7.36139e-09	3.51824e-09	7.35441e-10
3453.72	8.28707e-09	2.10041e-09	7.27404e-10
3453.74	6.66328e-09	1.75259e-09	8.16845e-10
3453.76	5.76084e-09	1.74025e-09	8.03735e-10
3453.78	6.13239e-09	1.66792e-09	6.50425e-10
3453.8	6.28151e-09	1.18484e-09	6.43862e-10
3453.82	5.38532e-09	1.20306e-09	6.07887e-10
3453.84	5.39055e-09	1.63558e-09	5.97142e-10
3453.86	5.29117e-09	1.77461e-09	5.68403e-10
3453.88	5.00883e-09	2.50107e-09	6.49209e-10
3453.9	4.63934e-09	2.7346e-09	6.27998e-10
3453.92	4.43101e-09	2.74114e-09	6.28603e-10
3453.94	4.33014e-09	2.4929e-09	5.13321e-10
3453.96	5.44965e-09	2.31955e-09	6.51674e-10
3453.98	6.65822e-09	1.66093e-09	7.23054e-10
3454	7.9593e-09	1.37003e-09	7.21893e-10
3454.02	8.49792e-09	1.45877e-09	7.02936e-10
3454.04	9.97925e-09	1.67619e-09	6.44336e-10
3454.06	9.19237e-09	1.99417e-09	6.49476e-10
3454.08	7.53821e-09	2.27497e-09	5.41717e-10
3454.1	5.64172e-09	2.5086e-09	5.15098e-10
3454.12	5.79383e-09	3.36342e-09	6.80005e-10
3454.14	5.27713e-09	3.13255e-09	7.04715e-10
3454.16	5.35142e-09	3.08597e-09	6.61623e-10
3454.18	5.7327e-09	3.01095e-09	6.31432e-10
3454.2	5.49386e-09	3.06744e-09	7.50596e-10
3454.22	5.46598e-09	2.08655e-09	6.19015e-10
3454.24	4.23624e-09	1.89781e-09	7.40681e-10
3454.26	4.0575e-09	1.53002e-09	6.15051e-10
3454.28	3.3322e-09	1.23177e-09	6.73194e-10
3454.3	4.71339e-09	1.15745e-09	6.03743e-10
3454.32	4.49264e-09	1.31901e-09	6.19359e-10
3454.34	4.84095e-09	1.30765e-09	6.54849e-10
3454.36	5.55875e-09	1.53218e-09	6.14899e-10
3454.38	6.88168e-09	1.87606e-09	6.0134e-10
3454.4	6.48463e-09	1.78777e-09	5.93778e-10
3454.42	7.06995e-09	2.30537e-09	5.23127e-10
3454.44	6.78555e-09	2.86726e-09	3.94736e-10
3454.46	5.47505e-09	2.79187e-09	4.48581e-10
3454.48	4.64405e-09	2.89078e-09	5.81099e-10
3454.5	4.66209e-09	2.99438e-09	6.08274e-10
3454.52	4.14081e-09	2.74593e-09	6.51732e-10
3454.54	5.94777e-09	2.24859e-09	7.56655e-10
3454.56	5.59202e-09	1.9033e-09	7.95356e-10
3454.58	5.62589e-09	1.60947e-09	6.25147e-10
3454.6	5.58195e-09	1.44324e-09	5.85546e-10
3454.62	5.40477e-09	8.96765e-10	5.96283e-10
3454.64	3.58264e-09	1.30616e-09	4.56676e-10
3454.66	3.86638e-09	1.72698e-09	4.94393e-10
3454.68	4.05068e-09	1.56544e-09	6.47778e-10
3454.7	3.54701e-09	1.71571e-09	6.55602e-10
3454.72	3.25166e-09	1.85146e-09	5.93023e-10
3454.74	3.5895e-09	1.92871e-09	6.3654e-10
3454.76	3.68481e-09	1.86245e-09	5.92399e-10
3454.78	4.16883e-09	2.03049e-09	5.37788e-10
3454.8	4.75685e-09	2.3677e-09	5.43804e-10
3454.82	4.93379e-09	2.62078e-09	5.89407e-10
3454.84	4.56744e-09	2.18929e-09	6.52695e-10
3454.86	5.65075e-09	2.07321e-09	7.34999e-10
3454.88	4.57974e-09	2.10903e-09	7.21288e-10
3454.9	3.75741e-09	1.52174e-09	6.7339e-10
3454.92	4.88679e-09	1.96972e-09	6.5563e-10
3454.94	6.9451e-09	1.99696e-09	8.75431e-10
3454.96	5.72406e-09	2.16639e-09	8.2408e-10
3454.98	5.65779e-09	2.20599e-09	8.03626e-10
3455	5.59556e-09	2.72226e-09	1.03644e-09
3455.02	4.47814e-09	2.23121e-09	1.35888e-09
3455.04	2.83354e-09	2.09878e-09	1.01844e-09
3455.06	2.60455e-09	1.84934e-09	9.54939e-10
3455.08	2.92056e-09	1.6026e-09	9.59246e-10
3455.1	3.06948e-09	1.42406e-09	7.63453e-10
3455.12	4.21789e-09	1.71174e-09	3.92047e-10
3455.14	4.75074e-09	2.07868e-09	4.37756e-10
3455.16	5.20784e-09	2.07004e-09	4.73e-10
3455.18	5.20182e-09	2.23286e-09	4.87499e-10
3455.2	5.41023e-09	1.9578e-09	4.76697e-10
3455.22	4.07999e-09	1.58646e-09	5.56629e-10
3455.24	2.70489e-09	1.17097e-09	5.7401e-10
3455.26	2.26771e-09	1.12972e-09	8.42062e-10
3455.28	2.42221e-09	1.11699e-09	7.5953e-10
3455.3	1.80503e-09	1.20981e-09	8.06745e-10
3455.32	3.82211e-09	1.10406e-09	7.56889e-10
3455.34	4.74555e-09	1.55422e-09	7.31606e-10
3455.36	4.95118e-09	1.52837e-09	5.65884e-10
3455.38	4.69855e-09	1.4499e-09	8.06698e-10
3455.4	7.1246e-09	1.44227e-09	7.40032e-10
3455.42	6.39876e-09	1.91555e-09	9.0894e-10
3455.44	5.85442e-09	2.18323e-09	1.02328e-09
3455.46	5.88036e-09	2.28742e-09	8.92337e-10
3455.48	7.71864e-09	2.28745e-09	8.65277e-10
3455.5	6.46313e-09	2.41114e-09	8.90631e-10
3455.52	4.98542e-09	2.24186e-09	8.23106e-10
3455.54	5.03975e-09	2.24727e-09	7.14897e-10
3455.56	5.57458e-09	2.25226e-09	7.08909e-10
3455.58	4.6879e-09	2.35461e-09	5.41253e-10
3455.6	6.22304e-09	2.23981e-09	5.68929e-10
3455.62	8.28402e-09	2.34672e-09	4.97381e-10
3455.64	7.7766e-09	2.20834e-09	5.92858e-10
3455.66	8.38745e-09	2.74631e-09	6.58087e-10
3455.68	7.64439e-09	2.86241e-09	7.36624e-10
3455.7	5.70091e-09	2.6618e-09	7.34971e-10
3455.72	3.728e-09	2.03292e-09	7.26122e-10
3455.74	4.38276e-09	1.77547e-09	6.81425e-10
3455.76	3.47753e-09	1.83537e-09	7.71519e-10
3455.78	3.29615e-09	2.21513e-09	6.47922e-10
3455.8	3.92413e-09	2.50013e-09	5.94694e-10
3455.82	4.22743e-09	3.11871e-09	5.75339e-10
3455.84	4.19072e-09	3.08722e-09	5.23646e-10
3455.86	4.69725e-09	2.62803e-09	3.30097e-10
3455.88	4.63746e-09	2.168e-09	4.16865e-10
3455.9	4.32237e-09	2.31805e-09	3.94434e-10
3455.92	3.8843e-09	2.26148e-09	4.21964e-10
3455.94	3.74607e-09	2.70041e-09	4.93164e-10
3455.96	2.77126e-09	2.65379e-09	5.33685e-10
3455.98	3.1919e-09	3.00172e-09	5.9828e-10
3456	2.68966e-09	2.7364e-09	7.27523e-10
3456.02	3.8138e-09	2.37218e-09	7.02451e-10
3456.04	4.31143e-09	1.7294e-09	6.60031e-10
3456.06	5.63985e-09	1.51187e-09	6.79798e-10
3456.08	5.67604e-09	1.24701e-09	5.4386e-10
3456.1	5.69466e-09	1.3507e-09	4.04307e-10
3456.12	4.94169e-09	1.19069e-09	4.7195e-10
3456.14	6.65877e-09	1.35579e-09	4.35513e-10
3456.16	5.253e-09	1.66011e-09	4.24209e-10
3456.18	4.60696e-09	1.47796e-09	4.18568e-10
3456.2	3.96232e-09	1.57402e-09	5.6055e-10
3456.22	3.79189e-09	1.58909e-09	6.63078e-10
3456.24	1.24811e-09	1.78322e-09	7.25078e-10
3456.26	1.39085e-09	1.89951e-09	7.66263e-10
3456.28	1.31731e-09	1.82208e-09	7.66606e-10
3456.3	1.62834e-09	2.02647e-09	8.72026e-10
3456.32	1.74463e-09	2.19108e-09	8.95887e-10
3456.34	2.13616e-09	1.90098e-09	7.57375e-10
3456.36	2.32596e-09	1.67368e-09	6.72313e-10
3456.38	2.48473e-09	1.71977e-09	6.37816e-10
3456.4	2.69852e-09	1.40033e-09	5.18917e-10
3456.42	3.49451e-09	1.62565e-09	3.82278e-10
3456.44	3.79023e-09	2.02962e-09	8.24907e-10
3456.46	3.90149e-09	1.93591e-09	8.63678e-10
3456.48	4.55648e-09	1.76892e-09	9.20721e-10
3456.5	4.51678e-09	1.95544e-09	8.3556e-10
3456.52	4.21076e-09	1.50363e-09	8.77278e-10
3456.54	5.03893e-09	1.1779e-09	4.77613e-10
3456.56	5.0153e-09	1.15809e-09	5.27363e-10
3456.58	4.35739e-09	1.425e-09	5.11855e-10
3456.6	4.16154e-09	1.60002e-09	5.20608e-10
3456.62	3.61689e-09	2.18444e-09	5.37353e-10
3456.64	2.98997e-09	2.04729e-09	6.37452e-10
3456.66	2.83382e-09	2.02076e-09	1.03974e-09
3456.68	3.44242e-09	2.08291e-09	1.19887e-09
3456.7	4.32376e-09	1.56254e-09	1.17533e-09
3456.72	4.5529e-09	1.1669e-09	1.06978e-09
3456.74	3.99306e-09	1.31636e-09	9.82766e-10
3456.76	5.72233e-09	1.49515e-09	7.05654e-10
3456.78	6.49246e-09	1.31877e-09	6.14551e-10
3456.8	5.63128e-09	1.4995e-09	7.54589e-10
3456.82	5.8617e-09	1.55129e-09	7.83986e-10
3456.84	5.93983e-09	1.70918e-09	7.23025e-10
3456.86	4.21799e-09	1.55661e-09	6.83985e-10
3456.88	4.18626e-09	2.28246e-09	7.01529e-10
3456.9	4.83163e-09	2.08933e-09	5.72757e-10
3456.92	4.37652e-09	1.97623e-09	5.25659e-10
3456.94	4.21667e-09	1.568e-09	7.89455e-10
3456.96	5.07012e-09	2.02083e-09	5.95256e-10
3456.98	3.80481e-09	1.83486e-09	5.14291e-10
3457	3.25712e-09	2.28599e-09	5.29767e-10
3457.02	3.45898e-09	2.7672e-09	6.77765e-10
3457.04	4.08887e-09	2.75319e-09	5.08305e-10
3457.06	4.05068e-09	2.44607e-09	6.23336e-10
3457.08	4.76157e-09	1.87784e-09	5.85546e-10
3457.1	4.32534e-09	2.00542e-09	6.15233e-10
3457.12	4.04694e-09	1.6411e-09	6.08268e-10
3457.14	4.0558e-09	1.64748e-09	5.9069e-10
3457.16	3.09203e-09	1.52673e-09	5.30148e-10
3457.18	2.32439e-09	1.77615e-09	5.67208e-10
3457.2	3.04751e-09	1.33341e-09	5.52599e-10
3457.22	3.2344e-09	1.45659e-09	4.92527e-10
3457.24	2.97834e-09	1.54696e-09	5.13466e-10
3457.26	3.14363e-09	1.74405e-09	6.23171e-10
3457.28	4.08292e-09	1.67991e-09	8.3536e-10
3457.3	3.86318e-09	1.69164e-09	8.07017e-10
3457.32	3.92342e-09	1.85298e-09	9.31221e-10
3457.34	3.82796e-09	2.02176e-09	1.05012e-09
3457.36	4.26836e-09	2.01642e-09	9.60791e-10
3457.38	4.21759e-09	2.10794e-09	7.39031e-10
3457.4	3.88091e-09	2.56935e-09	8.49433e-10
3457.42	4.23393e-09	2.73608e-09	7.31697e-10
3457.44	4.32859e-09	2.61024e-09	7.42969e-10
3457.46	3.9906e-09	2.97696e-09	7.43368e-10
3457.48	3.30885e-09	2.61129e-09	8.00305e-10
3457.5	3.18851e-09	2.20735e-09	7.38278e-10
3457.52	2.85265e-09	1.85088e-09	6.6797e-10
3457.54	3.02841e-09	1.71841e-09	4.92671e-10
3457.56	3.57832e-09	1.12031e-09	4.81029e-10
3457.58	3.25888e-09	1.33644e-09	5.02233e-10
3457.6	3.71591e-09	1.22629e-09	4.28923e-10
3457.62	3.59283e-09	9.43547e-10	4.81212e-10
3457.64	3.33982e-09	1.20399e-09	5.03131e-10
3457.66	3.03064e-09	1.5905e-09	4.60256e-10
3457.68	3.84126e-09	1.52183e-09	4.52031e-10
3457.7	3.26609e-09	1.53278e-09	4.78845e-10
3457.72	3.58008e-09	1.5909e-09	7.00642e-10
3457.74	3.1307e-09	1.78206e-09	8.23219e-10
3457.76	3.62824e-09	1.47916e-09	7.95538e-10
3457.78	2.65396e-09	1.50447e-09	7.8593e-10
3457.8	3.67794e-09	1.35788e-09	8.60071e-10
3457.82	4.73694e-09	1.57545e-09	6.59488e-10
3457.84	4.69959e-09	1.30486e-09	5.19772e-10
3457.86	3.72622e-09	1.84695e-09	5.4209e-10
3457.88	4.02989e-09	2.11564e-09	5.5028e-10
3457.9	3.53669e-09	2.30518e-09	5.62194e-10
3457.92	2.12355e-09	2.26656e-09	5.75533e-10
3457.94	2.46826e-09	2.17213e-09	7.58652e-10
3457.96	2.44753e-09	1.71227e-09	7.52839e-10
3457.98	2.60427e-09	1.81655e-09	7.5128e-10
3458	2.76277e-09	1.6764e-09	8.71049e-10
3458.02	2.79934e-09	1.43005e-09	7.88914e-10
3458.04	2.57363e-09	1.44421e-09	6.02679e-10
3458.06	2.63652e-09	1.42411e-09	7.21289e-10
3458.08	2.26565e-09	1.03854e-09	7.1843e-10
3458.1	1.8792e-09	1.15198e-09	4.98715e-10
3458.12	1.49698e-09	1.56645e-09	5.80617e-10
3458.14	2.69491e-09	1.49993e-09	5.63378e-10
3458.16	2.64616e-09	1.74397e-09	5.2465e-10
3458.18	2.79596e-09	1.7589e-09	4.9377e-10
3458.2	3.60451e-09	1.63472e-09	4.52173e-10
3458.22	3.83843e-09	1.40336e-09	3.68187e-10
3458.24	2.55041e-09	1.59323e-09	4.30332e-10
3458.26	2.81056e-09	1.14656e-09	4.96022e-10
3458.28	2.85109e-09	1.53112e-09	5.8256e-10
3458.3	2.13515e-09	1.72068e-09	6.98611e-10
3458.32	2.17789e-09	1.76927e-09	7.31607e-10
3458.34	2.19528e-09	1.8256e-09	7.63956e-10
3458.36	2.45878e-09	2.25719e-09	6.49941e-10
3458.38	2.87947e-09	1.71956e-09	6.76486e-10
3458.4	3.29923e-09	1.67687e-09	6.61403e-10
3458.42	3.77908e-09	1.67813e-09	6.11259e-10
3458.44	3.61062e-09	1.50037e-09	5.29502e-10
3458.46	3.3469e-09	1.52122e-09	5.89681e-10
3458.48	3.61572e-09	1.48047e-09	5.62016e-10
3458.5	2.87748e-09	1.64274e-09	6.18615e-10
3458.52	2.30133e-09	1.84627e-09	7.05265e-10
3458.54	2.34642e-09	2.07415e-09	7.84344e-10
3458.56	2.14864e-09	1.86414e-09	7.74379e-10
3458.58	1.5225e-09	2.47274e-09	6.26632e-10
3458.6	2.06328e-09	2.33011e-09	5.44943e-10
3458.62	2.32497e-09	2.26374e-09	5.29734e-10
3458.64	2.92683e-09	2.23333e-09	6.20737e-10
3458.66	3.30417e-09	2.13187e-09	7.65249e-10
3458.68	3.15146e-09	1.65398e-09	8.5887e-10
3458.7	2.89631e-09	1.71376e-09	8.46742e-10
3458.72	2.94419e-09	1.65973e-09	8.29086e-10
3458.74	2.13687e-09	1.44231e-09	6.43023e-10
3458.76	1.53267e-09	1.27215e-09	5.41487e-10
3458.78	1.85581e-09	1.18058e-09	5.29902e-10
3458.8	1.6542e-09	1.14444e-09	5.12575e-10
3458.82	1.64788e-09	8.97409e-10	4.72172e-10
3458.84	2.5591e-09	8.73645e-10	5.76354e-10
3458.86	2.99317e-09	1.09444e-09	5.20508e-10
3458.88	3.00094e-09	1.28845e-09	4.99174e-10
3458.9	3.93927e-09	1.14067e-09	5.5434e-10
3458.92	4.85426e-09	1.31109e-09	6.39563e-10
3458.94	4.48797e-09	1.58709e-09	7.55398e-10
3458.96	4.79935e-09	1.55646e-09	7.21706e-10
3458.98	6.57612e-09	1.70508e-09	7.10412e-10
3459	5.81714e-09	1.63848e-09	8.3719e-10
3459.02	4.5972e-09	1.40766e-09	9.83968e-10
3459.04	4.26247e-09	1.37377e-09	7.91684e-10
3459.06	3.99515e-09	1.4139e-09	7.53681e-10
3459.08	2.09223e-09	1.2788e-09	1.00411e-09
3459.1	1.86422e-09	1.58548e-09	7.97544e-10
3459.12	1.96811e-09	1.55397e-09	6.3341e-10
3459.14	2.38665e-09	1.61248e-09	6.74034e-10
3459.16	2.00207e-09	1.4371e-09	7.5899e-10
3459.18	1.93337e-09	1.38378e-09	5.58186e-10
3459.2	2.3874e-09	1.06457e-09	5.70821e-10
3459.22	3.0945e-09	1.0971e-09	5.24955e-10
3459.24	3.25695e-09	8.64796e-10	5.1852e-10
3459.26	3.2573e-09	1.11358e-09	5.84214e-10
3459.28	3.03877e-09	1.03529e-09	4.62151e-10
3459.3	2.67916e-09	1.48581e-09	5.01936e-10
3459.32	1.82793e-09	1.56291e-09	5.31714e-10
3459.34	1.22932e-09	1.50603e-09	4.92962e-10
3459.36	1.99913e-09	1.22176e-09	4.33651e-10
3459.38	3.02657e-09	1.23929e-09	8.81651e-10
3459.4	2.997e-09	9.31658e-10	1.08985e-09
3459.42	3.18634e-09	1.16796e-09	1.0813e-09
3459.44	3.291e-09	1.26676e-09	1.12452e-09
3459.46	2.8647e-09	1.48787e-09	1.06211e-09
3459.48	1.8824e-09	1.34849e-09	6.8688e-10
3459.5	2.08109e-09	1.18103e-09	5.05886e-10
3459.52	3.21575e-09	1.11805e-09	6.23221e-10
3459.54	3.12487e-09	1.00647e-09	5.89451e-10
3459.56	2.91898e-09	9.15279e-10	5.67359e-10
3459.58	2.83887e-09	9.02251e-10	6.12425e-10
3459.6	3.10566e-09	8.87375e-10	5.88165e-10
3459.62	2.00246e-09	6.93359e-10	4.66091e-10
3459.64	1.9565e-09	9.16526e-10	5.78007e-10
3459.66	1.77139e-09	1.08188e-09	5.87949e-10
3459.68	2.10543e-09	1.68239e-09	5.88186e-10
3459.7	2.69059e-09	1.94153e-09	6.37293e-10
3459.72	2.70811e-09	2.16444e-09	6.61662e-10
3459.74	3.53987e-09	2.39357e-09	6.24342e-10
3459.76	3.86428e-09	2.2365e-09	7.79113e-10
3459.78	3.81561e-09	1.89624e-09	9.70921e-10
3459.8	3.09544e-09	1.74656e-09	9.24391e-10
3459.82	2.87829e-09	1.43472e-09	8.73414e-10
3459.84	2.2661e-09	1.0542e-09	7.74362e-10
3459.86	2.19244e-09	9.46116e-10	6.4659e-10
3459.88	2.1192e-09	7.70271e-10	4.23074e-10
3459.9	1.81019e-09	1.14437e-09	4.00091e-10
3459.92	1.88028e-09	1.42305e-09	3.9794e-10
3459.94	1.54579e-09	1.38268e-09	4.17711e-10
3459.96	1.93849e-09	1.75018e-09	4.71129e-10
3459.98	1.97768e-09	1.76774e-09	6.39598e-10
3460	2.2049e-09	1.37301e-09	5.84647e-10
3460.02	2.7835e-09	1.22285e-09	5.91813e-10
3460.04	2.92321e-09	1.22827e-09	6.98238e-10
3460.06	2.73228e-09	8.85345e-10	6.07237e-10
3460.08	3.76237e-09	8.30547e-10	4.88827e-10
3460.1	3.68232e-09	1.17437e-09	5.28641e-10
3460.12	3.97577e-09	1.14016e-09	6.22441e-10
3460.14	4.22933e-09	1.23286e-09	6.15415e-10
3460.16	4.1483e-09	1.65415e-09	7.27459e-10
3460.18	3.05738e-09	1.93491e-09	7.09141e-10
3460.2	3.24256e-09	1.80814e-09	7.41111e-10
3460.22	2.36383e-09	1.77943e-09	7.03145e-10
3460.24	2.20822e-09	1.8753e-09	5.89947e-10
3460.26	2.68753e-09	1.49625e-09	4.92896e-10
3460.28	2.7648e-09	1.15674e-09	4.58408e-10
3460.3	2.53455e-09	8.63836e-10	3.87214e-10
3460.32	2.83777e-09	7.90862e-10	4.80181e-10
3460.34	3.41218e-09	8.00059e-10	6.1353e-10
3460.36	2.94108e-09	7.8118e-10	6.45461e-10
3460.38	3.44825e-09	1.00735e-09	6.39035e-10
3460.4	3.25201e-09	1.22672e-09	6.67333e-10
3460.42	3.27524e-09	1.44983e-09	6.6897e-10
3460.44	3.2155e-09	1.31221e-09	5.49208e-10
3460.46	3.08045e-09	1.64717e-09	5.52833e-10
3460.48	2.63433e-09	1.87225e-09	6.2798e-10
3460.5	2.72115e-09	1.77866e-09	6.8117e-10
3460.52	2.46036e-09	1.81891e-09	5.08153e-10
3460.54	2.33931e-09	1.95595e-09	5.8115e-10
3460.56	2.37644e-09	1.72206e-09	5.5951e-10
3460.58	2.1149e-09	1.53434e-09	5.19881e-10
3460.6	2.19326e-09	1.50428e-09	4.29072e-10
3460.62	2.01367e-09	1.32777e-09	4.60321e-10
3460.64	1.97633e-09	1.0067e-09	3.55567e-10
3460.66	2.17831e-09	9.24994e-10	4.68523e-10
3460.68	2.27348e-09	6.84233e-10	5.47649e-10
3460.7	2.45494e-09	6.53223e-10	6.59583e-10
3460.72	2.51611e-09	8.77598e-10	7.11577e-10
3460.74	2.18395e-09	1.30483e-09	7.45281e-10
3460.76	2.30711e-09	1.68759e-09	6.68537e-10
3460.78	2.32274e-09	1.59914e-09	6.47802e-10
3460.8	2.34846e-09	1.70851e-09	8.05527e-10
3460.82	2.13312e-09	1.65336e-09	7.01908e-10
3460.84	2.15027e-09	1.27851e-09	6.69346e-10
3460.86	1.76234e-09	8.17881e-10	7.76414e-10
3460.88	1.60583e-09	1.57878e-09	6.4273e-10
3460.9	1.45674e-09	1.52966e-09	4.25058e-10
3460.92	1.83935e-09	1.30711e-09	4.14146e-10
3460.94	1.83428e-09	1.45086e-09	4.02471e-10
3460.96	1.76634e-09	1.89345e-09	2.64861e-10
3460.98	2.10949e-09	1.46971e-09	4.29398e-10
3461	1.92417e-09	1.31661e-09	5.01971e-10
3461.02	1.78299e-09	1.49971e-09	5.21178e-10
3461.04	1.85925e-09	1.81064e-09	6.69362e-10
3461.06	2.17138e-09	1.63602e-09	6.81706e-10
3461.08	2.01905e-09	1.55597e-09	6.75385e-10
3461.1	1.98095e-09	1.80705e-09	6.88761e-10
3461.12	1.99119e-09	1.74764e-09	6.94513e-10
3461.14	2.17299e-09	1.36787e-09	6.91646e-10
3461.16	2.25898e-09	1.17364e-09	6.5765e-10
3461.18	2.60714e-09	1.08166e-09	5.4088e-10
3461.2	2.71224e-09	1.11332e-09	5.10382e-10
3461.22	2.70041e-09	1.13746e-09	5.11953e-10
3461.24	2.59011e-09	1.01492e-09	3.53555e-10
3461.26	2.93831e-09	9.93128e-10	4.07493e-10
3461.28	2.68259e-09	9.68206e-10	3.87262e-10
3461.3	3.35844e-09	9.33819e-10	4.31535e-10
3461.32	3.1408e-09	1.08224e-09	5.55825e-10
3461.34	2.86141e-09	1.12182e-09	6.78401e-10
3461.36	2.08025e-09	1.26521e-09	7.05047e-10
3461.38	2.23486e-09	1.33051e-09	7.54435e-10
3461.4	1.56221e-09	1.44404e-09	7.41442e-10
3461.42	1.78948e-09	1.38069e-09	5.93428e-10
3461.44	1.9935e-09	1.5895e-09	5.6995e-10
3461.46	1.86198e-09	1.55154e-09	6.379e-10
3461.48	1.62066e-09	1.82024e-09	8.53861e-10
3461.5	1.47542e-09	1.65262e-09	8.58232e-10
3461.52	1.86443e-09	1.5742e-09	1.00855e-09
3461.54	1.84326e-09	1.37858e-09	9.6524e-10
3461.56	2.16025e-09	1.22321e-09	9.03531e-10
3461.58	1.88321e-09	8.03741e-10	6.83138e-10
3461.6	2.1304e-09	8.79492e-10	6.22674e-10
3461.62	1.61622e-09	7.41704e-10	6.12648e-10
3461.64	1.92491e-09	8.45518e-10	5.69687e-10
3461.66	1.77578e-09	8.4489e-10	4.96692e-10
3461.68	2.2387e-09	1.11995e-09	5.0011e-10
3461.7	2.26197e-09	8.73194e-10	4.73296e-10
3461.72	2.4319e-09	8.78694e-10	3.91352e-10
3461.74	1.80935e-09	7.47738e-10	5.27244e-10
3461.76	2.76778e-09	7.53885e-10	5.57309e-10
3461.78	2.49991e-09	6.50003e-10	5.36072e-10
3461.8	2.64989e-09	7.35911e-10	5.68066e-10
3461.82	3.07232e-09	9.33962e-10	5.70193e-10
3461.84	4.27209e-09	1.05312e-09	4.51638e-10
3461.86	3.09756e-09	1.19443e-09	5.03112e-10
3461.88	3.11547e-09	1.27596e-09	4.44904e-10
3461.9	2.72199e-09	1.54583e-09	5.18488e-10
3461.92	2.15257e-09	1.39753e-09	6.64969e-10
3461.94	1.31333e-09	1.27607e-09	7.683e-10
3461.96	1.76048e-09	1.11387e-09	6.81664e-10
3461.98	1.79972e-09	9.29474e-10	7.39801e-10
3462	2.08754e-09	6.49284e-10	6.12677e-10
3462.02	2.62977e-09	9.07547e-10	4.44787e-10
3462.04	2.31416e-09	1.1e-09	3.51442e-10
3462.06	2.37151e-09	1.27074e-09	3.47162e-10
3462.08	2.65281e-09	1.44587e-09	5.65599e-10
3462.1	2.40912e-09	1.47153e-09	5.81808e-10
3462.12	1.95775e-09	1.39199e-09	5.26153e-10
3462.14	2.45959e-09	1.34643e-09	4.82771e-10
3462.16	2.06863e-09	1.2968e-09	5.86009e-10
3462.18	1.60915e-09	1.26524e-09	4.35852e-10
3462.2	1.87884e-09	1.21894e-09	5.73106e-10
3462.22	2.10151e-09	1.1465e-09	6.48287e-10
3462.24	2.15666e-09	1.14482e-09	8.34274e-10
3462.26	3.00075e-09	1.16285e-09	7.71972e-10
3462.28	3.07718e-09	1.48252e-09	6.60117e-10
3462.3	3.35136e-09	1.52957e-09	6.16395e-10
3462.32	3.23637e-09	1.61819e-09	5.76184e-10
3462.34	2.87976e-09	1.6512e-09	4.36994e-10
3462.36	2.5373e-09	1.5277e-09	4.43613e-10
3462.38	2.51318e-09	1.025e-09	4.83966e-10
3462.4	1.91897e-09	1.18703e-09	5.20372e-10
3462.42	1.94802e-09	9.26209e-10	6.40831e-10
3462.44	2.02567e-09	9.08407e-10	8.03997e-10
3462.46	1.47748e-09	9.5285e-10	8.27748e-10
3462.48	1.51189e-09	1.13438e-09	9.68608e-10
3462.5	1.71782e-09	1.4257e-09	7.94752e-10
3462.52	1.33812e-09	1.39832e-09	6.63579e-10
3462.54	1.15038e-09	1.64065e-09	7.50435e-10
3462.56	1.36418e-09	1.88385e-09	8.1414e-10
3462.58	1.57711e-09	2.03407e-09	6.73901e-10
3462.6	1.75951e-09	1.50792e-09	8.10256e-10
3462.62	2.01843e-09	1.68139e-09	9.89717e-10
3462.64	2.18331e-09	1.28525e-09	8.24847e-10
3462.66	1.84844e-09	1.13044e-09	7.28718e-10
3462.68	1.68479e-09	8.493e-10	7.90893e-10
3462.7	1.73156e-09	1.02637e-09	8.00155e-10
3462.72	1.56828e-09	1.20035e-09	6.83402e-10
3462.74	1.37144e-09	1.54972e-09	5.6126e-10
3462.76	1.85434e-09	1.62089e-09	5.76722e-10
3462.78	2.11072e-09	1.53906e-09	5.05371e-10
3462.8	2.27276e-09	1.39798e-09	7.76503e-10
3462.82	2.24254e-09	1.07418e-09	7.22925e-10
3462.84	2.78568e-09	8.22415e-10	8.65361e-10
3462.86	2.51965e-09	7.68448e-10	8.94434e-10
3462.88	2.06124e-09	7.70547e-10	8.65779e-10
3462.9	1.77696e-09	8.97068e-10	6.19261e-10
3462.92	2.23775e-09	1.10699e-09	6.15102e-10
3462.94	1.8986e-09	9.76274e-10	5.59793e-10
3462.96	1.85048e-09	7.87672e-10	5.37676e-10
3462.98	2.16964e-09	1.15713e-09	5.9092e-10
3463	1.79986e-09	9.72892e-10	5.59169e-10
3463.02	1.93633e-09	7.9161e-10	6.08197e-10
3463.04	2.443e-09	1.0355e-09	5.27754e-10
3463.06	2.37087e-09	1.41085e-09	4.85677e-10
3463.08	2.87699e-09	1.36938e-09	4.86936e-10
3463.1	3.57538e-09	1.38217e-09	4.21981e-10
3463.12	2.91273e-09	1.45892e-09	3.972e-10
3463.14	2.16313e-09	1.61784e-09	4.69233e-10
3463.16	2.38165e-09	1.31141e-09	6.03258e-10
3463.18	1.68112e-09	1.08074e-09	6.79698e-10
3463.2	9.55649e-10	1.17559e-09	8.2044e-10
3463.22	1.18018e-09	1.31339e-09	8.91752e-10
3463.24	1.4049e-09	9.12839e-10	8.88714e-10
3463.26	1.95854e-09	8.46045e-10	8.97705e-10
3463.28	2.38808e-09	7.3141e-10	7.10487e-10
3463.3	2.67502e-09	7.65426e-10	6.0126e-10
3463.32	2.77889e-09	6.179e-10	5.23592e-10
3463.34	2.55221e-09	6.85765e-10	5.03758e-10
3463.36	2.22423e-09	7.86523e-10	4.62671e-10
3463.38	1.78213e-09	8.7186e-10	5.89367e-10
3463.4	2.04708e-09	9.63165e-10	5.66056e-10
3463.42	1.86216e-09	9.98883e-10	6.04121e-10
3463.44	2.13631e-09	9.42341e-10	5.96959e-10
3463.46	1.96818e-09	8.6533e-10	4.97963e-10
3463.48	2.08165e-09	8.10902e-10	4.14158e-10
3463.5	1.62364e-09	5.50149e-10	5.19142e-10
3463.52	1.82279e-09	5.57076e-10	4.66068e-10
3463.54	2.07862e-09	7.15727e-10	5.08396e-10
3463.56	1.98695e-09	7.73737e-10	6.18229e-10
3463.58	1.8473e-09	1.01698e-09	6.14879e-10
3463.6	1.80244e-09	1.05029e-09	5.35706e-10
3463.62	1.95006e-09	1.05454e-09	6.87676e-10
3463.64	1.38719e-09	1.2382e-09	5.88216e-10
3463.66	1.31905e-09	1.20179e-09	4.94392e-10
3463.68	1.94938e-09	9.9153e-10	5.96527e-10
3463.7	2.23668e-09	1.15964e-09	8.29039e-10
3463.72	2.052e-09	9.98314e-10	7.11849e-10
3463.74	2.63739e-09	1.2621e-09	8.14985e-10
3463.76	3.04216e-09	1.44247e-09	8.3284e-10
3463.78	2.35961e-09	1.63841e-09	7.15602e-10
3463.8	2.4451e-09	1.52657e-09	5.92225e-10
3463.82	2.23237e-09	1.48186e-09	6.71905e-10
3463.84	1.72047e-09	1.02615e-09	6.37866e-10
3463.86	1.48804e-09	9.99491e-10	5.90864e-10
3463.88	1.50544e-09	1.31666e-09	6.21779e-10
3463.9	1.72952e-09	1.20348e-09	5.05082e-10
3463.92	2.06387e-09	1.38087e-09	4.09309e-10
3463.94	2.66478e-09	1.45382e-09	3.85936e-10
3463.96	2.47253e-09	1.39343e-09	3.9698e-10
3463.98	3.06739e-09	1.24003e-09	4.51003e-10
3464	2.64974e-09	1.43967e-09	4.39845e-10
3464.02	2.24893e-09	1.42676e-09	4.29826e-10
3464.04	2.12512e-09	1.36256e-09	3.92866e-10
3464.06	2.42686e-09	1.41145e-09	4.24662e-10
3464.08	1.97886e-09	1.02468e-09	4.08615e-10
3464.1	2.26481e-09	1.19534e-09	3.6694e-10
3464.12	2.68794e-09	1.23347e-09	3.8554e-10
3464.14	2.93637e-09	1.42543e-09	8.41955e-10
3464.16	2.66464e-09	1.2941e-09	8.2156e-10
3464.18	2.77286e-09	1.48696e-09	9.29345e-10
3464.2	2.84013e-09	1.19154e-09	9.30193e-10
3464.22	2.68865e-09	1.34757e-09	9.51925e-10
3464.24	2.30204e-09	1.29828e-09	6.82512e-10
3464.26	2.73942e-09	1.26255e-09	6.8147e-10
3464.28	3.05559e-09	1.13633e-09	6.55045e-10
3464.3	2.81838e-09	1.20651e-09	7.09682e-10
3464.32	2.65458e-09	9.68124e-10	6.3718e-10
3464.34	2.3563e-09	9.74754e-10	5.23354e-10
3464.36	2.4316e-09	1.01385e-09	6.14373e-10
3464.38	1.94709e-09	9.98014e-10	5.63444e-10
3464.4	1.76973e-09	1.04598e-09	5.28109e-10
3464.42	1.85474e-09	1.07625e-09	7.2253e-10
3464.44	1.79174e-09	1.23184e-09	8.5262e-10
3464.46	1.60924e-09	1.36348e-09	7.55265e-10
3464.48	1.44903e-09	1.31719e-09	7.67893e-10
3464.5	1.63326e-09	1.28753e-09	8.41476e-10
3464.52	1.53018e-09	1.43504e-09	7.5075e-10
3464.54	1.50446e-09	1.10442e-09	6.72916e-10
3464.56	2.11997e-09	1.13049e-09	7.00092e-10
3464.58	2.67419e-09	1.32802e-09	6.05766e-10
3464.6	2.47667e-09	1.2854e-09	5.67747e-10
3464.62	2.53082e-09	1.06887e-09	6.02049e-10
3464.64	2.76877e-09	1.34779e-09	6.04307e-10
3464.66	2.1912e-09	1.22092e-09	6.43964e-10
3464.68	1.8545e-09	1.17628e-09	6.84154e-10
3464.7	1.97658e-09	1.38124e-09	7.41651e-10
3464.72	1.83405e-09	1.62601e-09	6.64408e-10
3464.74	1.88968e-09	1.41716e-09	6.82243e-10
3464.76	1.79901e-09	1.5609e-09	7.45999e-10
3464.78	1.80886e-09	1.43554e-09	7.34617e-10
3464.8	1.93473e-09	1.17817e-09	6.25565e-10
3464.82	1.91633e-09	8.47121e-10	5.70318e-10
3464.84	1.86249e-09	8.54951e-10	4.90179e-10
3464.86	1.55849e-09	6.36415e-10	4.34602e-10
3464.88	1.7974e-09	7.16429e-10	3.97972e-10
3464.9	1.63056e-09	8.27058e-10	3.69602e-10
3464.92	2.02632e-09	9.14164e-10	4.10118e-10
3464.94	2.38652e-09	7.65993e-10	4.79061e-10
3464.96	2.65919e-09	1.19114e-09	4.10631e-10
3464.98	2.60802e-09	1.01722e-09	4.61106e-10
